# Supplementary material for: Whole-Blood Gene Expression Profiles Correlate with Response to Immune Checkpoint Inhibitors in Patients with Metastatic Renal Cell Carcinoma
Source: Cancers (Basel). 2022 Dec 15;14(24):6207. doi: 10.3390/cancers14246207 (PMC9776722; doi:10.3390/cancers14246207)
Supplement: Supplementary file 1 [file cancers-14-06207-s001.zip]

Archive with 13 entries (13 files):
- Supplementary File_for_revision_20221215_v2/FigureS1.tif
- Supplementary File_for_revision_20221215_v2/FigureS2.tif
- Supplementary File_for_revision_20221215_v2/FigureS3.tif
- Supplementary File_for_revision_20221215_v2/Table_S1.csv
- Supplementary File_for_revision_20221215_v2/Table_S10.xlsx
- Supplementary File_for_revision_20221215_v2/Table_S2.csv
- Supplementary File_for_revision_20221215_v2/Table_S3.csv
- Supplementary File_for_revision_20221215_v2/Table_S4.xlsx
- Supplementary File_for_revision_20221215_v2/Table_S5.xlsx
- Supplementary File_for_revision_20221215_v2/Table_S6.xlsx
- Supplementary File_for_revision_20221215_v2/Table_S7.xlsx
- Supplementary File_for_revision_20221215_v2/Table_S8.xlsx
- Supplementary File_for_revision_20221215_v2/Table_S9.xlsx
