# Supplementary material for: Whole-Blood Gene Expression Profiles Correlate with Response to Immune Checkpoint Inhibitors in Patients with Metastatic Renal Cell Carcinoma
Source: Cancers (Basel). 2022 Dec 15;14(24):6207. doi: 10.3390/cancers14246207 (PMC9776722; doi:10.3390/cancers14246207)
Supplement: Supplementary file 1 [file cancers-14-06207-s001.zip › Supplementary File_for_revision_20221215_v2/Table_S1.csv]

gene	RCC_01	RCC_02	RCC_04	RCC_06	RCC_07	RCC_08	RCC_09	RCC_10	RCC_11	RCC_12	RCC_13	RCC_14	RCC_15	RCC_16	RCC_17	RCC_18	RCC_19	RCC_22	RCC_32	RCC_33	RCC_34	RCC_35	RCC_36	RCC_37	RCC_39	RCC_40	RCC_41	RCC_43	RCC_44	RCC_45	RCC_46	RCC_47	RCC_48
5S_rRNA_1	0	0	0	0	0	0	0	0	0	0	0	0	0	0	0	0	0	0	0	0	0	0	0	0	0	0	0	0	0	0	0	0	0
5S_rRNA_2	0	0	0	0	0	0	0	0	0	0	0	0	0	0	0	0	0	0	0	0	0	0	0	0	0	0	0	0	0	0	0	0	0
5S_rRNA_3	0	0	0	0	0	0	0	0	0	0	0	0	0	0	0	0	0	0	0	0	0	0	0	0	0	0	0	0	0	0	0	0	0
5S_rRNA_4	0	0	0	0	0	0	0	0	0	0	0	0	0	0	0	0	0	0	0	0	0	0	0	0	0	0	0	0	0	0	0	0	0
5S_rRNA_5	0	0	0	0	0	0	0	0	0	0	0	0	0	0	0	0	0	0	0	0	0	0	0	0	0	0	0	0	0	0	0	0	0
5S_rRNA_6	0	0	0	0	0	0	0	0	0	0	0	0	0	0	0	0	0	0	0	0	0	0	0	0	0	0	0	0	0	0	0	0	0
5S_rRNA_7	0	0	0	0	0	0	0	0	0	0	0	0	0	0	0	0	0	0	0	0	0	0	0	0	0	0	0	0	0	0	0	0	0
7SK_1	0	0	0	0	0	0	0	0	0	0	0	0	0	0	0	0	0	0	0	0	0	0	0	0	0	0	0	0	0	0	0	0	0
7SK_2	0	0	0	0	0	0	0	0	0	0	0	0	0	0	0	0	0	0	0	0	0	0	0	0	0	0	0	0	0	0	0	0	0
7SK_3	0	0	0	0	0	0	0	0	0	0	0	0	0	0	0	0	0	0	0	0	0	0	0	0	0	0	0	0	0	0	0	0	0
7SK_4	0	0	0	0	0	0	0	0	0	0	0	0	0	0	0	0	0	0	0	0	0	0	0	0	0	0	0	0	0	0	0	0	0
7SK_5	0	0	0	0	0	0	0	0	0	0	0	0	0	0	0	0	0	0	0	0	0	0	0	0	0	0	0	0	0	0	0	0	0
7SK_6	0	0	0	0	0	0	0	0	0	0	0	0	0	0.393939394	0	0	0	0	0	0	0	0	0	0	0	0	0	0	0	0	0	0	0
7SK_7	0	0	0	0	0	0	0	0	0	0	0	0	0	0	0	0	0	0	0	0	0	0	0	0	0	0	0	0	0	0	0	0	0
A1BG	4.060606061	8.303030303	12.36363636	9.151515152	3.151515152	6.515151515	0.666666667	2.666666667	4.484848485	7.272727273	4.636363636	3.636363636	7.121212121	4.333333333	3.96969697	5.757575758	3.515151515	17.3030303	1.03030303	13.39393939	3.242424242	6	2.515151515	4.03030303	9.303030303	7.212121212	4.151515152	5.424242424	3.121212121	5.181818182	0.727272727	3.393939394	6.939393939
A1BG-AS1	0	2.787878788	2.424242424	2.727272727	0	0	0.666666667	0	3.424242424	0.454545455	0	0	3.03030303	1.212121212	2.151515152	0.878787879	1.363636364	0	4.727272727	0	3.242424242	0	1.545454546	0.939393939	0	4.727272727	1.909090909	1.515151515	3.121212121	4.181818182	0	3.393939394	1.878787879
A1CF	0	0	0	0	0	0	0	0	0	0	0	0	0	0	0	0	0	0	0	0	0	0	0	0	0	0	0	0	0	0	0	0	0
A2M	105.8181818	47.72727273	103.1818182	35.96969697	25.57575758	55.84848485	33.12121212	37.42424242	28.45454545	39.57575758	13.57575758	62.75757576	147.6666667	72.27272727	91.51515152	59.18181818	103.6363636	71.87878788	31.48484848	24.03030303	76.66666667	41.03030303	109.8787879	46.60606061	115.4848485	41.63636364	38.6969697	109.3030303	5.212121212	71.78787879	103.6060606	32.36363636	47.51515152
A2M-AS1	111.3636364	57.33333333	123.4545455	58.93939394	49.75757576	62.03030303	39.06060606	43.90909091	69.06060606	29.75757576	48.42424242	101.2727273	260.2121212	117.8787879	130.3636364	75.15151515	116.8181818	123.1515152	78.39393939	34.54545455	61.87878788	41.03030303	104.4848485	52.03030303	148.3333333	49.81818182	42	121.3030303	5.212121212	68.51515152	146.9090909	38.42424242	64.51515152
A2ML1	0.484848485	1.787878788	0.606060606	0	0	0	0	0	0.636363636	0	0	0	0.242424242	0.393939394	0	0.151515152	0	0	0	0	0.212121212	0.090909091	0.363636364	0	0	0	0	0	0	0.272727273	0	0	0.060606061
A2ML1-AS1	0	0	0	0	0	0	0	0	0	0	0	0	0	0	0	0	0	0	0	0	0	0	0	0	0	0	0	0	0	0	0	0	0
A2ML1-AS2	0	0	0	0	0	0	0	0	0	0	0	0	0	0	0	0	0	0	0	0	0	0	0	0	0	0	0	0	0	0	0	0	0
A2MP1	6.757575758	0	5.515151515	0	1.575757576	1.848484849	0.666666667	1.696969697	1.606060606	2.121212121	4.636363636	4.575757576	7.818181818	2.818181818	5.787878788	2.212121212	3.515151515	3.333333333	1.03030303	0	11.12121212	1.090909091	5.545454546	2.606060606	7.636363636	2.96969697	1.939393939	13.6969697	0	3.363636364	3.666666667	4.393939394	0.96969697
A3GALT2	1.303030303	0.787878788	0	0	0	4.090909091	0	0	0	0.454545455	0	0.575757576	0	0.393939394	0	0	1.363636364	0	0	0	0.212121212	0.090909091	1.545454546	0.939393939	0.121212121	0	0	1.515151515	3.121212121	0	0	0.333333333	0.060606061
A4GALT	0.484848485	0	0	0	0	0	0	0	0	0	7.575757576	0	0	0	0	0	0	0	1.03030303	2.696969697	0	0.090909091	0	0.03030303	1.060606061	0	0	0	0	0	0	0	2.545454546
A4GNT	0	0	0	0	0	0	0	0	0	0	0	0	0	0	0	0	0	0	0	1.272727273	0	0	0	0.03030303	0	0	0	0	0	0	0	0	0.060606061
AAAS	56.15151515	91.90909091	51.63636364	46.03030303	49.81818182	37.75757576	61.21212121	40.03030303	67.54545455	43.03030303	62.21212121	72.42424242	73.21212121	52.12121212	60.57575758	67	38.51515152	44.12121212	71.78787879	65.81818182	32.84848485	62.87878788	47.6969697	60.39393939	41.36363636	52.78787879	58.81818182	52.45454545	52.84848485	65.54545455	55.15151515	76.48484848	57.45454545
AACS	70.60606061	59.93939394	63.78787879	56.66666667	36.09090909	82.45454545	64.06060606	49.12121212	97.36363636	50.54545455	48.45454545	51.12121212	70.51515152	56.06060606	73.66666667	62.39393939	56.54545455	69.3030303	54.12121212	69.12121212	85.09090909	61.93939394	70.42424242	69.54545455	70.81818182	74.90909091	59.96969697	72.96969697	36.12121212	58.51515152	60.72727273	81.63636364	56.03030303
AACSP1	0	0	0	0	0	0	0	0	0	0	0	0	0	0	0	0	0	0	0	0	0	0	0	0	0	0	0	0	0	0	0	0	0
AADAC	0	0	0	0	0	0	0	0	0	0	0	0	0	0	0	0	0	0	0	0	0	0	0	0	0	0	0	0	0	0	0	0	0
AADACL2	0	0	0	0	0	0	0	0	0	0	0	0	0	0	0	0	0	0	0	0	0	0	0	0	0	0	0	0	0	0	0	0	0
AADACL3	0	0	0	0	0	0	0	0	0	0	0	0	0	0	0	0	0	0	0	0	0	0	0	0	0	0	0	0	0	0	0	0	0
AADACL4	0	0	0	0	0	0	0	0	0	0	0	0	0	0	0	0	0	0	0	0	0	0	0	0	0	0	0	0	0	0	0	0	0
AADAT	0	0	0	0	0	0	0	0	0	0	0	0	0	0	0	0	0	0	0	0	0	0	0	0	0	0	0	0	0	0	0	0	0
AAED1	39.45454545	49.93939394	42.48484848	32.66666667	31.33333333	25.84848485	65.51515152	46	42.54545455	53.51515152	40.27272727	35.42424242	50.09090909	37.93939394	47.15151515	33.84848485	43.18181818	55.72727273	47	38.21212121	48.63636364	39.21212121	43.45454545	38.3030303	43.60606061	49.81818182	44.42424242	38.75757576	34.33333333	39.39393939	26.09090909	45.27272727	35.09090909
AAGAB	114.7575758	110.1212121	111.0909091	102.5757576	118.2121212	114.5757576	102.2424242	121.3030303	121.3636364	100.8484848	82.78787879	81.39393939	78.78787879	107.1818182	107.030303	89.06060606	83.39393939	118.030303	127.8484848	121.1818182	86.27272727	106.7272727	127.3636364	109.1212121	114.2424242	100.5454545	121.3939394	97.75757576	132.969697	114.1212121	101.6363636	107.4848485	114.6060606
AAK1	434.6060606	461.9393939	617.1212121	486.6060606	319.6666667	558.2727273	490	387.5454545	469.9090909	583.1515152	444.4545455	376.8787879	603.5757576	447.0909091	551.2121212	588.2424242	429.8181818	774.4545455	557.3636364	415.6060606	501.8787879	439.8181818	483.1818182	392	818	577.1515152	440.3030303	351.8484848	261.9090909	510.4545455	455.1515152	552.2121212	434.6060606
AAMDC	5.878787879	1.787878788	0.606060606	2.727272727	4.121212121	0.757575758	4.242424242	5.909090909	6.515151515	3.939393939	5.666666667	1.666666667	4.424242424	0.393939394	3.090909091	1.727272727	0	0	0	2.696969697	8.121212121	4.515151515	2.515151515	4.03030303	4.363636364	4.727272727	1.939393939	3.484848485	7.303030303	6.242424242	7.909090909	2.393939394	3.212121212
AAMP	133.4848485	103.7878788	89.84848485	128.969697	94.03030303	85.81818182	130.2424242	75.09090909	111.1212121	106.3333333	118.969697	126.7272727	118.5454545	124.4848485	114.5151515	130.5454545	105.7272727	102.969697	127.9090909	77.18181818	130.1212121	116.2121212	168.7575758	119.6666667	95.66666667	115.8181818	133.5454545	157.7878788	108.8484848	168.6060606	157.5757576	133.5757576	152.030303
AANAT	5.878787879	3.909090909	1.484848485	4.909090909	3.151515152	6.575757576	1.484848485	2.666666667	6.575757576	1.181818182	2.575757576	5.666666667	1.757575758	2.060606061	0.424242424	1.727272727	7.848484849	3.333333333	1.03030303	0	0	1.090909091	4.545454546	5.606060606	3.575757576	1.121212121	0.515151515	4.454545455	0	2.363636364	10.75757576	2.424242424	3.212121212
AAR2	61.3030303	72.42424242	61	59.84848485	64.15151515	41.57575758	68.24242424	55.57575758	67.57575758	78.48484848	59.39393939	66.75757576	68.12121212	78.87878788	105.1818182	68.78787879	83.42424242	95.75757576	71.81818182	80.93939394	89.27272727	74.3030303	63.36363636	64.24242424	66.87878788	60.27272727	62.60606061	75.48484848	34.33333333	84.54545455	73.27272727	85.36363636	80.78787879
AARD	0	0.787878788	0	0	0	0	0	0	0	0	0	0	0	0	0	0	0	0	0	0	0	0	0	0	0	0	0	0	0	0	0	0.333333333	0
AARS	82.93939394	44.48484848	88.6969697	68.15151515	85.15151515	23.21212121	70.87878788	74.36363636	76.3030303	69.63636364	96.72727273	107.6666667	117.6969697	117.3939394	77.36363636	140.6363636	62.3030303	50.75757576	84.12121212	139.6969697	64.18181818	92.72727273	100.3636364	76.03030303	84.72727273	74.93939394	127.5757576	106.0606061	43.78787879	142	98.36363636	108.4545455	103.5454545
AARS2	24.96969697	27.51515152	30.93939394	30.72727273	23.93939394	31.66666667	29.27272727	24.24242424	22.75757576	41.21212121	36.27272727	38.45454545	42.90909091	27.39393939	39.87878788	50.39393939	25.33333333	50.75757576	28.21212121	38.21212121	27.60606061	26.87878788	26.90909091	33.06060606	30.90909091	46.09090909	48.78787879	29.54545455	7.333333333	39.39393939	23.18181818	28.15151515	43.96969697
AARSD1	16.39393939	6.090909091	14.54545455	10.33333333	3.151515152	2.878787879	7.909090909	4.848484849	4.484848485	9.878787879	6.696969697	8.727272727	5.060606061	5.242424242	6.575757576	9.696969697	0	5.727272727	4.727272727	1.303030303	8.121212121	2	13.27272727	13.15151515	12.84848485	8.878787879	19	7.393939394	5.212121212	4.181818182	6.393939394	12.06060606	9.303030303
AASDH	66.27272727	43.27272727	61.93939394	47.12121212	60.12121212	78.3030303	61.27272727	47.24242424	59.09090909	57.12121212	51.72727273	51.12121212	52.24242424	74.6969697	60.60606061	64.45454545	56.54545455	85.42424242	76.66666667	74.09090909	43.51515152	52.93939394	52.39393939	50.06060606	56.81818182	61.21212121	80.54545455	51.60606061	49.36363636	60.51515152	42.93939394	49	56.87878788
AASDHPPT	39.45454545	29.78787879	27.72727273	43.81818182	30.57575758	25.84848485	46.6969697	36.3030303	45.45454545	36.84848485	26.78787879	33.42424242	53.6969697	49.06060606	46.3030303	53.63636364	25.33333333	46.24242424	91.24242424	40.12121212	40.90909091	44.21212121	46.48484848	41.3030303	36.75757576	32.18181818	37.51515152	46.12121212	62.57575758	53.57575758	44.39393939	58.6969697	38.93939394
AASS	12.6969697	7.181818182	6.606060606	11.3030303	17.03030303	5.151515152	7.909090909	14.21212121	5.454545455	10.78787879	11.54545455	14.93939394	23.36363636	6.818181818	20.90909091	24.45454545	9.818181818	17.3030303	22.6969697	15.3030303	17.87878788	6	22.75757576	4.787878788	19.39393939	6.212121212	7.515151515	13.6969697	7.333333333	13.03030303	6.393939394	16.18181818	14.57575758
AATF	153.969697	119.6060606	122.5151515	124.6060606	155.3636364	99.57575758	147.5151515	88.93939394	141.969697	111.7575758	162.7878788	132.3939394	104.1212121	144.6666667	125.7272727	134.969697	128.0909091	76.3030303	141.2727273	115.030303	150.5151515	147.3636364	177.6666667	147.6060606	114.2424242	144.8484848	152.1515152	197.3939394	175.3939394	177.4242424	165.5454545	180.030303	127.8484848
AATK	352.4848485	474.0909091	581.3939394	422.3030303	448.5757576	755.1212121	529.9090909	486.3939394	595.4242424	613.5151515	668.2727273	890.1212121	206.4848485	508.2727273	525.3333333	550.1818182	675.5454545	317.4545455	350.030303	519.4545455	324.9393939	297.7272727	487.2121212	617.1212121	163.5454545	423.4242424	220.6060606	861.6060606	644.1818182	468.9090909	852.7575758	516.7272727	445.9090909
AATK-AS1	0	0	0.606060606	0	0	0	0	0	0	0	0	1.666666667	0	0	0	0	0	0	0	0	0	0	0	0.03030303	0	0	0.515151515	0	0	0	0	0.333333333	0
AB015752.3	0	0	0.606060606	0	0	0	0	0	0	0	0	0	0	0	0	0	0	0	0	0	0	0	0	0	0	0	0	0	0	0	0	0	0
AB019438.66	0	0	0	0	0	0	0	0	0	0	0	0	0	0	0	0	0	0	0	0	0	0	0	0	0	0	0	0	0	0	0	0	0
AB019440.1	0	0	0	0	0	0	0	0	0	0	0	0	0	0	0	0	0	0	0	0	0	0	0	0	0	0	0	0	0	0	0	0	0
AB019440.50	0	0	0	0	0	0	0	0	0	0	0	0	0	0	0	0	0	0	0	0	0	0	0	0	0	0	0	0	0	0	0	0	0
AB019441.29	0	0	0	0	0	0	0	0	0	0	0	0	0	0	0	0	0	0	0	0	0	0	0	0	0	0	0	0	0	0	0	0	0
ABAT	72.81818182	97.81818182	99.03030303	97.06060606	113.7272727	92.6969697	89.96969697	86	68.24242424	93.03030303	94.60606061	134.030303	45.63636364	56.06060606	65.87878788	91.45454545	58.48484848	50.75757576	60	92.45454545	64.18181818	96.48484848	84.96969697	102.5454545	48.84848485	65.72727273	62.66666667	77.6969697	171.7575758	75.78787879	105.5151515	88.39393939	38.93939394
ABC12-47043100G14.2	0	0	0	0	0	0	0	0	0	0	0	0	0	0	0	0	0	0	0	0	0	0	0	0	0	0	0	0	0	0	0	0	0
ABC7-42389800N19.1	17.21212121	54.06060606	30.93939394	17.60606061	13.33333333	36.66666667	13.06060606	21.27272727	19.03030303	34.3030303	7.575757576	44.24242424	18.15151515	16.78787879	20.09090909	31.15151515	5.696969697	12.66666667	12.15151515	71.06060606	24.90909091	24.72727273	24.6969697	37.27272727	21.78787879	43.60606061	31.42424242	36.6969697	20.54545455	26.24242424	53.84848485	47.33333333	35.09090909
ABC7-43041300I9.1	0	0	0	0	0	0	0	0	0	0	0	0	0	0	0	0	0	0	0	0	0	0	0	0	0	0	0	0	0	0	0	0	0
ABCA1	348.8484848	275.7272727	140.969697	840.1818182	747.8181818	656.8787879	424.3333333	1015.69697	809.8484848	492	456.0606061	636.2727273	339.4242424	478.5757576	286.2424242	490.5151515	248.9090909	245.5757576	201.9090909	209.7878788	491	785.0606061	866.0909091	733.8484848	255.3636364	409.1818182	287.030303	630.6666667	2355.636364	348.1212121	761.969697	541.3333333	370.2424242
ABCA10	2.181818182	6.090909091	5.515151515	4.939393939	0	4.090909091	5.090909091	3.787878788	3.424242424	4.666666667	2.575757576	11.6969697	12.03030303	5.242424242	3.96969697	6.909090909	0	3.333333333	2.848484849	0	4.212121212	4.515151515	5.545454546	4.03030303	5.303030303	3.848484849	2.939393939	9.484848485	3.151515152	4.212121212	2.090909091	0	4.757575758
ABCA11P	0.484848485	1.787878788	3.454545455	1.818181818	0.818181818	0	3.303030303	0.696969697	0.636363636	0	3.606060606	1.666666667	5.848484849	2.060606061	2.151515152	2.212121212	1.363636364	0	2.848484849	1.303030303	2.333333333	1.090909091	0.363636364	4.787878788	2.787878788	4.727272727	0.515151515	0	0	3.363636364	0.727272727	4.393939394	4
ABCA12	0	0	0	0	0	0	0	0	0	0	0	0	0	0	0	0	0	0	0	0	0	0	0	0	0	0	0	0	0	0	0	0	0
ABCA13	7.515151515	28.60606061	87.39393939	61.96969697	269.2727273	24.36363636	32.15151515	126.3636364	20.78787879	19.42424242	32.27272727	26.18181818	20	184.8181818	85.51515152	36.96969697	31.96969697	1.151515152	1.03030303	22.18181818	13.87878788	21.54545455	21.90909091	354.4242424	8.515151515	30.45454545	83.60606061	27.18181818	273.2121212	13.03030303	31.63636364	9.060606061	15.36363636
ABCA17P	0	3.909090909	2.424242424	0	0	4.090909091	3.303030303	0	0	1.212121212	0.545454546	3.636363636	0.242424242	4.333333333	1.242424242	1.727272727	0	0	1.03030303	0	1.333333333	1.090909091	2.515151515	0.03030303	1.96969697	0	2.96969697	0	0	0.272727273	2.090909091	3.393939394	1.878787879
ABCA2	473.3030303	266	426.4848485	340.5151515	221.969697	413.8181818	249.3333333	306.3939394	336.7272727	299.7272727	318.6969697	533.7878788	713.9393939	464.1212121	487.7575758	501.8787879	303.3636364	498.0606061	678.9393939	435.3030303	237.1818182	325.1515152	495	414.2121212	467.5454545	376.3030303	260.6666667	504.7575758	522.1515152	385.7272727	534.9090909	709.3333333	497.5454545
ABCA3	37.72727273	32.81818182	27.72727273	22.60606061	23.96969697	22.15151515	20.96969697	33.51515152	27.45454545	31.84848485	18.60606061	29.24242424	42.90909091	29.66666667	27.03030303	47.09090909	27.48484848	32.6969697	50.72727273	24.03030303	23.81818182	20.72727273	47.72727273	30.81818182	27.57575758	27.03030303	21.39393939	34.60606061	16.33333333	26.24242424	44.42424242	51	33.51515152
ABCA4	0	0	0	0	0.818181818	0	0	0	0	0	0.545454546	0	0	0.393939394	0	0	0	0	0	0	0	0.090909091	0	0	1.060606061	0	0	0	1	0	0	0.333333333	0
ABCA5	127.7272727	147.7575758	163.8484848	181.3333333	122.3030303	209.3636364	114.4242424	137.8484848	147.2424242	191.2424242	159.4848485	134.0606061	234.6060606	160.1212121	201.4848485	194.4545455	116.8181818	221.1818182	177.8181818	195.4848485	113.6969697	122.969697	179.7272727	156.4545455	229.2424242	169.7575758	143.8484848	104.3636364	107.3636364	142.9090909	185.2727273	170.1212121	171.1818182
ABCA6	3.181818182	3.909090909	1.484848485	7	3.151515152	6.575757576	0.666666667	4.848484849	2.484848485	3.939393939	6.696969697	4.575757576	9.939393939	2.818181818	1.242424242	3	0	0	12.15151515	1.303030303	2.333333333	1.090909091	4.545454546	1.939393939	4.363636364	2.03030303	1.939393939	4.484848485	0	2.363636364	0.727272727	3.393939394	2.545454546
ABCA7	722.3333333	760.3030303	925.7575758	915.0606061	518.5151515	1106.545455	731.4545455	992.7878788	1021.424242	1135.939394	1085.515152	1228.878788	1199.151515	619.9090909	1059.060606	979.8787879	702.3030303	1007.424242	743.4848485	994	605.6363636	619.9090909	650.1818182	786.3333333	788.4545455	812.6666667	476.1818182	1174.939394	809	761.3636364	942.9393939	934.6666667	986.0606061
ABCA8	0	0	0	0	0.818181818	0	0	0	0	0	0	0	0	0	0	0	0	0	0	0	0	0	0	0	0	0	0	0	0	0	0	0	0.96969697
ABCA9	4.878787879	1.787878788	2.424242424	0	1.575757576	2.878787879	0.666666667	0.696969697	0.636363636	1.212121212	0	5.666666667	0.909090909	2.060606061	5.787878788	1.727272727	0	0	0	0	1.333333333	1.090909091	0.363636364	0	1.060606061	0.181818182	0	4.484848485	1	1.424242424	2.090909091	1.393939394	0.96969697
ABCA9-AS1	0	0	0	0	0	0	0	0	0	0	0	0	0	0	0	0	0	0	0	0	0	0	0	0	0	0	0	0	0	0	0	0	0
ABCB1	53.81818182	21.33333333	16.60606061	33.72727273	27.96969697	31.72727273	17.06060606	15.33333333	36.57575758	35.96969697	31	69.60606061	48.81818182	37.96969697	51.24242424	56.90909091	33.81818182	23.57575758	139.6060606	57.63636364	43.51515152	49.6969697	107.9393939	47.57575758	39.03030303	33.39393939	34.96969697	30.63636364	5.242424242	53.57575758	71	62.6969697	36.54545455
ABCB10	228.3939394	307.0606061	136.7575758	149.8181818	461.9393939	148.3333333	183.3939394	161.8787879	217.969697	113.5757576	168.7575758	145.6060606	149.1212121	183.8484848	105.1818182	212.8181818	215.4545455	129.2121212	118.3030303	162.8787879	159.6969697	127.8484848	132.9393939	90.24242424	128.5454545	96.06060606	235.6666667	115.5454545	78.75757576	90.63636364	97.36363636	125.9090909	115.8787879
ABCB10P1	0	0	0	0	0	0	0	0	0	0	0	0	0	0	0	0	0	0	0	0	0	0	0	0	0	0	0	0	0	0	0	0	0
ABCB10P3	0	0	0	0	0	0	0	0	0	0	0	0	0	0	0	0	0	0	0	0	0	0	0	0	0	0	0	0	0	0	0	0	0
ABCB10P4	0	0	0	0	0	0	0	0	0	0	0	0	0	0	0	0	0	0	0	0	0	0	0	0	0	0	0	0	0	0	0	0	0
ABCB11	0.484848485	0	0	0	0	0	0.666666667	0.696969697	0	1.212121212	0.545454546	0	0	0	0	0	0	0	0	0	2.333333333	0	0.363636364	0	0	0	0.515151515	0	0	0	0	0	0
ABCB4	12.72727273	0.787878788	15.63636364	12.45454545	10.96969697	0	22.87878788	13.21212121	5.454545455	21.24242424	32.27272727	7.545454546	23.87878788	10.51515152	13.3030303	17.48484848	43.24242424	28.12121212	10.42424242	20.48484848	28.48484848	21.54545455	4.545454546	5.606060606	18.57575758	26.21212121	15.42424242	8.333333333	1	11.18181818	0.727272727	5.363636364	36.54545455
ABCB5	3.181818182	0	0	0	2.303030303	0	2.272727273	0	1.606060606	0.454545455	0	0	1.757575758	2.060606061	0.424242424	0.151515152	0	0	0	0	0.212121212	0	0	0	0	0.181818182	0.515151515	0	0	0	0	0	0
ABCB6	6.757575758	4.96969697	5.515151515	4.939393939	20.45454545	1.848484849	0.666666667	12.21212121	1.606060606	3.939393939	6.696969697	6.696969697	0.909090909	7.515151515	8.242424242	10.3030303	5.696969697	3.363636364	4.727272727	13.39393939	3.242424242	5.333333333	5.545454546	1.939393939	0	2.03030303	13.18181818	4.484848485	1	1.424242424	0.727272727	7.090909091	3.212121212
ABCB7	62.09090909	62.48484848	53.39393939	61.96969697	62.51515152	55.84848485	66.3030303	57.54545455	70.09090909	58.93939394	67.63636364	59.60606061	41.39393939	60.51515152	64.21212121	62.42424242	45.66666667	73.75757576	67.39393939	54.18181818	63.06060606	57.78787879	51.27272727	44.75757576	60.60606061	74.93939394	57.42424242	60.78787879	26.72727273	74.90909091	78.63636364	71.09090909	63.54545455
ABCB8	108.3333333	80.45454545	109.9393939	81.12121212	80.24242424	97.36363636	92.18181818	81.81818182	100.5151515	96.21212121	110.1212121	99.18181818	124.8181818	85.57575758	105.9393939	108.8787879	49.96969697	115.7575758	120.0606061	82.63636364	55.93939394	70.60606061	86.81818182	82.03030303	100.7272727	114.9090909	68.36363636	102.8484848	64.09090909	86.54545455	78.6969697	101.3939394	115.9090909
ABCB9	1.303030303	0.787878788	16.60606061	5.96969697	10.96969697	8.848484849	8.787878788	8.060606061	3.424242424	12.51515152	15.54545455	8.727272727	10.72727273	8.272727273	9.96969697	8.363636364	5.727272727	10.57575758	4.727272727	2.696969697	15.81818182	4.515151515	4.545454546	7.939393939	7.636363636	10.81818182	4.151515152	12.54545455	1	13.03030303	2.090909091	3.393939394	11.36363636
ABCC1	455.4242424	388.3030303	545.6060606	442.3333333	253.5454545	587.0606061	376.9090909	259.3333333	612.0606061	377.6060606	435.6363636	384.2424242	458.3939394	407.6060606	461.9393939	444.5757576	321.0606061	505.030303	354.9090909	479.9393939	446.969697	267.3333333	369.7878788	353.030303	508.7878788	488.030303	373.7878788	499.6969697	195.5454545	418.5757576	312	414.2121212	383.5151515
ABCC10	228.4242424	179.969697	238.3030303	187.969697	136.0606061	248.4545455	146.4848485	117.6666667	218.030303	185.9393939	189.969697	187.3030303	284.4545455	191.8484848	231.6666667	210.5757576	162.6666667	218.7575758	182.3333333	238.9090909	184.6363636	153.3333333	186.2424242	178.8484848	210.6666667	227.6060606	164.1515152	203.1818182	113.8787879	187.8484848	163.9393939	247.4848485	276
ABCC11	0.484848485	0	1.484848485	0	0.818181818	1.848484849	0	2.666666667	0	0.454545455	0	0.575757576	1.757575758	0	0	0.878787879	0	0	0	1.303030303	0.212121212	0.090909091	0.363636364	0	0.121212121	0	0	0.303030303	0	0.272727273	0	1.393939394	0.060606061
ABCC12	0	0	0	0	0.818181818	0	0	0	0	0	0	0	0	0	0	0	0	0	0	0	0	0	0	0	0	0	0	0	0	0	0	0	0
ABCC13	29.54545455	136.8181818	27.72727273	26.27272727	137.4848485	14.81818182	21.84848485	86	11.21212121	8.03030303	44.21212121	12.87878788	21.36363636	13.72727273	4.818181818	54.24242424	83.48484848	0	1.03030303	20.54545455	18.66666667	6.848484849	19.3030303	9.424242424	2.787878788	5.393939394	36	4.484848485	7.333333333	16.15151515	22.03030303	15.3030303	0.96969697
ABCC2	16.39393939	28.63636364	21	26.27272727	29.63636364	34.27272727	22.87878788	36.33333333	28.45454545	29.75757576	21.93939394	28.36363636	20	15.18181818	18.33333333	25.09090909	45.66666667	14.96969697	21.06060606	20.54545455	18.6969697	18.27272727	14.36363636	30.81818182	21.21212121	24.36363636	12	25.42424242	118.3939394	16.18181818	30.27272727	16.18181818	23.39393939
ABCC3	182.5454545	66.12121212	46.78787879	100.2727273	170.4545455	46.39393939	35.81818182	133.3333333	66.60606061	43.03030303	112.5757576	43.15151515	23.36363636	150.6666667	71.18181818	94.51515152	62.3030303	12.66666667	48.93939394	50.81818182	30.72727273	79.54545455	87.93939394	50.81818182	26	18.81818182	87.60606061	64.06060606	56.18181818	104.5151515	191.6969697	73.12121212	33.51515152
ABCC4	256.969697	577.8484848	172.969697	287.4545455	711.1212121	130.9090909	246.6060606	360.8484848	97.42424242	95.06060606	217.2727273	128.1515152	92.51515152	220.7575758	115.9090909	289.6666667	389.6363636	172.0909091	116.8787879	127.969697	262.9393939	128.3939394	166.4242424	83.87878788	125.7272727	138.4848485	355.5757576	76.57575758	89.45454545	120.6666667	172.969697	145.9393939	67.33333333
ABCC5	268.3939394	284.3030303	370.5454545	438.4242424	295.0909091	529.4545455	217.030303	370.5454545	283.6363636	313	353.030303	403.7272727	305.6060606	369.5757576	329.3333333	370.2727273	287.1515152	236.5757576	191.0606061	367.1212121	246.4242424	204.5151515	334.7575758	180.7575758	257.3939394	274.2121212	188.0909091	402.1515152	359.3636364	218.7575758	360.7575758	195.6969697	225.9393939
ABCC5-AS1	0	0	0	0	0	0	0	0	0	0	0	0	0	0	0	0	0	0	0	0	0	0	0	0	0	0	0	0	0	0	0	0	0
ABCC6	30.36363636	39.78787879	17.75757576	9.181818182	21.3030303	43.72727273	19.93939394	33.51515152	33.03030303	30.51515152	19.81818182	33.42424242	14	11.24242424	29.03030303	22.3030303	31.96969697	17.3030303	10.42424242	18.93939394	25.75757576	17.39393939	18.3030303	31.54545455	16.81818182	37.96969697	16.45454545	42.84848485	30.66666667	24.3030303	20.54545455	21.15151515	15.96969697
ABCC6P1	0	0	0.606060606	0	0	0	0	0	0	0	0	0	0.909090909	0	0.424242424	0	0	0	0	0	0	0	0	0.03030303	0	0.181818182	0	1.515151515	0	0	0	0	0
ABCC6P2	0	0	0	0	0	0	0	0.696969697	0	0	0	0	0	0	0	0	0	0	0	0	0	0	0	0.03030303	0	0	0	0	0	0	0	0	0
ABCC8	0	0	0	0	0	0	0	0	0	0	0	0	0	0	0	0	0	0	0	0	0	0	0	0	0	0	0	0	0	0	0	0	0
ABCC9	0	0	0	0	0	0	0	0	0	1.212121212	0.545454546	0	0.242424242	0.393939394	0	0	0	0	0	0	1.333333333	0	0	0	0	0.181818182	0	0	0	0	0	0	0
ABCD1	92.75757576	74.54545455	53.42424242	98.21212121	84.45454545	107.2424242	87.3030303	76.75757576	97.84848485	72.81818182	87.63636364	125.8181818	54.33333333	78	90.57575758	74.45454545	73.09090909	60.09090909	65.48484848	69.12121212	85.09090909	85.51515152	98.18181818	88.15151515	56.81818182	64.72727273	65.93939394	109.3939394	138.1818182	99.39393939	111.0606061	65.39393939	70.06060606
ABCD1P2	0	0	0	0	0	0	0	0	0	0	0	0	0	0	0	0	0	0	0	0	0	0	0	0	0	0	0	0	0	0	0	0	0
ABCD1P3	0	0	0	0	0	0	0	0	0	0	0	0	0	0	0	0	0	0	0	0	0	0	0	0	0	0	0	0	0	0	0	0	0
ABCD1P4	0	0	0	0	0	0	0	0	0	0	0	0	0	0	0	0	0	0	0	0	0	0	0	0	0	0	0	0	0	0	0	0	0
ABCD1P5	0	0	0	0	0	0	0	0	0	0	0	0	0	0	0	0	0	0	0	0	0	0	0	0	0	0	0	0	1	0	0	0	0
ABCD2	106.7272727	95.51515152	141	136.6060606	76.60606061	121.7575758	96.12121212	101.1212121	94.15151515	156.1818182	141.3939394	77.81818182	232.6060606	129.6969697	143.2727273	168.3333333	116.8787879	132.2727273	184.3636364	72.51515152	77.84848485	72.3030303	88.81818182	115	216.4545455	154.3030303	171.4848485	115.6060606	28.72727273	90.63636364	92.45454545	135.969697	154.4242424
ABCD3	95.18181818	85.09090909	113.7575758	82.15151515	109.7878788	99.60606061	110.3333333	122.4848485	83.96969697	99.78787879	71.27272727	106.8181818	140.8484848	100.6363636	104.6363636	113.2121212	83.51515152	166.4242424	131.6666667	106.3636364	78.96969697	87.54545455	101.3939394	109.1818182	107.5454545	78.96969697	98.15151515	96.90909091	135.2121212	106.5454545	108.5757576	122.4242424	107.3636364
ABCD4	108.4545455	88.63636364	142.3030303	95.33333333	67.33333333	137.8484848	86.51515152	72.03030303	109.6363636	123.3333333	98.54545455	128.1818182	117.7878788	107.1818182	108.2727273	98.63636364	71.18181818	113.2424242	164.8484848	92.45454545	93.48484848	92.75757576	110.8787879	103.4545455	146.9393939	101.6363636	88.87878788	122.1212121	61.21212121	115.2727273	104.6060606	133.6363636	110.8181818
ABCE1	61.33333333	47.75757576	58	113.8181818	62.57575758	40.18181818	78.36363636	63.54545455	59.18181818	85.81818182	50.60606061	59.63636364	107.6060606	83.48484848	93.36363636	72.33333333	52.24242424	95.75757576	105.8787879	80.93939394	57.78787879	88.06060606	77.18181818	70.45454545	63.24242424	59.06060606	97.15151515	43.90909091	45.54545455	77.6969697	49.66666667	69	91.96969697
ABCF1	123.0606061	126.7272727	88.72727273	106.0606061	166.969697	60.75757576	132.0909091	98.15151515	84	109.030303	166.3333333	163.8484848	128.4545455	144.7575758	142.1818182	169.5454545	93.12121212	80.90909091	133.3636364	110.3636364	123.8484848	159.8787879	199.2121212	126.8787879	142.3636364	89.12121212	167.5757576	172.5454545	123.6060606	193.5454545	157.6060606	225.4242424	137.4242424
ABCF2	121.9090909	111.3636364	77.63636364	128.969697	116.5757576	58.3030303	107.7575758	99.33333333	94.90909091	108.030303	96.75757576	111.7878788	117.8181818	102.7878788	111.0606061	128.969697	73.12121212	134.969697	97.60606061	99.09090909	66.39393939	112	104.5151515	93.42424242	89.72727273	106.5454545	143.8484848	151.969697	73.57575758	120.6969697	108.6363636	125.2121212	136.3939394
ABCF2P1	0	0	0	0	0	0	0	0	0	0	0	0	0	0	0	0	0	0	0	0	0	0	0	0	0	0	0	0	0	0	0	0	0
ABCF2P2	0	0	0	0	0	0	0	0	0	0	0	0	0	0	0	0	0	0	0	0	0	0	0	0	0	0	0	0	0	0	0	0	0
ABCF3	47.51515152	58.60606061	60.15151515	63.27272727	47.96969697	40.18181818	59.72727273	54.42424242	54.90909091	50.57575758	56.6969697	74.21212121	55.6969697	81.03030303	73.72727273	68.78787879	33.81818182	28.12121212	48.93939394	95.57575758	44.60606061	55.6969697	70.45454545	42.3030303	49.87878788	35.21212121	65.96969697	101.6969697	70.54545455	76.72727273	75.84848485	95.33333333	67.39393939
ABCG1	194.5151515	110.1212121	79.96969697	257.8484848	327	261	288.8787879	200.4545455	351.6363636	208.6363636	336.9393939	226.969697	192.3333333	206.6969697	192.0909091	209.0606061	194.9090909	118.0606061	171.9393939	139.7272727	322.0909091	300.5757576	464.3636364	313.4242424	210.7575758	151.8787879	167.7272727	273.8787879	399.8787879	216.1212121	211.6363636	280.3636364	173.1515152
ABCG2	28.78787879	70.33333333	15.63636364	25.03030303	64.81818182	6.575757576	27.27272727	25.3030303	3.424242424	4.666666667	61.51515152	19.90909091	9.333333333	20.81818182	8.242424242	41.93939394	71.21212121	14.96969697	10.42424242	22.18181818	12.96969697	18.3030303	5.545454546	6.363636364	9.303030303	6.212121212	17.90909091	8.363636364	3.151515152	4.212121212	16.3030303	10.03030303	6.939393939
ABCG4	0	0.787878788	0	0	0	0	0	0	0.636363636	0	0	0	0	0	0	0	0	0	0	0	0.212121212	0	0	0	0	0	0.515151515	0	1	0	0	0.333333333	0
ABCG5	0	0	0	0	0.818181818	0	0	0	0	0	0	0	0	0	0	0.151515152	0	0	1.03030303	6.03030303	0.212121212	1.090909091	0	0	0	0.181818182	0	0	1	0	0.727272727	0.333333333	0
ABCG8	0.484848485	0.787878788	0	0	0	0	0	0	0	0.454545455	0	0	0	0	0.424242424	0	0	0	0	0	0	0	0	0.03030303	0	0	0.515151515	0	0	0	0	0	0
ABHD1	2.181818182	4.96969697	3.454545455	4.939393939	1.575757576	7.696969697	4.242424242	0.696969697	9.363636364	2.121212121	5.666666667	2.636363636	3.03030303	2.818181818	1.242424242	0.878787879	0	0	1.03030303	7.96969697	8.121212121	2	2.515151515	4.03030303	5.303030303	7.242424242	2.96969697	2.454545455	3.151515152	6.242424242	7.909090909	7.090909091	2.545454546
ABHD10	73.63636364	77.96969697	89.90909091	90.48484848	48.87878788	69.3030303	73.27272727	74.42424242	108.7272727	97.90909091	54.42424242	55.36363636	105.3939394	73.84848485	74.63636364	73.87878788	77.33333333	90.45454545	92.45454545	79	88.27272727	83.72727273	60.21212121	59.63636364	86.87878788	81.18181818	73.96969697	56.03030303	43.81818182	58.51515152	49.6969697	60.72727273	100.6969697
ABHD11	15.39393939	49.96969697	28.75757576	33.72727273	32.96969697	36.66666667	19.06060606	35.39393939	30.12121212	24.57575758	31	18.90909091	16.15151515	12.90909091	18.36363636	24.45454545	21.03030303	23.57575758	10.42424242	20.54545455	31.72727273	14.3030303	25.78787879	21.72727273	26.81818182	23.54545455	13.18181818	24.54545455	74.75757576	15.12121212	30.27272727	31.21212121	25.66666667
ABHD12	68.87878788	87.15151515	84.15151515	72.81818182	49.81818182	67.87878788	67.27272727	43.90909091	72.27272727	45.90909091	56.6969697	56.45454545	74.03030303	65.09090909	62.24242424	59.81818182	71.24242424	73.84848485	95.84848485	71.06060606	94.39393939	59.3030303	51.3030303	60.42424242	71.84848485	74.93939394	65.96969697	88.57575758	28.72727273	71.81818182	63.78787879	80.63636364	56.90909091
ABHD12B	0	0	0	0	0	0	0	0.696969697	0.636363636	1.212121212	2.575757576	4.575757576	0	0.393939394	0	0	0	0	0	0	0.212121212	0	0	0.03030303	0	0	1.939393939	1.515151515	5.242424242	0	0	0.333333333	0
ABHD13	156.8181818	217.5151515	219.2424242	285.7878788	200.6060606	291.7575758	196.3030303	308.9393939	231	285.1818182	216.4545455	214.6060606	262	188.3030303	244.0606061	202.9090909	267.6060606	289.2424242	248.8181818	206.4848485	191.9393939	220.5151515	190.8484848	224.3939394	250.1212121	232.1818182	174.0909091	175.7575758	298.4848485	172.5454545	144.8484848	159.4545455	223.7575758
ABHD14A	12.75757576	6.090909091	10.39393939	11.33333333	4.121212121	6.575757576	5.090909091	3.787878788	3.424242424	8.03030303	5.696969697	9.666666667	17.42424242	13.75757576	10.84848485	8.363636364	7.848484849	10.57575758	13.96969697	9.606060606	6.151515152	3.757575758	5.575757576	13.15151515	6.878787879	5.393939394	7.515151515	5.424242424	1	7.242424242	14.78787879	11.09090909	11.36363636
ABHD14A-ACY1	0	0	0	0	4.939393939	0	0	0	0	0	0	1.666666667	0	0	0.424242424	0.151515152	0	0	0	0	0	0	0	0	0.121212121	0	0	0	0	3.363636364	0	0	0
ABHD14B	24.96969697	23.48484848	40.36363636	27.54545455	20.45454545	14.81818182	24.75757576	29.3030303	21.48484848	34.33333333	27.90909091	19.90909091	34.06060606	36.33333333	36.39393939	32.60606061	29.72727273	37.36363636	31.51515152	34.54545455	35.03030303	21.54545455	25.84848485	22.45454545	21.21212121	24.39393939	25.6969697	23.6969697	11.93939394	30.3030303	26.12121212	29.06060606	27.12121212
ABHD15	0	8.303030303	0	4.939393939	7.606060606	2.878787879	4.242424242	10.3030303	3.424242424	3.939393939	1.636363636	3.666666667	6.454545455	6.848484849	6.575757576	3.696969697	11.96969697	5.727272727	12.18181818	9.636363636	4.212121212	2	5.575757576	4.03030303	1.060606061	2.03030303	2.96969697	6.636363636	1	3.363636364	5	5.363636364	2.545454546
ABHD16A	120.9393939	85.09090909	90.84848485	104.9090909	124.8181818	76.36363636	106.8787879	111.0606061	99.60606061	86.78787879	101.5757576	111.8787879	58.93939394	91.78787879	109.2424242	112.2424242	99.33333333	69.3030303	75.09090909	84.21212121	96.36363636	112.030303	94.96969697	82.72727273	52.45454545	90.21212121	82.15151515	110.3333333	237.5454545	94.48484848	108.6666667	74.27272727	70.6969697
ABHD16B	65.33333333	111.3939394	105.2424242	70.6969697	58.75757576	151.969697	127.2424242	76.84848485	67.57575758	99.78787879	80.81818182	82.45454545	93.54545455	63.93939394	75.60606061	58.63636364	79.48484848	93.27272727	89.33333333	74.09090909	99.48484848	77	65.18181818	70.45454545	93.78787879	84.96969697	55.06060606	73.72727273	78.78787879	57.6969697	60.75757576	71.09090909	90.27272727
ABHD17A	366.1818182	301.8181818	329.5454545	288.6363636	205.969697	357.3636364	275.1212121	174.2424242	227.6363636	259.8181818	231.6666667	345.4545455	452.4242424	260.8181818	343.4848485	315.8787879	261.3939394	343.3636364	495.969697	271.3030303	274.7575758	316.6363636	439.5151515	245.7272727	402.6363636	266.6060606	230.8181818	355.1515152	246.0606061	331.6666667	254.8484848	497.5454545	403.1818182
ABHD17AP1	0	0	0	0	0	0	0	0	0	0	0	0	0	0	0	0	0	0	0	2.696969697	0	0	1.545454546	0	0	0	0	0	0	0.272727273	0	0	0
ABHD17AP2	0	0	0	0	0	0	0	0	0	0	0	0	0	0.393939394	0.424242424	0	0	0	0	0	0	0	0.363636364	0	0	0	0	0.303030303	0	0.272727273	0	0	0
ABHD17AP3	0	0	0	0	0.818181818	0	0	0	0	0	0.545454546	0	0	0	0	0	0	0	0	0	0	0	0	0	0	0	0	0	0	0	0	0.333333333	0
ABHD17AP4	0	0	1.484848485	0	0	0	0	0.696969697	0	0	0	0	0	0	0	0	1.363636364	0	0	0	0	0	0.363636364	0	0.121212121	0	0	0	0	0	0	0	0
ABHD17AP5	4.060606061	0	3.454545455	0	3.151515152	0	0	0.696969697	0.636363636	0.454545455	7.575757576	0.575757576	0.909090909	1.212121212	0	0.878787879	1.363636364	1.151515152	0	0	0	0.090909091	0.363636364	0.03030303	1.060606061	3.848484849	0.515151515	0.303030303	0	0	0.727272727	2.424242424	4
ABHD17AP6	0	0	0	0	0	0	0	0	0	0	0	0	0	0	0	0	0	0	1.03030303	0	0.212121212	0	0	0	0	0	0	0	0	0	0	0	0.060606061
ABHD17B	74.51515152	52.18181818	55.78787879	59.84848485	68	66.51515152	71.72727273	54.48484848	68.24242424	58.93939394	93.87878788	87.21212121	89.12121212	81.78787879	72.06060606	74.51515152	79.48484848	95.75757576	58.18181818	95.57575758	54.18181818	61.96969697	58.27272727	60.45454545	52.45454545	61.27272727	59.96969697	52.45454545	105.8787879	62.96969697	69.15151515	77.51515152	70.09090909
ABHD17C	19	12.60606061	12.36363636	22.60606061	10.06060606	13.75757576	5.090909091	14.21212121	10.36363636	8.03030303	14.60606061	19.90909091	17.48484848	19.3030303	16.72727273	13.66666667	11.96969697	23.60606061	21.06060606	1.303030303	10.24242424	11.81818182	28.93939394	3.272727273	6.878787879	7.242424242	12.03030303	20.39393939	22.84848485	4.242424242	23.18181818	12.06060606	8.515151515
ABHD2	1783.727273	1776.969697	1569.030303	1939.30303	1815.515152	2518.818182	1791.363636	1901.454545	2394.181818	1908.848485	2105.151515	2629.333333	1091.606061	2109.454545	1962.575758	2316.484848	1458.30303	1500.545455	1503.272727	2267.454545	1701.606061	1633.060606	1973.69697	1913.393939	1495.727273	1887.242424	1758.848485	2205.272727	2667.393939	2114.393939	1952.151515	1762.424242	1156.181818
ABHD3	332.8181818	490	357.1515152	470.3636364	293.3030303	742.3030303	459.3939394	488.8181818	485.969697	495	371.030303	514.9090909	442.5151515	348.6060606	341.1818182	319.3030303	504.7575758	469.7272727	445.4848485	305.1212121	398.3939394	426.030303	386.1515152	690.9393939	490.5151515	560.2727273	283.030303	395.9090909	506.4242424	310.030303	371.030303	316.2727273	394.030303
ABHD4	144.5454545	137.969697	117.4848485	120.8181818	148.8787879	140.3333333	203.9393939	146.2727273	138.0909091	102.3636364	198.030303	173.1515152	83.06060606	135.3030303	168.1515152	116.6666667	204.3333333	80.93939394	129.4242424	106.3939394	152.8181818	149.7575758	167.8181818	201.1818182	92.81818182	118.9090909	124.9393939	148.969697	219.1515152	160.1515152	169.5454545	160.4545455	79.03030303
ABHD5	346.6969697	293.3030303	377.4242424	252	274.9090909	490	322.0909091	391.6969697	306.3939394	287.5454545	362.6060606	420.8787879	165.6666667	258.7272727	312.1212121	268.3939394	468.4848485	202.3939394	217.2121212	301.3030303	294.0909091	318.8787879	266.8787879	353.2121212	166.6666667	294.6060606	210.2424242	388.6060606	416.4242424	336.7272727	271.6969697	252.8484848	145.6060606
ABHD6	34.12121212	27.51515152	26.75757576	25.03030303	18.75757576	24.39393939	18.09090909	30.45454545	33.03030303	26.54545455	28.87878788	54.84848485	23.36363636	33.3030303	21.54545455	37.78787879	38.54545455	23.60606061	26.54545455	38.24242424	20.6969697	28.54545455	35.15151515	33.09090909	21.81818182	33.39393939	37.51515152	24.54545455	22.84848485	35.45454545	12.18181818	36.03030303	22.78787879
ABHD8	23.24242424	21.33333333	29.90909091	26.27272727	23.03030303	12.48484848	22.90909091	20.21212121	13.09090909	31.87878788	20.84848485	23	18.84848485	12.90909091	13.33333333	16.06060606	11.96969697	12.66666667	24.54545455	41.96969697	17.90909091	19.96969697	13.27272727	16.42424242	14.27272727	18	15.45454545	18.36363636	28.72727273	15.12121212	17.57575758	6.272727273	15.96969697
ABI1	443.1212121	419.969697	445.4848485	449.4848485	432.7272727	417.0909091	415.6060606	517.4242424	519.2121212	469.4545455	443.8484848	469.4545455	446.969697	433.2121212	479.6969697	397.3636364	558.2727273	413.3939394	578.1818182	441.4545455	509.2121212	529.4545455	528.7575758	551.7575758	453.2727273	477.9393939	491	382.7878788	587.3636364	422.030303	422.030303	461.2121212	502.7575758
ABI2	12.75757576	22.27272727	29.90909091	18.63636364	23.03030303	19.6969697	29.27272727	14.21212121	9.393939394	15	13.63636364	21.87878788	20	37.96969697	23.33333333	17.48484848	14.18181818	19.63636364	26.54545455	7.96969697	29.60606061	27.75757576	39.27272727	17.87878788	26	26.21212121	38.75757576	13.6969697	14.24242424	19.75757576	27.63636364	27.15151515	18.57575758
ABI3	347.6363636	425.030303	399.8787879	349.4242424	198.3636364	477.9393939	386.3333333	344.9393939	394.4545455	412.5757576	317.8787879	405.2121212	361.7575758	287.6666667	327.1212121	305.4242424	390	319.3030303	436.6969697	395.4545455	397.030303	442.9393939	463.8484848	452.6969697	390.969697	479.1818182	219.7272727	435.8787879	226.8181818	442.0606061	331.9090909	569.969697	426.030303
ABI3BP	22.45454545	21.33333333	13.42424242	20.66666667	8.393939394	23.21212121	7.909090909	24.24242424	17.12121212	16.87878788	5.696969697	11.6969697	16.18181818	14.45454545	16.72727273	15.51515152	9.818181818	14.96969697	19.18181818	1.303030303	16.93939394	15.75757576	11.42424242	17.12121212	22.54545455	19.78787879	7.515151515	10.45454545	24.84848485	10.18181818	9.242424242	8.151515152	10.60606061
ABL1	137.4242424	103.7878788	99.06060606	109.6363636	132.0606061	103.4848485	130.2727273	115.6363636	135.2121212	125.5151515	142.2727273	168.8484848	144.8484848	162.2727273	153.3939394	171.3333333	93.12121212	155.5454545	145.2121212	157.7272727	109.3939394	140.0606061	161.3939394	106.7878788	115.4848485	133.9090909	134.6969697	169.7575758	114.8484848	181.1212121	120.5757576	188.4848485	149.8181818
ABL2	180.7575758	158.4242424	142.3333333	289.8787879	138.2727273	287.030303	121.4545455	284.4545455	184.9090909	173.2424242	167.7272727	222.2424242	199.3939394	206.7575758	196.9090909	189.8787879	156.7575758	178.5454545	222.8787879	187.5151515	134.3939394	176.3636364	188.6060606	158.030303	205.6969697	205.2121212	202.6060606	179.030303	255.0606061	177.5151515	144.8787879	203.2424242	190.2727273
ABLIM1	378.6666667	381.2424242	492.1818182	696.7878788	417.5151515	321.3939394	626	318.3636364	644.6060606	891.0606061	752.8181818	394.8484848	728.8181818	610.3030303	689.6060606	739.9393939	417.7575758	760.8484848	668.8787879	620.3939394	447.0909091	441.2121212	372.2424242	336.4848485	683.8787879	713	780.0606061	330.8181818	101.5757576	567.6969697	414.8181818	496.6666667	773.7878788
ABLIM2	4.060606061	10.54545455	1.515151515	3.878787879	1.575757576	4.090909091	7.909090909	9.03030303	6.575757576	4.666666667	11.54545455	8.727272727	7.818181818	7.515151515	4.818181818	9.727272727	7.848484849	10.57575758	12.18181818	4.303030303	7.151515152	5.333333333	4.545454546	3.272727273	17.72727273	5.393939394	5.121212121	9.484848485	0	13.03030303	3.666666667	14.09090909	8.545454546
ABLIM3	55.12121212	16.90909091	16.60606061	46.03030303	78.54545455	2.878787879	35.81818182	46	30.12121212	3.060606061	36.27272727	8.727272727	1.757575758	52.12121212	23.36363636	25.63636364	58.51515152	1.151515152	15.6969697	20.57575758	23.81818182	31.03030303	24.6969697	7.03030303	7.636363636	2.96969697	31.42424242	21.42424242	14.24242424	39.39393939	82.84848485	25.18181818	2.545454546
ABO	1.303030303	2.787878788	0.636363636	0	0	2.878787879	0	2.666666667	10.36363636	1.212121212	5.727272727	0.575757576	6.454545455	0.393939394	0.424242424	1.727272727	1.363636364	3.363636364	0	2.696969697	1.333333333	0.090909091	0	0.939393939	0	0	4.151515152	0	0	0	3.666666667	0.333333333	8.545454546
ABR	824.4242424	684.4848485	781.6666667	768.4242424	676.4545455	888.5151515	872.9090909	699.5454545	1000.666667	768.4242424	727.6666667	886.3333333	793.969697	839.5454545	781.6666667	744.8484848	671.4848485	745.3030303	769.3333333	813.9393939	725.7878788	775.1818182	745.3030303	873.6969697	695.6666667	639.3030303	598.8181818	908.6363636	596.9393939	849.3030303	750.3333333	764.3939394	724.3636364
ABRA	2.181818182	1.787878788	2.424242424	8.212121212	6.787878788	10	6.96969697	13.21212121	6.575757576	4.666666667	10.48484848	1.666666667	8.636363636	7.515151515	6.575757576	9.757575758	11.96969697	14.96969697	2.848484849	0	2.333333333	4.515151515	5.575757576	4.787878788	1.96969697	6.212121212	4.151515152	0.303030303	7.333333333	1.424242424	6.393939394	4.393939394	5.484848485
ABRACL	59.18181818	98.6969697	89.96969697	88.33333333	73.21212121	56.96969697	85.21212121	118.8484848	51.48484848	65.42424242	35.39393939	46.27272727	52.24242424	58.24242424	48.63636364	46.60606061	43.27272727	69.33333333	47.03030303	52.66666667	75.78787879	103.3333333	58.27272727	91.03030303	71.87878788	51.84848485	86.51515152	36.6969697	54.57575758	56.60606061	44.42424242	69.96969697	86.18181818
ABT1	138.3636364	131.3030303	94.6969697	119.7272727	96.15151515	96.39393939	113.6969697	122.4848485	102.9090909	116.0606061	114.3030303	85.3030303	118.5454545	96.06060606	109.2424242	102.4545455	125.3333333	123.1818182	152.2121212	102.5454545	98.27272727	103.969697	95.84848485	95.42424242	93.81818182	122.8484848	108.6666667	106.0909091	139.4848485	110.5757576	107.030303	132.3939394	141.0909091
ABT1P1	0	0	0	0	0	0	0	0	0	0	0	0	0	0	0	0	0	0	0	0	0	0	0	0	0	0	0	0	0	0	0	0	0
ABTB1	2239.272727	2338	2297.181818	1962.575758	2260.333333	2499.757576	1988.30303	1836.30303	1890.363636	2092.848485	2346.878788	2388.272727	1553.393939	1762.424242	1967.636364	2017.848485	2195.757576	1237.848485	1330.333333	1925.363636	2195.757576	1905.212121	2105.151515	2120.727273	1309.393939	1921.212121	1724.909091	2518.818182	2290.121212	2050.181818	2175.333333	2227.424242	2131.424242
ABTB2	55.12121212	25.39393939	59.21212121	12.45454545	39.3030303	58.36363636	34.12121212	8.060606061	105.3333333	30.51515152	43.06060606	48.12121212	32.15151515	20.81818182	40.66666667	45.90909091	18.6969697	21.81818182	8.575757576	41.96969697	120.3030303	17.39393939	30.06060606	37.84848485	22.60606061	42.75757576	23.45454545	18.36363636	28.72727273	36.45454545	35.60606061	21.15151515	24.87878788
AC000003.1	0	0	0	0	0	0	0	0	0	0	0	0	0	0	0	0	0	0	0	0	0	0	0	0	0	0	0	0	0	0	0	0	0
AC000003.2	0	0	0	0	0	0	0	0	0	0	0	0	0	0	0	0	0	0	0	0	0	0	0	0	0	0	0	0	0	0	0	0	0.060606061
AC000029.1	0	0	0	0	0	0	0	0	0	0	0	0	0	0	0	0	0	0	0	0	0	0	0	0	0	0	0	0	0	0	0	0	0
AC000032.2	0	0	0	0	0	0	0	0	0	0	0	0	0	0	0	0	0	0	0	0	0	0	0	0	0	0	0	0	0	0	0	0	0.060606061
AC000036.4	0	0	0	0	0	0	0	0	0	0	0	0	0	0	0	0	0	0	0	0	0	0	0	0	0	0	0	0	0	0	0	0	0
AC000041.8	0	0	0	0	0	0	0	0	0	0	0	0	0	0	0	0	0	0	0	0	0	0	0	0	0	0	0	0	0	0	0	0	0
AC000067.1	0	0	0	0	0	0	0	0	0	0	0	0	0	0	0	0	0	0	0	0	0	0	0	0	0	0	0	0	0	0	0	0	0
AC000068.10	0	0	0	0	0	0	0	0	0	0	0	0	0	0	0	0	0	0	0	0	0	0	0	0	0	0	0	0	0	0	0	0	0
AC000068.5	2.181818182	11.60606061	10.39393939	7	6.787878788	13.75757576	11.48484848	10.3030303	5.454545455	4.666666667	12.57575758	1.666666667	13.24242424	6.848484849	4.818181818	5.787878788	14.18181818	17.3030303	8.575757576	22.18181818	6.151515152	7.727272727	9.636363636	12.39393939	12.87878788	12.63636364	8.757575758	13.6969697	16.33333333	14.03030303	14.78787879	9.060606061	8.545454546
AC000068.9	0	0	0	0	0	0	0	0	0	0	0	0	0	0	0	0	0	0	0	0	0	0	0	0	0	0	0	0	0	0	0	0	0
AC000077.2	0	0	0	0	0	0	0	0	0	0	0	0	0	0	0	0	0	0	0	0	0	0	0	0	0	0	0	0	0	0	0	0	0
AC000078.5	0	0	0	0	0	0	0	0	0	0	0	0	0	0	0	0	0	0	0	0	0	0	0	0	0	0	0	0	0	0	0	0	0
AC000081.2	0	0	0	0	0	0	0	0	0	0	0	0	0	0	0	0	0	0	0	0	0	0	0	0	0	0	0	0	0	0	0	0	0
AC000089.3	0	0	0	0	0	0	0	0	0	0	0	0	0	0	0	0	0	0	0	0	0	0	0	0	0	0	0	0	0	0	0	0	0
AC000095.9	0	0	0	0	0	0	0	0	0	0	0	0	0	0	0	0	0	0	0	0	0	0	0	0	0	0	0	0	0	0	0	0	0
AC000099.1	0	0	0	0	0	0	0	0	0	0	0	0	0	0	0	0	0	0	0	0	0	0	0	0	0	0	0	0	0	0	0	0	0
AC000110.1	0	0	0	0	0	0	0	0	0	0	0	0	0	0	0	0	0	0	0	0	0	0	0	0	0	0	0	0	0	0	0	0	0
AC000111.3	0	0	0	0	0	0	0	0	0	0	0	0	0	0	0	0	0	0	0	0	0	0	0	0	0	0	0	0	0	0	0	0	0
AC000111.4	0	0	0	0	0	0	0	0	0	0	0	0	0	0	0	0	0	0	0	0	0	0	0	0	0	0	0	0	0	0	0	0	0
AC000111.5	0	0	0	0	0	0	0	0	0	0	0	0	0	0	0	0	0	0	0	0	0	0	0	0	0	0	0	0	0	0	0	0	0
AC000111.6	0	0	0	0	0	0	0	0	0	0	0	0	0	0	0	0	0	0	0	0	0	0	0	0	0	0	0	0	0	0	0	0	0
AC000120.7	0	0	0	0	0	0	0	0	0	0	0	0	0	0	0	0	0	0	0	0	0	0	0	0	0	0	0	0	0	0	0	0	0
AC000123.4	0	0	0	0	0	0	0.666666667	0	0	0	0	0	0	0	0	0	0	0	0	0	0	0	0	0	0	0	0	0	0	0	0	0	0
AC000124.1	0	0	0	0	0	0	0	0	0	0	0	0	0	0	0	0	0	0	0	0	0	0	0	0	0	0	0	0	0	0	0	0	0
AC000362.1	0	0	0	0	0	0	0	0	0	0	0	0	0	0	0	0	0	0	0	0	0	0	0	0	0	0	0	0	0	0	0	0	0
AC000367.1	0	0	0	0	0	0	0	0	0	0	0	0	0	0	0	0	0	0	0	0	0	0	0	0	0	0	0	0	0	0	0	0	0
AC000370.2	0	0	0	0	0	0	0	0	0	0	0	0	0	0	0	0	0	0	0	0	0	0	0	0	0	0	0	0	0	0	0	0	0
AC000374.1	0	0	0	0	0	0	0	0	0	0	0	0	0	0	0	0	0	0	0	0	0	0	0	0	0	0	0	0	0	0	0	0	0
AC000403.1	0	0	0	0	0	0	0	0	0	0	0	0	0	0	0	0	0	0	0	0	0	0	0	0	0	0	0	0	0	0	0	0	0
AC002044.4	0	0	0	0	0	0	0	0	0	0	0	0	0	0	0	0	0	0	0	0	0	0	0	0	0	0	0	0	0	0	0	0	0
AC002056.3	0	0	0	0	0	0	0	0	0	0	0	0	0	0	0	0	0	0	0	0	0	0	0	0	0	0	0	0	0	0	0	0	0
AC002056.5	0	0	0	0	0	0	0	0	0	0	0	0	0	0	0	0	0	0	0	0	0	0	0	0	0	0	0	0	0	0	0	0	0
AC002059.10	0	0	0	0	0	0	0	0	0	0	0	0	0	0	0	0	0	0	0	0	0	0	0	0	0	0	0	0	0	0	0	0	0
AC002064.4	0	0	0	0	0	0	0	0	0	0	0	0	0	0	0	0	0	0	0	0	0	0	0	0	0	0	0	0	0	0	0	0	0
AC002064.5	0	0	0	0	0	0	0	0	0	0	0	0	0	0	0	0	0	0	0	0	0	0	0	0	0	0	0	0	0	0	0	0	0
AC002066.1	0	0	0	0	0	0	0	0	0	0	0	0	0	0	0	0	0	0	0	0	0	0	0	0	0	0	0	0	0	0	0	0	0
AC002066.2	0	0	0	0	0	0	0	0	0	0	0	0	0	0	0	0	0	0	0	0	0	0	0	0	0	0	0	0	0	0	0	0	0
AC002069.5	0	0	0	0	0	0	0	0	0	0	0	0	0	0	0	0	0	0	0	0	0	0	0	0	0	0	0	0	0	0	0	0	0
AC002069.6	0	0	0	0	0	0	0	0	0	0	0	0	0	0	0	0	0	0	0	0	0	0	0	0	0	0	0	0	0	0	0	0	0
AC002070.1	0	0	0	0	0	0	0	0	0	0	0	0	0	0	0	0	0	0	0	0	0	0	0	0	0	0	0	0	0	0	0	0	0
AC002075.3	0	0	0	0	0	0	0	0	0	0	0	0	0	0	0	0	0	0	0	0	0	0	0	0	0	0	0	0	0	0	0	0	0
AC002075.4	0	0	0	0	0	0	0	0	0	0	0	0	0	0	0	0	0	0	0	0	0	0	0	0	0	0	0	0	0	0	0	0	0
AC002076.10	0	0	0	0	0	0	0	0	0	0	0	0	0	0	0	0	0	0	0	0	0	0	0	0	0	0	0	0	0	0	0	0	0
AC002115.5	0	0	0	0	0	0	0	0	0	0	0	0	0	0	0	0	0	0	0	0	0	0	0	0	0	0	0	0	0	0	0	0	0
AC002115.9	0	0	0	0	0	0	0.666666667	0	0	0	0	0	0	0	0	0	0	0	0	0	0	0	0	0	0	0	0	0	0	0	0	0	0
AC002116.7	0	0.787878788	1.515151515	0	0	4.090909091	0.666666667	0	0	0.454545455	0.545454546	0.575757576	1.757575758	1.212121212	0	0.151515152	0	0	0	0	0.212121212	0	2.515151515	2.606060606	1.060606061	2.03030303	0	0.303030303	0	0.272727273	0.727272727	0.333333333	1.878787879
AC002116.8	0	0	0	0	0	0	0	0	0	0	0	0	0	0	0	0.878787879	0	0	0	0	0	0	0	0	0	0	0	0	0	0	0	0	0
AC002117.1	0	0	0	0	0	0	0.666666667	1.696969697	0	0	0	0	0.242424242	0	0	0.151515152	0	0	0	0	0.212121212	0	0	2.606060606	0.121212121	0.181818182	0	0	1	0	0.727272727	0	0.060606061
AC002127.2	0	0	0	0	0	0	0	0	0	0	0	0	0	0	0	0	0	0	0	0	0	0	0	0	0	0	0	0	0	0	0	0	0
AC002127.4	0	0	0	0	0	0	0	0	0	0	0	0	0	0	0	0	0	0	0	0	0	0	0	0	0	0	0	0	0	0	0	0	0
AC002128.5	0	0	0	0	0	0	0	0	0	0	0	0	0	0	0	0	0	0	0	0	0	0	0	0	0	0	0	0	0	0	0	0	0
AC002306.1	0	0	0	0	0	0	0.666666667	0	0	0	0	0	0	0	0	0	0	0	0	0	0	0	0	0	0	0	0	0.303030303	0	0	0	0	0
AC002310.10	0	0	0	0	0	0	0	0	0	0	0	0	0	0	0	0	0	1.151515152	0	0	0	0	0	0	0	0.181818182	0	0	0	0	0	0	0
AC002310.12	0	0.787878788	0	0	0	0	0	0	0	0	1.636363636	0	0.242424242	0	0	0	3.515151515	0	0	0	0	0	0	0	0	0.181818182	0	0	0	0	0	0	0
AC002310.13	0	0	0	0	0	0	0	0	0	0	0	0	0	0	0	0	0	0	0	0	0	0	0	0	0	0	0	0	0	0	0	0	0
AC002310.17	0	0	0	0	0	0	0	0	0	0	0	0	0	0	0	0	0	0	0	0	0	0	0	0	0	0	0	0	0	0	0	0	0
AC002310.7	0	0	0	0	0	0	0	0	0	0	0	0	0	0	0	0	0	0	0	0	0	0.121212121	0	0	0	0	0	0	0	0	0	0	0
AC002314.4	0	0	0	0	0	0	0	0	0	0	0	0	0	0	0	0	0	0	0	0	0	0	0	0	0	0	0	0	0	0	0	0	0
AC002331.1	0	0	0.636363636	0	0	0	0	0	0	0	0	0	0	0	0	0	0	0	0	0	0	0	0	0	0	0	0	0	0	0	0	0	0
AC002365.1	0	0	0	0	0	0	0	0	0	0	0	0	0	0	0	0	0	0	0	0	0	0	0	0	0	0	0	0	0	0	0	0	0
AC002366.3	0	0	0	0	0	0	0	0	0	0	0	0	0	0	0	0	0	0	0	0	0	0	0	0	0	0	0	0	0	0	0	0	0
AC002368.4	0	0	0	0	0	0	0	0	0	0	0	0	0	0	0	0	0	0	0	0	0	0	0	0	0	0	0	0	0	0	0	0	0
AC002383.2	0	0	0	0	0	0	0	0	0	0	0	0	0	0	0	0	0	0	1.03030303	0	0	0	0	0	0	0	0	0	0	0	0	0	0
AC002386.1	0	0	0	0	0	0	0	0	0	0	0	0	0	0	0	0	0	0	0	0	0	0	0	0	0	0	0	0	0	0	0	0	0
AC002395.1	0	0	0	0	0	0	0	0	0	0	0	0	0	0	0	0	0	0	0	0	0	0	0	0	0	0	0	0	0	0	0	0	0
AC002398.11	0	0.787878788	0.636363636	0	0	0	0	0	0	0	0	0	0	0	0	0	0	0	0	0	0	0	0	0	0	0	0	0	0	0	0	0	0.060606061
AC002398.12	0	0	0	0	0	0	0	0	0	0	0	0	0	0	0	0	0	0	0	0	0	0	0	0	0	0	0	0	0	0	0	0	0
AC002398.13	0	0	0	0	0	0	0	0	0	0	0	0	0	0	0	0	0	0	0	0	0	0	0	0	0	0	0	0	0	0	0	0	0
AC002398.5	2.181818182	1.787878788	0	0	0	0	0	0	0.636363636	1.212121212	0	1.666666667	0	0	0	0	0	0	0	1.303030303	0	0	0	0.939393939	0	0.181818182	0	0.303030303	0	0	0	0	0.060606061
AC002398.9	6.757575758	22.27272727	4.606060606	2.727272727	10.06060606	10.03030303	0	4.848484849	11.21212121	6.424242424	0	13.78787879	3.03030303	5.939393939	10.84848485	0	21.03030303	15	12.21212121	0	6.151515152	7.727272727	21.90909091	10.87878788	0	1.121212121	8.757575758	3.484848485	34.36363636	5.181818182	9.242424242	13.15151515	7.787878788
AC002400.1	0	0	0	0	0	0	0	0	0	0	0	0	0	0	0	0	0	0	0	0	0	0	0	0	0	0	0	0	0	0	0	0	0
AC002401.1	0	0	0	0	0	0	0	0	0	0	0	0	0	0	0	0	0	0	0	0	0	0	0	0	0	0	0	0	0	0	0	0	0
AC002429.4	0	0	0	0	0	0	0	0	0	0	0	0	0	0	0	0	0	0	0	0	0	0	0	0	0	0	0	0	0	0	0	0	0
AC002429.5	0	0	0	0	0	0	0	0	0	0	0	0	0	0	0	0	0	0	0	0	0	0	0	0	0	0	0	0	0	0	0	0	0
AC002451.1	0	0	0	0	0	0	0	0	0	0	0	0	0	0	0	0	0	0	0	0	0	0	0	0	0	0	0	0	0	0	0	0.333333333	0
AC002451.3	0	0	0.636363636	0.848484849	0	4.090909091	0.666666667	0.696969697	3.454545455	0	0	2.636363636	0.909090909	0.393939394	0	0.151515152	1.363636364	0	0	1.303030303	2.333333333	0.121212121	0	1.939393939	1.060606061	1.121212121	0	0.303030303	3.151515152	0.272727273	0.727272727	0.333333333	0.96969697
AC002454.1	0	0	0	0	0	0	0	0	0	0	0	0	0	0	0	0.151515152	0	0	0	0	0	0	0	0	0.121212121	0	0	0	0	0	0	0	0.96969697
AC002456.2	0	0	0	0	0	1.848484849	0	0	0	0	0	0.575757576	0	1.212121212	0	0	0	0	0	0	1.333333333	0	0.363636364	0	0	0	0	0.303030303	0	0	0	0	0
AC002463.3	0	0	0	0	0	0	0	0	0	0	0	0	0	0	0	0	0	0	0	0	0	0	0	0	0	0	0	0	0	0	0	0	0
AC002465.2	0	0	0	0	0	0	0	0	0	0	0	0	0	0	0	0	0	0	0	0	0	0	0	0	0	0	0	0	0	0	0	0	0
AC002467.7	10.12121212	2.787878788	11.33333333	4.939393939	9.212121212	10.03030303	6.96969697	10.3030303	11.24242424	3.939393939	9.545454546	7.545454546	5.848484849	7.515151515	4.818181818	8.909090909	18.6969697	1.151515152	2.848484849	9.636363636	8.121212121	12.78787879	9.636363636	6.363636364	6.060606061	5.393939394	7.515151515	9.484848485	30.66666667	6.242424242	12.18181818	2.424242424	8.545454546
AC002472.1	0	0	0	0	0	0	0	0	0	0	0	0	0	0	0	0	0	0	0	0	0	0	0	0	0	0	0	0	0	0	0	0	0
AC002472.11	0	0	0	0	0	0	0	0	0	0	0	0	0	0	0	0	0	0	0	0	0	0	0	0	0	0	0	0	0	0	0	0	0
AC002472.13	0	0.787878788	0	0	0	0.757575758	0	0	0	0	0	0	0	0	0	0	0	0	0	0	0	0	0	0	0	0	0	0	0	0	0	0	0
AC002477.1	0	0	0	0	0	0	0	0	0	0	0	0	0	0	0	0	0	0	0	0	0	0	0	0	0	0	0	0	0	0	0	0	0
AC002480.2	0	0	0	0	0	0	0	0	0	0	0	0	0	0	0	0	0	0	0	0	1.333333333	0	0	0	0	0	0	0	0	0	0	0	0
AC002480.3	2.181818182	0	0	0	0	0	0	0	0	0	0	0	0	0	0	0.151515152	0	0	0	0	0	0	0	0	0	0	0	0	0	0	0	0	0
AC002480.4	0	0	0	0	0	0	0	0	0	0	0	0	0	0	0	0	0	0	0	0	0	0	0	0	0	0	0	0	0	0	0	0	0
AC002480.5	0	0	0	0	0	0	0	0	0	0	0	0	0	0.393939394	0	0	0	0	0	0	0	0	0	0	0	0	0	0	0	0	0	0	0
AC002485.1	0	0	0	0	0	0	0	0	0	0	0	0	0	0	0	0	0	0	0	0	0	0	0	0	0	0	0	0	0	0	0	0	0
AC002486.2	0	0	0	0	0	0	0	0	0	0	0	0	0	0	0	0	0	0	0	0	0	0	0	0	0	0	0	0	0	0	0	0	0
AC002486.3	0	0	0	0	0	0	0	0	0	0	0	0	0	0	0	0	0	0	0	0	0	0	0	0	0	0	0	0	0	0	0	0	0
AC002511.1	12.75757576	13.84848485	25.12121212	13.48484848	48.87878788	24.39393939	24.75757576	22.21212121	32.03030303	27.33333333	9.545454546	19.90909091	12.81818182	16.78787879	9.96969697	11.6969697	27.48484848	17.33333333	6.575757576	9.666666667	14.93939394	32.78787879	14.36363636	26.36363636	13.63636364	37.96969697	13.18181818	34.63636364	158.0909091	19.78787879	10.75757576	13.15151515	20.12121212
AC002511.2	3.181818182	0.787878788	3.454545455	0.848484849	5.818181818	8.848484849	6.121212121	1.696969697	4.484848485	8.060606061	5.727272727	6.696969697	3.818181818	4.333333333	6.575757576	5.787878788	9.818181818	1.151515152	0	7.96969697	3.272727273	2.909090909	0.363636364	6.363636364	1.96969697	8.878787879	1.939393939	5.454545455	26.72727273	0.272727273	6.424242424	0.333333333	0.96969697
AC002511.3	4.060606061	4.96969697	13.45454545	9.181818182	9.212121212	8.848484849	8.787878788	5.909090909	17.15151515	5.575757576	6.696969697	3.666666667	5.848484849	2.060606061	7.333333333	5.787878788	9.818181818	1.151515152	1.03030303	16.96969697	9.090909091	6.03030303	4.545454546	7.03030303	3.575757576	10.81818182	4.151515152	23.6969697	34.39393939	5.181818182	3.666666667	0.333333333	1.909090909
AC002519.6	0	0	0	0	0	0	0	0	0	0	0	0	0	0	0	0	0	0	0	0	0	0	0	0	0	0	0	0	0	0	0	0	0
AC002519.8	0	0	0	0	0	0	0	0	0	0	0	0	0	0	0	0	0	0	0	0	0	0	0	0	0	0	0	0	0	0	0	0	0
AC002523.1	0	0	0	0	0	0	0	0	0	0	0	0	0	0	0	0	0	0	0	0	0	0	0	0	0	0	0	0	0	0	0	0	0
AC002539.1	0	0	0	0	0	0	0	0	0	0	0	0	0	0	0	0	0	0	0	0	0	0	0	0	0	0	0	0	0	0	0	0	0
AC002539.2	0	0	0	0	0	0	0	0	0	0	0	0	0	0	0	0	0	0	0	0	0	0	0	0	0	0	0	0	0	0	0	0	0
AC002542.2	0	0	0	0	0	0	0	0	0	0	0	0	0	0	0	0	0	0	0	0	0	0	0	0	0	0	0	0	0	0	0	0	0
AC002543.2	0	0	0	0	0	0.757575758	0	0.696969697	0	0	0	0	0	0	0.424242424	0	0	0	1.03030303	0	0	0	0	0.939393939	0	0	0	0	0	0	0	0.333333333	0
AC002550.5	0	0	0	0	0	0	0	0	0	0	0	0	0	0	0	0	0	0	0	0	0	0	0	0	0	0	0	0	0	0	0	0	0
AC002551.1	0	0	0	0	0	0	0	0	0	0	0	0	0	0	0	0	0	0	0	0	0	0	0	0	0	0	0	0	0	0	0.727272727	0.333333333	0
AC002553.1	0	0	0	0	0	0	0	0	0	0	0	0	0	0	0	0	0	0	0	0	0	0	0	0	0	0	0	0	0	0	0	0	0
AC002553.4	0	0	0	0	0	0	0	0	0	0	0	0	0	0	0	0	0	0	0	0	0	0	0	0	0	0	0	0	0	0	0	0	0
AC002558.1	0	0	0	0	0	0	0	0	0	0	0	0	0	0	0	0	0	0	0	0	0	0	0	0	0	0	0	0	0	0	0	0	0
AC002978.1	0	0	0	0	0	0	0	0	0	0	0	0	0	0	0	0	0	0	0	0	0	0	0	0	0	0	0	0	0	0	0	0	0
AC002979.1	0	0	0	0	0	0	0	0	0	0	0	0	0	0	0	0	0	0	0	0	0	0	0	0	0	0	0	0	0	0	0	0	0
AC002981.1	0	0	0	0	0	0	0	0	0	0	0	0	0	0	0	0	0	0	0	0	0	0	0	0	0	0	0	0	0	0	0	0	0
AC002984.2	0	0	0	0	0	0	0	0	0	0	0	0	0	0	0	0	0	0	0	0	0	0	0	0	0	0	0	0	0	0	0	0	0
AC002985.3	0	0	0	0	4.121212121	0	0.666666667	0.696969697	0	0	0	0	0	0	0	0.878787879	0	0	0	0	0	0	1.545454546	0	0	0	0.515151515	1.515151515	1	0	0.727272727	0	0.96969697
AC002992.1	0	0	0	0	0	0	0	0	0	0	0	0	0	0	0	0	0	0	0	0	0	0	0	0	0	0	0	0	0	0	0	0	0
AC002994.1	0	0	0	0	0	0	0	0	0	0	0	0	0	0	0	0	0	0	0	0	0	0	0	0	0	0	0	0	0	0	0	0	0
AC003001.1	0	0	0	0	0	0	0	0	0	0	0	0	0	0	0	0	0	0	0	0	0	0	0	0	0	0	0	0	0	0	0	0	0
AC003002.4	0	0	0	0	0	0	0	0	0	0	0	0	0	0	0	0	0	0	0	0	0	0	0	0	0	0	0	0	0	0	0	0	0
AC003002.6	1.303030303	0	0	0.848484849	0	0	0	0	0	1.212121212	0	0	0.242424242	0	0	0	3.515151515	0	0	0	0	0	0	0	0	0	0	0	0	0	0.727272727	0	0
AC003003.5	0	0	0	0	0	0	0	0	0	0	0	0	0	0	0	0	0	0	0	0	0	0	0	0	0	0	0	0	0	0	0	0	0
AC003005.2	0	0	0	0	0	0	0	0	0	0	0	0	0	0	0	0	0	0	0	0	0	0	0	0	0	0	0	0	0	0	0	0	0
AC003005.4	0	0	0	0	0	0	0	0	0	0	0.545454546	0	0	0	0.424242424	0	0	0	0	0	0	0	0	0	0	0	0	0	0	0	0	0	0
AC003006.1	0	0	0	0	0	0	0	0	0	0	0	0	0	0	0	0	0	0	0	0	0	0	0	0	0	0	0	0	0	0	0	0	0
AC003006.7	0	0	0	0	0	0	0	0	0	0	0	0	0	0	0	0	0	0	0	0	0	0	0	0	0	0	0	0	0	0	0	0	0
AC003009.1	0	0	0	0	0	0	0	0	0	0	0	0	0	0	0	0	0	0	0	0	0	0	0	0	0	0	0	0	0	0	0	0	0
AC003009.2	0	0	0	0	0	0	0	0	0	0	0	0	0	0	0	0	0	0	0	0	0	0	0	0	0	0	0	0	0	0	0	0	0
AC003029.1	0	0	0	0	0	0	0	0	0	0	0	0	0	0	0	0	0	0	0	0	0	0	0	0	0	0	0	0	0	0	0	0	0
AC003035.1	0	0	0	0	0	0	0	0	0	0	0	0	0	0	0	0	0	0	0	0	0	0	0	0	0	0	0	0	0	0	0	0	0
AC003043.1	0	0	0	0	0	0	0	0	0	0	0	0	0	0	0	0	0	0	0	0	0	0	0	0	0	0	0	0	0	0	0	0	0
AC003045.1	0	0	0	0	0	0	0	0	0	0	0	0	0	0	0	0	0	0	0	0	0	0	0	0	0	0	0	0	0	0	0	0	0
AC003051.1	0	0	0.636363636	0.848484849	0	1.848484849	0	0	0	0.454545455	0.545454546	0.575757576	0	0	1.242424242	0	0	0	0	0	0.212121212	1.090909091	0	0	1.060606061	0	0.515151515	0	1	0	0	1.393939394	0.060606061
AC003075.4	0	1.787878788	2.424242424	1.818181818	0	0	0	3.787878788	0.636363636	3.939393939	0	0	3.03030303	0.393939394	0.424242424	0.878787879	0	1.151515152	1.03030303	0	0	2	0	0.03030303	1.96969697	0.181818182	0	0	0	0.272727273	0.727272727	0	0.060606061
AC003079.1	0	0	0	0	0	0	0	0	0	0	0	0	0	0	0	0	0	0	0	0	0	0	0	0	0	0	0	0	0	0	0	0	0
AC003080.4	0	0	0	0	0	0	0	0	0	0	0	0	0	0	0	0	0	0	0	0	0	0	0	0	0	0	0	0	0	0	0	0	0
AC003084.2	0	0	0	0	0	0	0	0	0	0	0	0	0	0	0	0	0	0	0	0	0	0	0	0	0	0	0	0	0	0	0	0	0
AC003088.1	0	0	0	0	0	0	0	0	0	0	0	0	0	0	0	0	0	0	0	0	0	0	0	0	0	0	0	0	0	0	0	0	0
AC003090.1	0	0	0	0.848484849	8.424242424	0	1.484848485	2.666666667	2.484848485	3.060606061	1.636363636	0.575757576	1.757575758	0.393939394	0	0	0	5.727272727	1.03030303	0	1.333333333	2.909090909	0.363636364	0.03030303	0.121212121	0	1.939393939	3.515151515	0	1.424242424	0	1.393939394	3.212121212
AC003092.1	0	0	0	0	0	0	0	0	0	0	0	0	0	0	0	0	0	0	0	0	0	0	0	0	0	0	0	0	0	0	0	0	0
AC003092.2	0	0	0	0	0	0	0	0	0	0	0	0	0	0	0	0	0	0	0	0	0	0	0	0	0	0	0	0	0	0	0	0	0
AC003101.1	0	1.787878788	0	0	0.818181818	0	0	0.696969697	0	0	0	0	0	0	0	0	0	1.151515152	0	0	0.212121212	0	0	0.03030303	0	0.181818182	0	0	0	0	0	0	0
AC003102.1	0	0	0	0	0	0	0	0	0	0	0	0	0	0	0	0	0	0	0	0	0	0	0	0	0	0	0	0	0	0	0	0	0
AC003102.3	0.484848485	8.303030303	2.424242424	5.96969697	30.60606061	0	3.303030303	4.848484849	0	2.121212121	3.606060606	0	0	2.818181818	1.242424242	7.757575758	5.727272727	0	1.03030303	0	2.333333333	2	0.363636364	0.939393939	0	1.121212121	1.939393939	0	1	4.242424242	0.727272727	0	0.96969697
AC003104.1	0	0	0.636363636	0	0	0	0	0	0	0	0	0.575757576	0	0	0	0	0	0	0	0	0	0	0	0	0	0	0	0	0	0	0	0	0
AC003658.1	0	0	0	0	0	0	0	0	0	0	0	0	0	0	0	0	0	0	0	0	0	0	0	0	0	0	0	0	0	0	0	0	0
AC003664.1	0	0	0	0	0	0	0	0	0	0	0	0	0	0	0	0	0	0	0	0	0	0	0	0	0	0	0	0	0	0	0	0	0
AC003665.1	0	0	0	0	0	0	0	0	0	0.454545455	0	0	0.242424242	0	0	0.151515152	0	1.151515152	0	0	0	0	0	0.03030303	0.121212121	0.181818182	0	0	0	0.272727273	0	0.333333333	0
AC003666.1	0	0	0	0	0	0	0	0	0	0	0	0	0	0	0	0	0	0	0	0	0	0	0	0	0	0	0	0	0	0	0	0	0
AC003681.1	0	0	0	0	0	0	0	0	0	0	0	0	0	0	0	0	0	0	0	0	0	0	0	0	0	0	0	0	0	0	0	0	0
AC003682.16	0	0	1.515151515	0	0	0	0.666666667	0	0	0.454545455	0	0	0.242424242	0	0	1.727272727	0	1.151515152	0	0	0	0	0	0.03030303	0.121212121	0	0	0	0	0.272727273	0	0	0.060606061
AC003682.17	0	0	0	0	0	0	0	0	0	0	0	0	0	0	0	0	0	0	0	0	0	0	0	0	0	0	0	0	0	0	0	0	0
AC003956.1	0	0	0	0	0	0	0	0	0	0	0	0	0	0	0	0	0	0	0	0	0	0	0	0	0	0	0	0	0	0	0	0	0
AC003958.2	0	0	0	0	0	0	0	0	0	0	0	0	0	0	0	0	0	0	0	0	0	0	0	0	0	0	0	0	0	0	0	0	0
AC003958.6	0	0	0	0	0	0	0	0	0	0	0	0	0	0	0	0	0	0	0	0	0	0	0	0	0	0	0	0	0	0	0	0	0
AC003968.1	0	0	0	0	0	0	0	0	0	0	0	0	0	0	0	0	0	0	0	0	0	0	0	0	0	0	0	0	0	0	0	0	0
AC003973.1	0	0	0	0	0	0	0	0	0	0	0	0	0	0	0	0	0	0	0	0	0	0	0	0	0	0	0	0	0	0	0	0	0
AC003973.4	0	0	0	0	0	0	0	0	0	0	0	0	0	0	0	0	0	0	0	0	0	0	0	0	0	0	0	0	0	0	0	0	0
AC003973.5	0	0	0	0	0	0	0	0	0	0	0	0	0	0	0	0	0	0	0	0	0	0	0	0	0	0	0	0	0	0	0	0	0.060606061
AC003973.6	0	0	0	0	0	0	0	0	0	0	0	0	0	0	0	0	0	0	0	0	0	0	0	0	0	0	0	0	0	0	0	0	0
AC003984.1	0	0	0	0	0	0	0	0	0	0	0	0	0	0	0	0	0	0	0	0	0	0	0	0	0	0	0	0	0	0	0	0	0
AC003985.1	0	0	0	0	0	0	0	0	0	0	0	0	0	0	0	0	0	0	0	0	0	0	0	0	0	0	0	0	0	0	0	0	0
AC003986.5	0	0	0	0	0	0	0	0	0	0	0	0	0	0	0	0	0	0	0	0	0	0	0	0	0	0	0	0	0	0	0	0	0
AC003986.6	0	0	0	0	0	0	0	0	0	0	0	0	0	0	0	0	0	0	0	0	0	0	0	0	0	0	0	0	0	0	0	0	0
AC003986.7	0	0	0	0	0	0	0	0	0	0	0	0	0	0	0	0	0	0	0	0	0	0	0	0	0	0	0	0	0	0	0	0	0
AC003988.1	0	0	0	0	0	0	0	0	0	0	0	0	0	0	0	0	0	0	0	0	0	0	0	0	0	0	0	0	0	0	0	0	0
AC003989.3	0	0	0	0	0	0	0	0	0	0	0	0	0	0	0	0	0	0	0	0	0	0	0	0	0	0	0	0	0	0	0	0	0
AC003989.4	0	0	0	0	0	0	0	0	0	0	0	0	0	0	0	0	0	0	0	0	0	0	0	0	0	0	0	0	0	0	0	0	0
AC003991.3	0	0	0.636363636	1.818181818	3.151515152	0	0	0	1.606060606	0	0	0	0.242424242	0	0.424242424	0	0	0	1.03030303	0	0.212121212	0.121212121	0.363636364	0	0.121212121	0.181818182	0	0	1	0.272727273	0	0	0.060606061
AC004000.1	0	0	0	0	0	0	0	0	0	0	0	0	0	0	0	0	0	0	0	0	0	0	0	0	0	0	0	0	0	0	0	0	0
AC004004.2	0	0	0	0	0	0	0	0	0	0	0	0	0	0	0	0	0	0	0	0	0	0	0	0	0	0	0	0	0	0	0	0	0
AC004006.2	0	0	0	0	0	0	0	0	0	0	0	0	0	0	0	0	0	0	0	0	0	0	0	0	0	0	0	0	0	0	0	0	0
AC004009.3	0	0	0	0	0	0	0	0	0	0	0	0	0	0	0	0	0	0	0	0	0	0	0	0	0	0	0	0	0	0	0	0	0
AC004012.1	0	0	0	0	0	0	0	0	0	0	0	0	0	0	0	0	0	0	0	0	0	0	0	0	0	0	0	0	0	0	0	0	0
AC004014.3	0	0	0	0	0	0	0	0	0	0	0	0	0	0	0	0	0	0	0	0	0	0	0	0	0	0	0	0	0	0	0	0	0
AC004014.4	0	0	0	0	0	0	0	0	0	0	0	0	0	0	0	0	0	0	0	0	0	0	0	0	0	0	0	0	0	0	0	0	0
AC004016.1	0	0	0	0	0	0	0	0	0	0	0	0	0	0	0	0	0	0	0	0	0	0	0	0	0	0	0	0	0	0	0	0	0
AC004016.2	0	0	0	0	0	0	0	0	0	0	0	0	0	0	0	0	0	0	0	0	0	0	0	0	0	0	0	0	0	0	0	0	0
AC004017.1	0	0	0	0	0	0	0	0	0	0	0	0	0	0	0	0	0	0	0	0	0	0	0	0	0	0	0	0	0	0	0	0	0
AC004019.10	0	0	0	0	0	0	0	0	0	0	0	0	0	0	0	0	0	0	0	0	0	0	0	0	0	0	0	0	0	0	0	0	0
AC004019.13	0	0	0	0	0	0	0	0	0	0	0	0	0	0	0	0	1.363636364	0	0	0	0	0.121212121	0	0	0.121212121	0	0.515151515	0	0	0	0	0	0
AC004019.18	0	0	0	0	0	0	0	0	0	0	0	0	0	0	0	0	0	0	0	0	0	0	0	0	0	0	0	0	0	0	0	0	0
AC004022.7	0	0	0	0	0	0	0	0	0	0	0	0	0	0	0	0	0	0	0	0	0	0	0	0	0	0	0	0	0	0	0	0	0
AC004022.8	0	0	0	0	0	0	0	0	0	0	0	0	0	0	0	0	0	0	0	0	0	0	0	0	0	0	0	0	0	0	0	0	0
AC004041.2	0	0	0	0	0	0	0	0	0	0	0	0	0	0	0	0	0	0	0	0	0	0	0	0	0	0	0	0	0	0	0	0	0
AC004051.2	0	0	0	0	0	1.848484849	0	0	0	0	0	0	0	0	0	0	0	0	0	0	0	0	0	0	0	0	0.515151515	0	0	0	0.727272727	0	0
AC004052.1	0	0	0	0	0	0	0	0	0	0	0	0	0	0	0	0	0	0	0	0	0	0	0	0	0	0	0	0	0	0	0	0	0
AC004053.1	0	0	0	0	0	0	0	0	0	0	0	0	0	0	0	0	0	0	0	0	0	0	0	0.03030303	0	0	0	0	0	0	0	0	0
AC004054.1	0	0	0	0	0	0	0	0	0	0	0	0	0	0	0	0	0	0	0	0	0	0	0	0	0	0	0	0	0	0	0	0	0
AC004057.1	0	0	0	0	0	0	0	0	0	0	0	0	0	0	0	0	0	0	0	0	0	0	0	0	0	0	0	0	0	0	0	0	0
AC004062.2	0	0	0	0	0	0	0	0	0	0	0	0	0	0	0	0	0	0	0	0	0	0	0	0	0	0	0	0	0	0	0	0	0
AC004063.1	0	0	0	0	0	0	0	0	0	0	0	0	0	0	0	0	0	0	0	0	0	0	0	0	0	0	0	0	0	0	0	0	0
AC004066.2	0	0	0	0	0	0	0	0	0	0	0	0	0	0	0	0	0	0	0	0	0	0	0	0	0	0	0	0	0	0	0	0	0
AC004066.3	0	0	0	0	0	0	0	0	0	0	0	0	0	0	0	0	0	0	0	0	0	0	0	0	0	0	0	0	0	0	0	0	0
AC004067.5	0	0	0	0	0	0	0	0	0	0	0	0	0	0	0	0	0	0	0	0	0	0	0	0	0	0	0	0	0	0	0	0	0
AC004069.1	0	0	0	0	0	0	0	0	0	0	0	0	0	0	0	0	0	0	0	0	0	0	0	0	0	0	0	0	0	0	0	0	0
AC004069.2	7.515151515	2.787878788	3.454545455	2.727272727	5.818181818	6.575757576	3.303030303	4.848484849	3.454545455	4.727272727	6.696969697	5.696969697	1.757575758	3.727272727	3.96969697	6.909090909	5.727272727	0	1.03030303	6.03030303	3.272727273	4.515151515	2.515151515	4.03030303	4.363636364	3.878787879	2.96969697	7.393939394	32.39393939	0.272727273	0.727272727	0.333333333	0
AC004070.1	0	0	0	0	0	0	0	0	0	0	0	0	0	0	0	0	0	0	0	0	0	0	0	0	0	0	0	0	0	0	0	0	0
AC004074.3	0	0	0	0	0	0	0	0	0	0	0	0	0	0	0	0	0	0	0	0	0	0	0	0	0	0	0	0	0	0	0	0	0
AC004074.4	0	0	0	0	0	0	0	0	0	0	0	0	0	0	0	0	0	0	0	0	0	0	0	0	0	0	0	0	0	0	0	0	0
AC004076.7	0	0	0	0	0	0	0	0	0	0	0	0	0	0	0	0	0	0	0	0	0	0	0	0	0	0	0	0	0	0	0	0.333333333	0
AC004076.9	0.484848485	0	1.515151515	0	0	0	0	0.696969697	0	0	0	0.575757576	0	0.393939394	3.090909091	0.151515152	0	0	1.03030303	0	0	0	1.545454546	0	0	0	0	0.303030303	26.75757576	0.272727273	0	0	0
AC004079.1	0	0	0	0	0	0	0	0	0	0	0	0	0	0	0	0	0	0	0	0	0	0	0	0	0	0	0	0	0	0	0	0	0
AC004112.4	0	0	0	0	0	0	0	0	0	0	0	0	0	0	0	0	0	0	0	0	0	0	0	0	0	0	0	0	0	0	0	0	0
AC004112.5	0	0	0	0	0	0	0	0	0	0	0	0	0	0	0	0	0	0	0	0	0	0	0	0	0	0	0	0	0	0	0	0	0
AC004112.7	0	0	0	0	0	0	0	0	0	0	0	0	0	0	0	0	0	0	0	0	0	0	0	0	0	0	0	0	0	0	0	0	0
AC004125.3	0	0	0	0	0	0	0	1.696969697	0	0	0	0	0	0	0	0	0	0	0	0	0	0	0	0	0	0	0	0	0	0	0	0	0
AC004129.7	0	0	0	0	0	0	0	0	0	0	0	0	0	0	0	0	0	0	0	0	0	0	0	0	0	0	0	0	0	0	0	0	0
AC004129.9	0	0	0	0	0	0	0	0	0	0	0	0	0	0	0	0	0	0	0	0	0	0	0	0	0	0	0	0	0	0	0	0	0
AC004156.3	2.181818182	1.787878788	0.636363636	0	0	1.848484849	5.090909091	1.696969697	0.636363636	0	0	0.575757576	0.909090909	0	0.424242424	0.151515152	0	0	0	0	0.212121212	2.909090909	2.545454546	0.03030303	0	3.878787879	0	0	0	1.424242424	0.727272727	1.393939394	0.060606061
AC004158.2	0.484848485	0	0	0	0.818181818	0.757575758	0	0.696969697	3.454545455	2.121212121	4.636363636	1.666666667	5.848484849	0.393939394	1.242424242	1.727272727	1.363636364	0	1.03030303	0	1.333333333	1.090909091	0.363636364	2.606060606	1.96969697	1.121212121	0.515151515	1.515151515	0	0.272727273	0	2.424242424	0.96969697
AC004158.3	0	0	0	0	0	0	0	0	0	0	0	0	0	0	0	0	0	0	0	0	0	0	0	0	0	0	0	0	0	0	0	0	0
AC004159.1	0	0	0	0	0	0	0	0	0	0	0	0	0	0	0	0	0	0	0	0	0	0	0	0	0	0	0	0	0	0	0	0	0
AC004160.4	0	0	0	0	0	0	0	0	0	0	0	0	0	0	0	0	0	0	0	0	0	0	0	0	0	0	0	0	0	0	0	0	0
AC004166.6	0	0	0	0	0	0	0	0	0	0	0	0	0	0	0	0	0	0	0	0	0	0	0	0	0	0	0	0	0	0	0	0	0
AC004221.2	0	0	0	0	0	0	0	0	0	0	0	0	0	0	0	0	0	0	0	0	0	0	0	0	0	0	0	0	0	0	0	0	0
AC004231.2	0	0	0	0	0	0	0	0	0	0	0	0	0	0	0	0	0	0	0	0	0	0	0	0	0.121212121	0	0	0	1	0	0	0	0
AC004237.1	0	0	0	0	0	0	0	0	0	0	0	0	0.242424242	0	0	0	0	0	0	0	0	0	0	0	0	0.181818182	0	0	0	0.272727273	0	0	0
AC004257.1	0	0	0	0	0	0	0	0	0	0	0	0	0	0	0	0	0	0	0	0	0	0	0	0	0	0	0	0	0	0	0	0	0
AC004257.3	0	0	0	0	0	0	0	0	0	0	0	0	0	0	0	0	0	0	0	0	0	0	0	0	0	0	0	0	0	0	0	0	0
AC004381.6	1.303030303	8.303030303	4.606060606	5.96969697	12.72727273	0.757575758	6.121212121	2.666666667	5.454545455	3.060606061	0.545454546	6.696969697	0.242424242	2.060606061	0.424242424	4.272727273	5.727272727	0	2.848484849	1.303030303	2.333333333	2	3.545454546	0.939393939	0.121212121	2.03030303	1.939393939	0.303030303	7.333333333	5.212121212	2.090909091	1.393939394	0.96969697
AC004381.7	0	0	0	0	0	0	0	0	0	0	0	0	0	0	0	0	0	0	0	0	0	0	0	0	0	0	0	0.303030303	0	0	0	0	0
AC004383.3	0	0	0	0	0	0	0	0	0	0	0	0	0	0	0	0	0	0	0	0	0	0	0	0	0	0	0	0	0	0	0	0	0
AC004386.3	0	0	0	0	0	0	0	0	0	0	0	0	0	0	0	0	0	0	0	0	0	0	0	0	0	0	0	0	0	0	0	0	0
AC004386.4	0	0	0	0	0	0	0	0	0	0	0	0	0	0	0	0	0	0	0	0	0	0	0	0	0	0	0	0	0	0	0	0	0
AC004410.3	0	0	0	0	0	0	0	0	0	0	0	0	0	0	0	0	0	0	0	0	0	0	0	0	0	0.181818182	0	0	0	0	0	0	0
AC004447.2	0	0	0	0	0	0	0	0	0	0.454545455	0	0	0.909090909	0	0	0.151515152	0	1.151515152	1.03030303	1.303030303	0	0	0	0.03030303	0	0.181818182	0	0	0	0.272727273	0	0	0.060606061
AC004448.2	0	0	0	0	0	0	0	0	0	0	0	0	0	0	0	0.151515152	0	0	0	0	0	0.121212121	0	0	0	0	0	0	0	0	0	0	0
AC004448.5	0	0	0	0	0	0	0	0	0	0	0	0	0	0	0	0	0	0	0	0	0	0	0	0	0	0	0	0	0	0	0	0	0
AC004449.6	0	0	0	0	0	0	0	0	0	0	0	0	0	0	0	0	0	0	0	0	0	0	0	0	0	0	0	0	0	0	0	0	0
AC004453.8	0	0	0	0	0	0	0	0	0	0	0	0	0	0	0	0	0	0	0	0	0	0	0	0	0	0	0	0	0	0	0	0	0
AC004458.1	0	0	0	0	0	0	0	0	0	0	0	0	0	0	0	0	0	0	0	0	0	0	0	0	0	0	0	0	0	0	0	0	0
AC004460.1	0	0	0	0	0	0	0	0	0	0	0	0	0	0	0	0	0	0	0	0	0	0	0	0	0	0	0	0	0	0	0	0	0
AC004461.4	0	0	0	0	0	0	0	0	0.636363636	0	0	0	0	0	0	0	0	0	0	0	0	0	0	0	0	0	0	0	0	0	0	0	0
AC004463.6	0	0	0	0	0	0	0	0	0	0	0	0	0	0	0	0	0	0	0	0	0	0	0	0	0	0	0	0	0	0	0	0	0
AC004466.1	0	0	0	0	0	0	0	0	0	0	0	0	0	0	0	0	0	0	0	0	0	0.121212121	0	0	0	0	0	0	0	0	0	0	0
AC004471.10	4.878787879	1.787878788	0	0.848484849	0	2.878787879	4.242424242	4.878787879	1.606060606	0	1.636363636	0.575757576	0.272727273	0.393939394	0.424242424	0.878787879	1.363636364	0	0	0	1.333333333	2.909090909	2.545454546	2.606060606	0	1.121212121	1.939393939	0.303030303	0	0.272727273	2.090909091	0	0.96969697
AC004471.9	0	0	0	0	0	0	0	0	0	0	0	0	0	0	0	0	0	0	0	0	0	0	0	0	0	0	0	0	0	0	0	0	0
AC004485.3	0	0	0	0	0	0	0	0	0	0	0	0	0	0	0	0	0	0	0	0	0	0	0	0	0	0	0	0	0	0	0	0	0
AC004490.1	0	0	0	0	0	0	0	0	0	0	0	0	0	0	0	0	0	0	0	0	0	0	0	0	0	0	0	0	0	0	0	0	0
AC004492.1	0	0	0	0	0	0	0	0	0	0	0	0	0	0	0	0	0	0	0	0	0	0	0	0	0	0	0	0	0	0	0	0	0
AC004510.3	0	0	0	0	0	0	0	0	0	0	0	0	0	0	0	0	0	0	0	0	0	0	0	0	0	0	0	0	0	0	0	0	0
AC004520.1	0	0	0	0	0	0	0	0	0	0	0	0	0	0	0	0	0	0	0	0	0	0	0	0	0	0	0	0	0	0	0	0	0
AC004528.1	0	0	0	0	0	0	0	0	0	0	0	0	0	0	0	0	0	0	0	0	0	0	0	0	0	0	0	0	0	0	0	0	0
AC004528.4	0	0	0	0	0	0	0	0	0	0	0	0	0	0	0	0	0	0	0	0	0	0	0	0	0	0	0	0	0	0	0	0	0
AC004535.2	0	0	0	0	0	0	0	0	0	0	0	0	0	0	0	0	0	0	0	0	0	0	0	0.03030303	0	0	0	0	0	0	0	0	0
AC004538.3	0	0	0	0	2.303030303	0	0	0	0	1.212121212	0	0	0	0	0	0	0	0	0	0	0.212121212	0	0	0	0	0	0.515151515	0	0	0	0.727272727	0	0
AC004540.4	4.878787879	4.96969697	1.515151515	1.818181818	0	6.575757576	4.242424242	3.787878788	0.636363636	0.454545455	0.545454546	1.666666667	0.909090909	0	4.818181818	0.878787879	3.515151515	1.151515152	0	2.696969697	0.212121212	2.909090909	2.545454546	1.939393939	0	0.181818182	0	3.515151515	11.96969697	1.424242424	0.727272727	4.393939394	0.060606061
AC004540.5	0	0	0	0	1.575757576	0	0.666666667	3.818181818	0	0	0.545454546	0.575757576	0	0.393939394	0	0.151515152	0	0	0	0	1.333333333	1.090909091	0.363636364	0.939393939	0	0.181818182	2.96969697	2.454545455	1	1.424242424	0.727272727	0	0.96969697
AC004543.1	0	0	0	0	0	0	0	0	0	0	0	0	0	0	0	0	0	0	0	0	0	0	0	0	0	0	0	0	0	0	0	0	0
AC004543.2	0	0	0	0	0	0	0	0	0	0	0	0	0	0	0	0	0	0	0	0	0	0	0	0	0	0	0	0	0	0	0	0	0
AC004549.6	0.484848485	0	0	0	0	0.757575758	0	0	1.636363636	0.454545455	0	0	0.272727273	0	0	0	0	0	0	0	0	0	0	0	0	0	0	0	0	0	0	0	0.060606061
AC004552.1	0	0	0	0	0	0	0	0	0	0	0	0	0	0	0	0	0	0	0	0	0	0	0	0	0	0	0	0	0	0	0	0	0
AC004562.1	0	0	0	0	0	0	0	0	0	0	0	0	0	0	0	0	0	0	0	0	0	0	0	0	0	0	0	0	0	0	0	0	0
AC004593.3	0	0	0	0	0	0	0	0	0	0	0	0	0	0	0	0	0	0	0	0	0	0	0	0	0	0	0	0	0	0	0	0	0
AC004595.1	0	0	0	0	0	0	0	0	0	0	0	0	0	0	0	0	0	0	0	0	0	0	0	0	0	0	0	0	0	0	0	0	0
AC004603.4	0	0	0	0	0	0	0	0	0	0	0	0	0	0	0	0	0	0	0	0	0	0	0	0	0	0	0	0	0	0	0	0	0
AC004623.2	0	0	0	0	0	0	0	0	0	0	0	0	0	0	0	0	0	0	0	0	0	0	0	0	0	0	0	0	0	0	0	0	0
AC004637.1	0	0	0	0	0	0	0	0	0	0	0	0	0	0	0	0	0	0	0	0	0	0	0	0	0	0	0	0.303030303	0	0	0.727272727	0	0
AC004655.1	0	0	0	0	0	0	0	0	0	0	0	0	0	0	0	0	0	0	0	0	0	0	0	0	0	0	0	0	0	0	0	0	0
AC004656.1	0	0	0	0	0	0	0	0	0	0	0	0	0	0	0	0	0	0	0	0	0	0	0	0	0	0	0	0	0	0	0	0	0
AC004673.1	0	0	0	0	0	0	0	0	0	0	0	0	0	0	0	0	0	0	0	0	0	0	0	0	0	0	0	0	0	0	0	0	0
AC004691.5	0	0	0	0	0	0	0	0	0	0	0	0	0	0	0	0	0	0	0	0	0	0	0	0	0	0	0	0	0	0	0	0	0
AC004692.4	0	0	0	0	0	0	0	0	0	0	0	0	0	0	0	0	0	0	0	0	0	0	0	0	0	0	0	0	0	0	0	0	0
AC004692.5	0	0	0	0	0	0	0	0	0	0	0	0	0	0	0	0	0	0	0	0	0	0	0	0	0	0	0	0	0	0	0	0	0
AC004699.1	0	0	0	0	0	0	0	0	0	0	0	0	0	0	0	0	0	0	0	0	0	0	0	0	0	0	0	0	0	0	0	0	0
AC004702.2	0	0	0	0	0	0	0	0	0	0	0	0	0	0	0	0	0	0	0	0	0	0	0	0	0	0	0	0	0	0	0	0	0
AC004706.1	0	0	0	0	0	0	0	0	0	0	0	0	0	0	0	0	0	0	0	0	0	0	0	0	0	0	0	0	0	0	0	0	0
AC004744.3	0	0	0	0	0	0	0	0	0	0	0	0	0	0	0	0	0	0	0	0	0	0	0	0	0	0	0	0	0	0	0	0	0
AC004745.1	0	0	0	0	0	0	0	0	0	0	0	0	0	0	0	0	0	0	0	0	0	0	0	0	0	0	0	0	0	0	0	0	0
AC004769.1	0	0	0	0	0	0	0	0	0	0	0	0	0	0	0	0	0	0	0	0	0	0	0	0	0	0	0	0	0	0	0	0	0
AC004771.1	0	0	0	0	0	0	0	0	0	0	0	0	0	0	0	0	0	0	0	0	0	0	0	0	0	0	0	0	0	0	0	0	0
AC004775.5	0	0	0	0	0	0	0	0	0	0	0	0	0	0	0	0	0	0	0	0	0	0	0	0	0	0	0	0	0	0	0	0	0
AC004791.2	0	1.787878788	0	0	0	0	0	0	0	0	0.575757576	0	0	0.393939394	0	0	0	0	1.03030303	0	0.212121212	0	1.545454546	0	0	0	0	0.303030303	1	0.272727273	0	0.333333333	0
AC004797.1	0	0	0	0	0	0	0	0	0	0	0	0	0	0	0	0	0	0	0	0	0	0	0	0	0	0	0	0	0	0	0	0	0
AC004812.1	0	0	0	0	0	0	0	0	0	0	0	0	0	0	0	0	0	0	0	0	0	0	0	0	0	0	0	0	0	0	0	0	0
AC004817.1	0	0	0	0	0	0	0	0	0	0	0	0	0	0	0	0	0	0	0	0	0	0	0	0	0	0	0	0	0	0	0	0	0
AC004824.1	0	0	0	0	0	0	0	0	0	0	0	0	0	0	0	0	0	0	0	0	0	0	0	0	0	0	0	0	0	0	0	0	0
AC004824.2	0	0	0	0	0	0	0	0	0	0	0	0	0	0	0	0	0	0	0	0	0	0	0	0	0	0	0	0	0	0	0	0	0.060606061
AC004832.1	0	0	0	0	0	0	0	0	0	0	0	0	0	0	0	0	0	0	0	0	0	0	0	0	0	0	0	0	0	0	0	0	0
AC004837.3	0	0	0	0	0	0	0	0	0	0	0	0	0	0	0	0	0	0	0	0	0	0	0	0	0	0	0	0	0	0	0	0	0
AC004837.4	0	0	0	0	0	0	0	0	0	0	0	0	0	0	0	0	0	0	0	0	0	0	0	0	0	0	0	0	0	0	0	0	0
AC004837.5	0	0	0	0	0	0.757575758	0	0	0	0	0	0	0.272727273	0	0	0	0	0	0	0	0.212121212	0.121212121	0.363636364	0	0.121212121	0	0	0	0	0	0	0	0
AC004840.8	0.484848485	0	0	0	0	0	0.666666667	0	0	0	0	0	0	0.393939394	0.424242424	0	1.393939394	0	0	0	0	0	0.363636364	0	0	0	0	0.303030303	0	0	0	0	0
AC004840.9	81.51515152	58.60606061	82.84848485	46.09090909	27.96969697	110.5757576	67.27272727	40.84848485	70.09090909	43.06060606	56.6969697	69.63636364	106.7878788	78.96969697	66.75757576	79.42424242	101.7272727	87.81818182	126.1212121	65.87878788	94.42424242	63.45454545	112.7575758	65.24242424	96.48484848	71.48484848	47.6969697	87.42424242	14.27272727	58.51515152	49.6969697	130.1818182	73.39393939
AC004851.1	0	0	0	0	0	0	0	0	0	0	0	0	0	0	0	0	0	0	0	0	0	0	0	0	0	0	0	0	0	0	0	0	0
AC004854.4	0	0	0	0	0.818181818	0	0	0	0	0	0	0	0.272727273	0	0	0	0	0	0	0	0	0	0	0	0	0	0	0	0	0	0	0	0
AC004854.5	0	0	0	0	0	0	0	0	0	0	0	0	0.272727273	0	0	0	0	0	0	0	0	0	0	0	0	0	0	0	0	0	0	0	0
AC004862.6	0	0	0	0	0	0	0	0	0	0	0	0	0	0	0	0	0	0	0	0	0	0	0	0	0	0	0	0	0	0	0	0	0
AC004866.1	0	0	0	0	0	0	0	0	0	0	0	0	0	0	0	0	0	0	0	0	0	0	0	0	0	0	0	0	0	0	0	0	0
AC004866.3	0	0	0	0	0	0	0	0	0	0	0	0	0	0	0	0	0	0	0	0	0	0	0	0	0	0	0	0	0	0	0	0	0
AC004869.2	0	0	0	0	0	0	0	0	0	0	0	0	0	0	0	0	0	0	0	0	0	0	0	0	0	0	0	0	0	0	0	0	0
AC004869.3	0	0	0	0	0	0	0	0	0	0	0	0	0	0	0	0	0	0	0	0	0	0	0	0	0	0	0	0	0	0	0	0	0
AC004870.3	0	0	0	0	0	0	0	0	0	0	0	0	0	0	0	0	0	0	0	0	0	0	0	0	0	0	0	0	0	0	0	0	0
AC004870.4	0	0	0	0	0	0	0	0	0	0	0	0	0	0	0	0	0	0	0	0	0	0	0	0	0	0	0	0	0	0	0	0	0
AC004870.5	0	0	0	0	0	0	0	0	0	0	0	0	0	0	0	0	0	0	0	0	0	0	0	0	0	0	0	0	0	0	0	0	0
AC004875.1	0	0	0	0	0	0	0	0	0	0	0	0	0	0	0	0	0	0	0	0	0	0	0	0	0	0	0	0	0	0	0	0	0
AC004878.2	0	0	0	0	0	0	0	0	0	0	0	0	0.272727273	0	0	0	0	0	0	0	0.212121212	0	0	0	0.121212121	0	0	0	0	0	0	0	0
AC004878.3	0	0	0	0	0	0	0	0	0	0	0	0	0.272727273	0	0	0	0	0	1.03030303	2.696969697	0	0	0	0	0.121212121	0	0	0	0	0.303030303	0	0.333333333	0
AC004878.5	0	0	0	0	0	0	0	0	0	0	0	0	0.272727273	0	0	0	0	0	0	0	0	0	0	0	0	0	0	0	0	0	0	0	0
AC004878.6	0	0	0	0	0	0	0	0	0	0	0	0	0	0	0	0	0	0	0	0	0	0	0	0	0	0	0	0	0	0	0	0	0
AC004878.7	0	0	0	0	0	0	0	0	0	0	0	0	0	0	0	0	0	0	0	0	0	0	0	0	0	0	0	0	0	0	0	0	0
AC004878.8	0	0	0	0.848484849	0	0	0	0	0	0	0	0	0.909090909	0	0	0	0	0	1.03030303	0	0	0	0	0	0	0	0	0	0	0	0.727272727	0	0
AC004889.1	0	0	0	0	0	0	0	0	0	0	0	0	0	0	0	0	0	0	0	0	0	0	0	0	0	0	0	0	0	0	0	0	0
AC004893.10	0	0	0	0	0	0	0	0	0	0	0	0	0	0	0	0	0	0	0	0	0	0	0	0	0	0	0	0	0	0	0	0	0
AC004893.11	40.63636364	43.27272727	55.84848485	50.12121212	40.18181818	79.57575758	47.60606061	46	32.03030303	53.51515152	80.09090909	59.6969697	61.06060606	49.90909091	53.96969697	52.57575758	66.81818182	37.36363636	42.09090909	43.75757576	49.66666667	56.36363636	54.36363636	39.15151515	58.78787879	55.45454545	31.42424242	56.06060606	52.84848485	44.3030303	59.24242424	39.60606061	43.24242424
AC004895.1	0	0	0	0	0	0	0	0	0	0	0	0	0	0	0	0	0	0	0	0	0	0	0	0	0	0	0	0	0	0	0	0	0
AC004895.4	0	0	0	0	0	0	0	0	0.636363636	0	0	0	0	0	0	0	0	0	0	0	0	0	0	0.03030303	0	0	0	0	0	0	0	0.333333333	0
AC004899.1	0	0	0	0	0	0	0	0	0	0	0	0	0	0	0	0	0	0	0	0	0	0	0	0	0	0	0	0	0	0	0	0	0
AC004899.3	0	0	0	0	0	0	0	0	0	0	0	0	0	0	0	0	0	0	0	0	0	0	0	0	0	0	0	0	0	0	0	0	0
AC004901.1	0	0	0	0	0	0	0	0	0	0	0	0	0	0	0	0	0	0	0	0	0	0	0	0	0	0	0	0	0	0	0	0	0
AC004906.3	0	0	0	0	0	0	0	0	0	0	0	0	0	0	0	0	0	0	0	0	0	0	0	0	0	0	0	0	0	0	0	0	0
AC004911.2	0	0	0	0	0	0	0	0	0	0	0	0	0	0	0	0	0	0	0	0	0	0	0	0	0	0	0	0	0	0	0	0	0
AC004917.1	0	0	0	0	0.818181818	0	0	0	0	0	0	0.575757576	0	0	0	0	0	0	0	0	1.333333333	2	0	0.939393939	0	0.181818182	0	0.333333333	3.151515152	0	0.727272727	0	0
AC004920.2	0	0	0	0	0	0	0	0	0	0	0	0	0	0	0	0	0	0	0	0	0	0	0	0	0	0	0	0	0	0	0	0	0
AC004920.3	0	0	0	0	0	0	0	0	0	0	0	0	0	0	0	0	0	0	0	0	0	0	0	0	0	0	0	0	0	0	0	0	0
AC004924.1	0	0	0	0	0	0	0	0	0	0	0	0	0	0	0	0	0	0	0	0	0	0	0	0	0	0	0	0	0	0	0	0	0
AC004938.5	0	0	0	0	0	0	0	0	0	0	0	0	0	0	0	0	0	0	0	0	0	0	0	0	0	0	0	0	0	0	0	0	0
AC004941.3	0	1.787878788	0	0	0	0	0	0	0	0	0	0	0	0	0	0	0	0	0	0	0	0	1.545454546	0	0	0	1.939393939	0	0	0	0.727272727	0	0
AC004941.5	0	0	0	0	0	0	0	0	0	0	0	0	0	0	0	0	0	0	0	0	0	0	0	0	0	0	0	0	0	0	0	0	0
AC004943.1	0	0	0	0	0	0	0	0	0	0	0	0	0	0	0	0	0	0	0	0	0	0	0	0	0	0	0	0	0	0	0	0	0
AC004945.1	0	0	0	0	0	0	0	0	0	0	0	0	0	0	0	0	0	0	0	0	0	0	0	0	0	0	0	0	0	0	0	0	0
AC004947.2	0	0	0	0	0	0	0	0	0	0	0	0	0	0	0	0	0	0	0	0	0	0	0	0	0	0	0	0	0	0	0	0	0
AC004951.5	4.060606061	1.787878788	0.636363636	0.848484849	0	0.757575758	2.303030303	0.696969697	0.636363636	0	0	0	1.757575758	0	0	0	0	3.363636364	1.03030303	4.303030303	0.212121212	2.909090909	0.393939394	1.939393939	0	3.878787879	0	0.333333333	0	0.303030303	0.727272727	0.333333333	0
AC004951.6	4.060606061	3.909090909	5.515151515	1.818181818	1.575757576	1.848484849	0	1.696969697	2.484848485	0.454545455	3.606060606	1.666666667	1.757575758	2.818181818	2.151515152	6.303030303	1.393939394	8	0	1.303030303	0.212121212	4.515151515	3.545454546	3.272727273	6.060606061	5.393939394	0.515151515	11.45454545	1	1.424242424	7.909090909	4.393939394	4
AC004967.7	1.303030303	0	0.636363636	0	1.575757576	1.848484849	0	0	3.454545455	2.121212121	1.636363636	3.666666667	2.242424242	0	0	1.727272727	0	3.363636364	4.727272727	0	0.242424242	1.090909091	0	0.939393939	1.060606061	2.03030303	0.515151515	0.333333333	0	1.424242424	0	1.393939394	0.96969697
AC004969.1	0	0	0	0	0	0	0	0	0	0	0	0	0	0	0	0	0	0	0	0	0	0	0	0	0	0	0	0	0	0	0	0	0
AC004980.1	0	0	0	0	0	0	0	0	0	0	0	0	0	0	0	0	0	0	0	0	0	0	0	0	0	0	0	0	0	0	0	0	0
AC004980.10	0	0	0	0	0	0	0	0	0	0	0	0	0	0	0	0	0	0	0	0	0	0	0	0	0	0	0	0	0	0	0	0	0
AC004980.11	0	0	0	0	0	0	0	0	0	0	0	0	0	0	0	0	0	0	0	0	0	0.121212121	0	0	0	1.121212121	0	0	0	0	0	0	0
AC004980.7	3.181818182	1.787878788	3.454545455	7	0.818181818	10.03030303	9.757575758	3.818181818	3.454545455	5.575757576	10.51515152	5.696969697	3.818181818	2.060606061	4.818181818	3.696969697	3.515151515	5.727272727	2.848484849	11.51515152	4.242424242	7.727272727	4.545454546	5.606060606	3.575757576	6.242424242	0.515151515	5.454545455	14.3030303	10.24242424	5	8.151515152	5.484848485
AC004980.8	0	0	0	0	0	0	0	0	0	0	0	0	0	0	0	0	0	0	0	0	0	0	0	0	0	0	0	0	0	0	0	0	0
AC004980.9	0	0	0	0.848484849	0	0	4.242424242	0	0.636363636	0	0	0	0	0	0.424242424	0	0	0	0	0	0	0.121212121	0.393939394	0.03030303	0	0.181818182	0	0.333333333	0	1.424242424	0	0	0.060606061
AC004985.12	0	0.787878788	0	3.878787879	1.575757576	0.757575758	0	0	0.636363636	0.454545455	0	0	0	0.393939394	0	0	0	0	0	0	0	0.121212121	0	0	0.121212121	0	0	0	0	0.303030303	0	0	0
AC004987.10	0	0	0	0	0	0	0	0	0	0	0	0	0	0	0	0	0	0	0	0	0	0	0	0	0	0	0	0	0	0	0	0	0
AC004987.9	0	0	0	0	0	0	0	0	0	0	0	0	0	0	0	0	0	0	1.03030303	0	0	0	0	0	0	0	0	0	0	0	0	0	0
AC004988.1	0	0	0	0	0	0	0	0	0	0	0	0	0	0	0	0	0	0	0	0	0	0	0	0	0	0	0	0	0	0	0	0	0
AC005000.1	0	0	0	0	0	0	0	0	0	0	0	0	0	0	0	0	0	0	0	0	0	0	0	0	0	0	0	0	0	0	0	0	0
AC005000.2	0	0	0	0	0	0	0	0	0	0	0	0	0	0	0	0	0	0	0	0	0	0	0	0	0	0	0	0	0	0	0	0	0
AC005003.1	8.424242424	13.84848485	12.36363636	5.96969697	4.939393939	11.27272727	8.787878788	8.060606061	9.424242424	9.878787879	8.696969697	18.93939394	11.39393939	6.848484849	12.75757576	9.757575758	23.09090909	30.60606061	24.54545455	11.51515152	10.24242424	2	8.696969697	13.93939394	17.72727273	8.090909091	6.333333333	7.393939394	5.242424242	11.18181818	6.424242424	8.181818182	10.63636364
AC005007.3	0	0	0	0	0	0	0	0	0	0	0	0	0	0	0	0	0	0	0	0	0	0	0	0	0	0	0	0	0	0	0	0	0
AC005008.2	0	0	0	0	0	0	0	0	0	0	0	0	0	0	0	0	0	0	0	0	0	0	0	0	0	0	0	0	0	0	0	0	0
AC005008.3	0	0	0	0	0	0	0	0	0	0	0	0	0	0	0	0	0	0	0	0	0	0	0	0	0	0	0	0	0	0	0	0	0
AC005009.1	0	0	0	0	0	0	0	0	0	0	0	0	0	0	0	0	0	0	0	0	0	0	0	0	0	0	0	0	0	0	0	0	0
AC005009.2	0	0	0	0	0	0	0	0	0	0	0	0	0	0	0	0	0	0	0	0	0	0	0	0	0	0	0	0	0	0	0	0	0
AC005013.1	0	0	0	0	0	0	0	0	0	0	0	0	0	0	0	0	0	0	0	0	0	0	0	0	0	0	0	0	0	0	0	0	0
AC005013.5	0	0	0	0	0	0	0	0	0	0	0	0	0	0	0	1.727272727	0	0	0	0	0	0	0	0	0	0	0	0	0	0	0	0	0
AC005014.5	0	0	0	0	0	0	0	0	0	0	0	0	0	0	0	0	0	0	0	0	0	0	0	0	0	0	0	0	0	0	0	0	0
AC005017.2	0	0	0	0	0	0	0	0	0	0	0	0	0	0	0	0	0	0	0	0	0	0	0	0	0	0	0	0	0	0	0	0	0
AC005019.2	0	0	0	0	0	0	0	0	0	0	0	0	0	0	0	0	0	0	0	0	0	0	0	0	0	0	0	0	0	0	0	0	0
AC005019.3	0	0	0	0	0	0	0	0	0	0	0	0	0	0	0	0	0	0	0	0	0	0	0	0	0	0	0	0	0	0	0	0	0
AC005020.1	0	0	0	0	0	0	0	0	0	0	0	0	0	0	0	0	0	0	0	0	0	0	0	0	0	0	0	0	0	0	0	0	0
AC005022.1	0	0	0	0	0	0	0	0	0	0	0	0	0	0	0	0	0	0	0	0	0	0	0	0	0	0	0	0	0	0	0	0	0
AC005027.3	0	0	0	0	0	0	0	0	0	0	0	0	0	0	0	0	0	0	0	0	0	0	0	0	0	0	0	0	0	0	0	0	0
AC005029.1	0	0	0	0	0	1.848484849	1.484848485	0	0	0	0	0	0	0	0	0.151515152	0	0	0	0	0	0	0.393939394	0	0	0	0	0	0	0	0	0	0
AC005033.6	0	0	0	0	0	0	0	0	0	0	0	0	0	0	0	0	0	0	0	0	0	0	0	0	0	0	0	0	0	0	0	0	0
AC005034.2	0	0	0	0	0	0	0	0	0	0	0	0	0	0	0	0	0	0	0	0	0	0	0	0	0	0	0	0	0	0	0	0	0
AC005034.3	0	0	0	0	0	0	0	0	0	0	0	0	0	0	0	0	0	0	0	0	0	0	0	0	0	0	0	0	0	0	0	0	0
AC005037.1	0	0	0	0	0	0	0	0	0	0	0	0	0	0	0	0	0	0	0	0	0	0	0	0	0	0	0	0	0	0	0	0	0
AC005037.2	0	0	0	0	0	0	0	0	0	0	0	0	0	0	0	0	0	0	0	0	0	0	0	0	0	0	0	0	0	0	0	0	0
AC005037.3	0	0	0	0	0	0	0	0	0	0	0	0	0	0	0	0	0	0	0	0	0	0	0	0	0	0	0	0	0	0	2.090909091	0	0
AC005037.4	0	0	0	0	0	0	0	0	0	0	0	0	0	0	0	0	0	0	0	0	0	0	0	0	0	0	0	0	0	0	0	0	0
AC005037.6	0	0	0	0	0	0	0	0	0	0	0	0	0	0	0	0	0	0	0	0	0	0	0	0	0	0	0	0	0	0	0	0	0
AC005040.3	0	0	0	0	0	0	0	0	0	0	0	0	0	0	0	0	0	0	0	0	0	0	0	0	0	0	0	0	0	0	0	0	0
AC005041.11	0	0	0	0	0	0	0	0	0	0	0	0	0	0	0	0	0	0	0	0	0	0	0	0	0	0	0	0	0	0	0	0	0
AC005041.17	0	0	0	0	0	0.757575758	0	0	0	0	0.575757576	0	0.272727273	0	0.424242424	0.151515152	0	0	0	0	0	0	0	0	0	0	0.515151515	0	0	1.424242424	0	0	0
AC005042.2	0	0	0	0	0	0	0	0	0	0	0	0	0	0	0	0	0	0	0	0	0	0	0	0	0	0	0	0	0	0	0	0	0
AC005042.3	0	0	0	0	0	0	0	0	0	0	0	0	0	0	0	0	0	0	0	0	0	0	0	0	0	0	0	0	0	0	0	0	0
AC005042.4	0	0	0	0	0	0	0	0	0	0	0	0	0	0	0	0	0	0	0	0	0	0.121212121	0	0	0	0	0	0	0	0	0	0	0
AC005042.5	0	0	0	0	0	0	0	0	0	0	0	0	0	0	0	0	0	0	0	0	0	0	0	0	0	0	0	0	0	0	0	0	0
AC005048.1	0	0	0	0	0	0	0	0	0	0	0	0	0	0	0	0	0	0	0	0	0	0	0	0	0	0	0	0	0	0	0	0	0
AC005062.2	0	0	0	0	0	0	0	0	0	0	0	0	0	0	0	0	0	0	1.03030303	0	0	0	0	0	0	0	0	0	0	0	0	0	0
AC005071.1	0	0	0	0	0	0	0	0	0	0	0	0	0	0	0	0	0	0	0	0	0	0	0	0	0	0	0	0	0	0	0	0	0
AC005076.5	0.484848485	0	0	0	0	0	0	0	5.454545455	0	0	0.575757576	0.909090909	0	0.424242424	0	0	1.151515152	0	0	0	0.121212121	0.393939394	0.939393939	0.121212121	0.181818182	0.515151515	0.333333333	1	0	0	2.424242424	0.060606061
AC005077.12	5.878787879	0	0.636363636	0	0	0	0	0.696969697	0	0	0.575757576	0	0	0	0	0	0	0	0	0	0	0	0.393939394	0	0	0	0	0	0	0	0.727272727	0	0.060606061
AC005077.14	0	0	0	0	0	0	0	0	0	0	0	0	0	0	0	0	0	0	0	0	0	0	0	0	0	0	0	0	0	0	0	0	0
AC005077.5	0	0	0	0	0	0	0	0	0	0	0	0	0	0	0	0	0	0	0	0	0	0	0	0	0	0	0	0.333333333	0	0	0	0	0
AC005077.7	0	0	0	0	0	0	0	0	0	0	0	0	0	0	0	0	0	0	0	0	0	0	0	0	0	0	0	0	0	0	0	0	0
AC005077.8	0	0	0	0	0	0	0	0	0	0	0	0	0	0	0	0	0	0	0	0	0	0	0	0	0	0	0	0	0	0	0	0	0
AC005077.9	0	0	0	0	0	0	0	0	0	0	0	0	0	0	0	0	0	0	0	0	0	0	0	0	0	0	0	0	0	0	0	0	0
AC005082.1	0	0	0	0	0	0	0	0	0	0	0	0	0	0	0	0	0	0	0	0	0	0	0	0	0	0	0	0	0	0	0	0	0
AC005082.12	0	0	0	0	0	0	0	0	0	0	0	0	0	0	0	0	0	0	0	0	0	0	0	0	0	0	0	0	0	0	0	0	0
AC005083.1	0	0	0	0	0	0	0.666666667	0	0	0	0	0	0.272727273	0	0	0	0	0	2.848484849	1.303030303	0.242424242	1.090909091	0	0	1.060606061	0	0.515151515	0	0	0	0	0	0.96969697
AC005086.1	0	0	0	0	0	0	0	0	0	0	0	0	0	0	0	0	0	0	0	0	0	0	0	0	0	0	0	0	0	0	0	0	0
AC005086.2	0	0	0	0	0	0	0	0	0	0	0	0	0	0	0	0	0	0	0	0	0	0	0	0	0	0	0	0	0	0	0	0	0
AC005086.3	0	0	0	0	0	0	0	0	0	0	0	0	0	0	0	0	0	0	0	0	0	0	0	0	0	0	0	0	0	0	0	0	0
AC005086.4	0	0	0	0	0	0	0.666666667	0	0	0	0	0	0	0	0	0	0	0	0	0	0	0	0	0	0	0	0	0	0	0	0	0	0
AC005088.1	0	0	0	0	0	0	0	0	0	0	0	0	0	0	0	0	0	0	0	0	0	0	0	0	0	0	0	0	0	0	0	0	0
AC005094.2	0	0	0	0	0	0	0	0	0	0	0	0	0	0	0	0	0	0	0	0	0	0	0	0	0	0	0	0	0	0	0	0	0
AC005102.1	0	0	0	0	0	0	0	0	0	0	0	0	0	0	0	0	0	0	0	0	0	0	0	0	0	0	0	0	0	0	0	0	0
AC005104.3	0	0	0	0	0	0	0	0	0	0	0	0	0	0	0	0	0	0	0	0	0	0	0	0	0	0	0	0	0	0	0	0	0
AC005105.2	0	0	0	0	0	0	0	0	0	0	0	0	0	0	0	0	0	0	0	0	0	0	0	0	0	0	0	0	0	0	0	0	0
AC005150.1	0	0	0.636363636	0	0	0	0	0	0	0	0	0	0	0	0	0	0	0	0	0	0	0	0	0	0	0	0	0	0	0	0	0	0
AC005152.3	0	0	0	0	0	0	0	0	0	0	0	0	0	0	0	0	0	0	0	0	0	0	0	0	0	0	0	0	0	0	0	0	0
AC005154.6	747.3333333	814.6969697	833.030303	786.3333333	458.8787879	1151.454545	694.9090909	844.1818182	810.8181818	818	709.3333333	587.0606061	890.1212121	601.9393939	557.1212121	623.1818182	654.8484848	1127.484848	673.3636364	584.1212121	778.7272727	790.2727273	637.7575758	945.6363636	1277.030303	1089.333333	659.3030303	796	594	570.9393939	713	789.6060606	873.6969697
AC005154.7	0	0	0	0	0	0	0	0	0	0	0	0	0	0	0	0	0	0	0	0	0	0	0	0	0	0	0	0	0	0	0	0	0
AC005154.8	0	0	0	0	0	0	0	0	0	0	0	0	0	0	0	0	0	0	0	0	0	0	0	0	0	0	0	0	0	0	0	0	0
AC005159.1	0	0	0	0	0	0	0	0	0	0	0	0	0	0	0	0	0	0	0	0	0	0	0	0	0	0	0	0	0	0	0	0	0
AC005160.3	0	0	0	0	0	0	0	0	0	0	0	0	0	0	0	0	0	0	0	0	0	0	0	0	0	0	0	0	0	0	0	0	0
AC005161.1	0	0	0	0	0	0	0	0	0	0	0	0	0	0	0	0	0	0	0	0	0	0	0	0	0	0	0	0	0	0	0	0	0
AC005162.4	0	0	0	0	0	0	0	0	0	0	0	0	0	0	0	0	0	0	0	0	0	0	0	0	0	0	0	0	0	0	0	0	0
AC005162.5	0	0	0	0	0	0	0	0	0	0	0	0	0	0	0	0	0	0	0	0	0	0	0	0	0	0	0	0	0	0	0	0	0
AC005176.1	0	0	0	0	0	0	0	0	0	0	0	0	0	0	0	0	0	0	0	0	0	0	0	0	0	0	0	0	0	0	0	0	0
AC005176.2	0	0	0	0	0	0	0	0	0	0	0	0	0	0	0	0	0	0	0	0	0	0	0	0	0	0	0	0	0	0	0	0	0
AC005176.3	0	0	0	0	0	0	0	0	0	0	0	0	0	0	0	0	0	0	0	0	0	0	0	0	0	0	0	0	0	0	0	0	0
AC005178.1	0	0	0	0	0	0	0	0	0	0	0	0	0	0	0	0	0	0	0	0	0	0	0	0	0	0	0	0	0	0	0	0	0
AC005189.6	0	0	0	0	0	0	0	0	0	0	0	0	0	0	0	0	0	0	0	0	0	0	0	0	0	0	0	0	0	0	0	0	0
AC005195.1	0	0	0	0	0	0	0	0	0	0	0	0	0	0	0	0	0	0	0	0	0	0	0	0	0	0	0	0	0	0	0	0	0
AC005197.2	0	0	0	0	0	0	0	0	0	0	0	0	0	0	0	0	0	0	0	0	0	0	0	0	0	0	0	0	0	0	0	0	0
AC005215.1	0	0	0	0	0	0	0	0	0	0	0	0	0	0	0	0	0	0	0	0	0	0	0	0	0	0	0	0	0	0	0	0	0
AC005220.3	0	0	0	1.848484849	0	0	0	0.696969697	0.636363636	0	0	0	0.272727273	0	0	0	0	0	0	0	0	0.121212121	2.545454546	0	0	0	2.96969697	0	0	0	0.727272727	0	0.060606061
AC005224.2	3.181818182	2.787878788	5.545454546	5.96969697	0.818181818	2.878787879	2.303030303	0.696969697	5.484848485	3.060606061	3.606060606	0	0.909090909	6.848484849	6.575757576	2.212121212	0	3.363636364	0	4.303030303	3.272727273	3.757575758	2.545454546	1.939393939	1.060606061	6.242424242	0	3.515151515	1	2.363636364	10.75757576	3.393939394	4.757575758
AC005229.1	0	0	0	0	0	0	0	0	0	0	0	0	0	0	0	0	0	0	0	0	0	0	0	0	0	0	0	0	0	0	0	0	0
AC005229.5	0	0	0	0	0	0	0	0	0	0	0	0	0	0	0	0	0	0	0	0	0	0	0	0	0	0	0	0	0	0	0	0	0
AC005229.7	0	0	0	0	0	0	0	0	0	0	0	0	0	0	0	0	0	0	0	0	0	0	0	0	0	0	0	0	0	0	0	0	0
AC005235.1	0	0	0	0	0	0	0	0	0	0	0	0	0	0	0	0	0	0	0	0	0	0	0	0	0	0	0	0	0	0	0	0	0
AC005237.2	0	0	0	0	0	0	0	0	0	0	0	0	0	0	0	0	0	0	0	0	0	0	0	0	0	0	0	0	0	0	0	0	0
AC005237.4	0	0	0	0	0	0	0	0	0	0	0	0	0	0	0	0	0	0	0	0	0	0	0	0	0	0	0	0	0	0	0	0	0
AC005253.2	0.484848485	0	1.515151515	0	0	0	0	0.696969697	0	0	0	0	0	0	0	0	1.393939394	3.363636364	0	0	0	0	0	0	0	0	0.515151515	0	1	0	0	0.333333333	0
AC005253.4	0	0	0	0	0	0	0	0	0	0	0	0	0	0	0	0	0	0	0	0	0	0	0	0	0	0	0	0	0	0	0	0	0
AC005255.3	0	0	0	0	0	0	0	0	0	0	0	0	0	0	0	0	0	0	0	0	0	0	0	0	0	0	0	0	0	0	0	0	0
AC005255.5	0	0	0	0	0	0	0	0	0	0	0	0	0	0	0	0	0	0	0	0	0	0	0	0	0	0	0	0	0	0	0	0	0
AC005255.6	0	0	0	0	0	0	0	0	0	0	0	0	0	0	0	0	0	0	0	0	0	0	0	0	0	0	0	0	0	0	0	0	0
AC005256.1	0	0	0	0	0	0	0	0	0	0	0	0	0	0	0	0	0	0	0	0	0	0	0	0	0	0	0	0	0	0	0	0	0
AC005262.2	0	0	0	0	0	0	0	0	0	0	0	0	0	0	0	0	0	0	0	0	0	0	0	0	0	0	0	0.333333333	0	0	0	0	0
AC005262.3	0	0	0	0	0	0	0	0	0	0	0	0	0.909090909	0	0	0	0	0	0	0	0	0	0	0	0	0	0	0	0	0	0	0	0
AC005262.4	0	0	0	0	0	0	0	0	0	0	0	0	0	0	0	0	0	0	0	0	0	0	0	0	0	0	0	0	0	0	0	0	0
AC005264.2	0	0	0	0	0	0	0	1.696969697	0	0	0	0	0	0	0.424242424	0	0	0	0	0	0	0	0	0	1.060606061	0	0	0.333333333	5.272727273	0.303030303	0	0.333333333	0
AC005276.1	0	0	0	0	0	0	0	0	0	0	0	0	0	0	0	0	0	0	0	0	0	0	0	0	0	0.181818182	0	0	0	0	0	0	0
AC005280.1	0	0	0	0	0	0	0	0	0	0	0.575757576	0.575757576	0	0	0	0	0	0	0	1.303030303	0	0	0	0	0	0	0	0	0	0.303030303	0	0	0.060606061
AC005281.1	0	0	0	0	0	0	0	0	0	0	0	0	0	0	0	0	0	0	0	0	0	0	0	0	0	0	0	0	0	0	0	0	0
AC005281.2	0	0	0	0	0	0	0	0	0	0	0	0	0	0	0	0	0	0	0	0	0	0	0	0	0	0	0	0	0	0	0	0	0
AC005284.1	0	0	0	0	0	0	0	0	0	0	0	0	0	0	0	0	0	0	0	0	0	0	0	0	0	0	0	0	0	0	0	0	0
AC005288.1	0	0	0	0	0	0	0	0	0	0	0	0	0	0	0	0	0	0	0	0	0	0	0	0	0	0	0	0	0	0	0	0	0
AC005300.5	0	0	0	0	0	0	0	0	0	0	0	0	0	0	0	0	0	0	0	0	0	0	0	0	0	0	0	0	0	0	0	0	0
AC005301.8	0	0	0	0	0	0	0	0	0	0	0	0	0	0	0	0	0	0	0	0	0.242424242	0	0	0	0	0	0	0	0	0	0	0	0
AC005304.1	0	0	0	0	0	0	0	0	0	0	0	0	0	0	0	0	0	0	0	0	0	0.121212121	0	0	0	0	0	0	0	0	0	0	0
AC005306.3	0	0	0	0.848484849	0	0	1.484848485	0	0	1.212121212	0	1.666666667	0.909090909	0	0	0	0	0	0	2.727272727	0.242424242	2	1.545454546	0	0	0	0.515151515	0	0	0.303030303	0	0.333333333	0.060606061
AC005307.1	0	0	0	0	0	0	0	0	0	0.454545455	0	0	0	0	0	0	0	0	0	0	0.242424242	0	0	0	0	0.181818182	0	1.515151515	0	0	0	0	0
AC005307.3	2.181818182	1.787878788	1.515151515	1.848484849	0.818181818	1.848484849	1.515151515	1.696969697	1.636363636	0	0.575757576	0.575757576	0	0.393939394	0.424242424	0.151515152	0	0	1.03030303	0	2.333333333	0.121212121	3.545454546	0	0.121212121	0.181818182	1.939393939	2.454545455	3.151515152	0.303030303	2.090909091	1.393939394	0
AC005324.6	0	0	0	0	0	0	0	0	0	0	0	0	0	0	0	0	0	0	0	0	0	0	0	0	0	0	0	0	0	0	0	0	0
AC005324.7	0	0	0	0	0	0	0	0	0	0	0	0	0	0	0	0	0	0	0	0	0	0	0	0	0	0	0	0	0	0	0	0	0
AC005326.2	0	0	0	0	0	0	0	0	0	0	0	0	0	0	0	0	0	0	0	0	0	0	0	0	0	0	0	0	0	0	0	0	0
AC005329.7	2.181818182	4.96969697	0.636363636	5.96969697	0.818181818	4.090909091	0.666666667	0	0	2.121212121	1.636363636	1.666666667	1.757575758	4.333333333	3.96969697	2.212121212	0	0	2.848484849	0	1.333333333	2	0	0.939393939	2.787878788	2.03030303	0.515151515	2.454545455	0	0.303030303	0	0.333333333	1.939393939
AC005330.2	0	0	0	0	0	0	0	0	0	0	0	0	0	0	0	0	0	0	0	0	0	0	0	0	0	0	0	0	0	0	0	0	0
AC005336.4	0	0	0	0	0	0	0	0	0	0	0	0	0	0	0	0	0	0	0	0	0	0	0	0	0	0	0	0	0	0	0	0	0
AC005336.5	0	0	0	0	0	0	0	0	0	0	0	0	0	0	0	0	0	0	0	0	0	0	0	0	0	0	0	0	0	0	0	0	0
AC005339.2	0	0	0	0	0	0	0	0	0	0	0	0	0	0	0	0	0	0	0	0	0	0	0	0	0	0	0	0	0	0	0	0	0
AC005351.1	0	0	0	0	0	0	0	0	0	0	0	0	0	0	0	0	0	0	0	0	0	0	0	0	0	0	0	0	0	0	0	0	0
AC005355.1	0	0	0	0	0	0	0	0	0	0	0	0	0	0	0	0	0	0	0	0	0	0	0	0	0	0	0	0	0	0	0	0	0
AC005355.2	0	0	0	0	0	0	0	0	0	0	0	0	0	0	0	0	0	0	0	0	0	0	0	0	0	0	0	0	1	0	0	0	0
AC005356.1	0	0	0	0	0	0	0	0	0	0	0	0	0	0.393939394	0	0	0	0	0	0	0	0	0	0	0	0.181818182	0	0	0	0	0	0	0
AC005357.1	0	0	0	0	0	0	0	0	0	0	0	0	0	0	0	0	0	0	0	0	0	0	0	0	0	0	0	0	0	0	0	0	0
AC005358.1	0	0	0	0	0	0	0	0	0	0	0	0	0	0	0	0	0	0	0	0	0	0	0	0	0	0	0	0	0	0	0	0	0
AC005358.3	0	0	0	0	0	0	0	0	0	0	0	0	0	0	0	0	0	0	0	0	0	0	0	0	0	0	0	0	0	0	0	0	0
AC005363.9	0	0	0	0	0	0	0	0	0	0	0	0	0	0	0	0	0	0	0	0	0	0	0	0	0	0	0	0	0	0	0	0	0
AC005370.1	0	0	0	0	0	0	0	0	0	0	0	0	0	0	0	0	0	0	0	0	0	0	0	0	0	0	0	0	0	0	0	0	0
AC005375.1	0	0	0	0	0	0	0	0	0	0	0	0	0	0	0	0	0	0	0	0	0	0	0	0	0	0	0	0	0	0	0	0	0
AC005387.2	0	0	0	0	0.818181818	0	0	0	0	0	0	0	0	0	0	0	0	0	0	0	0	0	0	0	0	0	0	0	0	0	0	0	0
AC005387.3	0	0	0	0	0	0	0	0	0	0	0	0	0	0	0	0	0	0	0	0	0	0	0	0	0	0	0	0	0	0	0	0	0
AC005391.2	0.484848485	0	0	0	0	0	0	0	0	0	0	0	0	0	0	0	0	0	0	0	0	0	0	0	0	0	0	0	0	0	0	0	0
AC005392.13	0	0	0	0	0	0	0	0	0	0	0	0	0	0	0	0	0	0	0	0	0	0	0	0	0	0	0	0	0	0	0	0	0
AC005394.1	0	0	0	0	0	0	0	0	0	0	0	0	0	0	0	0	0	0	0	0	0	0	0	0	0	0	0	0	0	0	0	0	0
AC005399.1	1.303030303	0	0	0	0	0	0	0	0	0	0	0	0	0	0	0	0	0	0	0	0	0	0	0.03030303	0	0	0.515151515	0	0	0	0	0	0
AC005477.1	0	0	0	0	0	0	0	0	0	0	0	0	0	0	0	0	0	0	0	0	0	0	0	0	0	0	0	0	0	0	0	0	0
AC005481.5	0	0	0	0	0	0	0	0	0	0	0	0	0	0	0	0	0	0	0	0	0	0	0	0	0	0	0	0	0	0	0	0	0
AC005484.5	0.484848485	0.787878788	0	0	4.939393939	0	0	0	0	0	0.575757576	0	0	0	0.424242424	0.151515152	1.393939394	0	0	0	0.242424242	0	0	0.03030303	0	0	0	0	0	0	0	0	0.060606061
AC005487.2	0.484848485	0	0	0	0	0	0	0	0	0	0	0	0	0	0	0	0	0	0	0	0	0	0	0	0	0	0	0	0	0	0	0	0
AC005488.1	0	0	0	0	0	0	0	0	0	0	0	0	0	0	0	0	0	0	0	0	0	0	0	0	0	0	0	0	0	0	0	0	0
AC005488.11	0	0	0	0	0	0	0	0	0	0	0	0	0	0	0	0	0	0	0	0	0	0	0	0	0	0	0	0	0	0	0	0	0
AC005493.1	0	0	0	0	0	0	0	0	0	0	0	0	0	0	0	0	0	0	0	0	0	0	0	0	0	0	0	0	0	0	0	0	0
AC005498.3	0	0	0	0	0	0	0	0	0	0	0	0	0	0	0	0	0	0	0	0	0	0	0	0	0	0	0	0	0	0	0	0	0.060606061
AC005498.4	0	0	0	0	0	0	0	0	0	0	0	0	0	0	0	0	0	0	0	0	0	0	0	0	0	0	0	0	0	0	0	0	0
AC005513.1	0	0	0	0	0	0	0	0	0	0	0	0	0	0	0	0	0	0	0	0	0	0	0	0	0	0	0	0	0	0	0	0	0
AC005517.3	0	0	0	0	0	0	0	0	0	0	0	0	0	0	0	0	0	0	0	0	0	0	0	0	0	0	0	0	0	0	0	0	0
AC005518.2	0	0	0	0	0	0	0	0	0	0	0	0	0	0	0	0	0	0	0	0	0	0	0	0	0	0	0	0	0	0	0	0	0
AC005519.4	0	0	0	0	0	0	0.666666667	0	0	0	0.575757576	0	0.272727273	0	0	0	0	0	0	0	0	0	0	0	0.121212121	0	0	0	0	0	0.727272727	0	0
AC005522.6	0	0	0	0	0	0	0	0	0	0	0	0	0	0	0	0	0	0	0	0	0	0	0	0	0	0	0	0	0	0	0	0	0
AC005522.7	0	0	0	0	0	0	0	0	0	0	0	0	0	0	0	0	0	0	0	0	0	0	0	0	0	0	0	0	0	0	0	0	0
AC005523.2	0	0	0	0	7.606060606	0	0.666666667	1.696969697	0	0	3.606060606	0.575757576	0.272727273	2.818181818	0	0.878787879	0	0	0	0	0	0.121212121	0.393939394	0.939393939	0	0	0	0.333333333	3.151515152	0.303030303	2.090909091	0	0
AC005523.3	0	0	0	0	0	0	0	0	0	0	0	0	0	0	0	0	0	0	0	0	0.242424242	0	0	0	0	0	0	0	0	0	0	0	0
AC005532.5	4.060606061	0	0	0	0	2.909090909	0	0	0.636363636	0	0	0.575757576	0	0.393939394	0.424242424	3.696969697	0	1.151515152	0	1.303030303	5.272727273	1.090909091	0.393939394	0.03030303	3.575757576	2.03030303	0	0	1	0	0	0.333333333	0.060606061
AC005534.6	0	0	0	0	0	0	0	0	0	0	0	0	0	0	0	0	0	0	0	0	0	0	0	0	0	0	0	0	0	0	0	0	0
AC005534.8	0	0	0	0	0	0	0	0	0	0	0	0	0	0	0	0	0	0	0	0	0	0	0	0	0	0	0	0	0	0	0	0	0
AC005537.2	0	0	0	0	0	0	0	0	0.636363636	0	0	0.575757576	0	0	0.424242424	0	0	0	0	0	0	0	0	0	0.121212121	0	0	0	0	0	0	0.333333333	0
AC005538.5	0	0	0	0	0	0	0	0	0	0	0	0	0	0	0	0	0	0	0	0	0	0	0	0	0	0	0	0	0	0	0	0	0
AC005539.2	0	0	0	0	0	0	0	0	0	0	0	0	0	0	0	0	0	0	0	0	0	0	0	0	0	0	0	0	0	0	0	0	0
AC005540.3	0.484848485	0	0	0	0	0	0	0.696969697	0	0	0	0.575757576	0.272727273	2.060606061	0	1.727272727	1.393939394	0	0	0	0	0.121212121	0.393939394	0.03030303	0.121212121	1.121212121	0	0	0	1.424242424	0.727272727	0.333333333	0.96969697
AC005544.1	0	0	0	0	0	0	0	0	0	0	0	0	0	0	0	0	0	0	0	0	0	0	0	0	0	0	0	0	0	0	0	0	0
AC005546.2	0	0	0	0	0	0	0	0	0	0	0	0	0	0	0	0	0	0	0	0	0	0	0	0	0	0	0	0	0	0	0	0	0
AC005549.1	0	0	0	0	0	0	0	0	0	0	0	0	0	0	0	0	0	0	0	0	0	0	0	0	0	0	0	0	0	0	0	0	0
AC005549.2	0	0	0	0	0	0	0	0	0	0	0	0	0	0	0	0	0	0	0	0	0	0	0	0	0	0	0	0	0	0	0	0	0
AC005549.3	0	0	0	0	0	0	0	0	0	0	0	0	0	0	0	0	0	0	0	0	0	0	0	0	0	0	0	0	0	0	0	0	0
AC005550.3	0	0	0	0	0	0	0	0	0	0	0	0	0	0	0	0	0	0	0	0	0	0	0	0	0	0	0	0	0	0	0	0	0
AC005550.4	0	0	0	0	0	0	0	0	0	0	0	0	0	0	0	0	0	0	0	0	0	0	0	0	0	0	0	0	0	0	0	0	0
AC005550.5	0	0	0	0	0	0	0	0	0	0	0	0	0	0	0	0	0	0	0	0	0	0	0	0	0	0	0	0	0	0	0	0	0
AC005559.2	0	0	0	0	0	0	0	0	0	0	0	0	0	0	0	0	0	0	0	0	0	0	0	0	0	0	0	0	0	0	0	0	0
AC005559.3	0	0	0	0	0	0	0	0	0	0	0	0	0	0	0	0	0	0	0	0	0	0	0	0	0	0	0	0	0	0	0	0	0
AC005562.1	4.878787879	0	1.515151515	1.848484849	0.818181818	4.090909091	2.303030303	3.818181818	5.484848485	1.212121212	4.636363636	4.606060606	5.848484849	2.848484849	2.151515152	7.757575758	5.727272727	1.151515152	4.727272727	1.303030303	8.121212121	2.909090909	6.727272727	5.666666667	5.303030303	2.03030303	4.151515152	2.454545455	7.333333333	8.181818182	6.424242424	1.393939394	1.939393939
AC005588.2	0	0	0	0	0	0	0	0	0	0	0	0	0	0	0	0	0	0	0	0	0	0	0	0	0	0	0	0	0	0	0	0	0
AC005592.1	0	0	0	0	0	0	0	0	0	0	0	0	0	0	0	0	0	0	0	0	0	0	0	0	0	0	0	0	0	0	0	0	0
AC005592.2	0	0	0	0	0	0	0	0	0	0	0	0	0	0	0	0	0	0	0	0	0	0	0	0	0	0	0	0	0	0	0	0	0
AC005592.3	0	0	0	0	0	0	0	0	0	0	0	0	0	0	0	0	0	0	0	0	0	0	0	0	0	0	0	0	0	0	0	0	0
AC005594.3	0	0	0	0	0	0	0	0	0	0	0	0	0	0	0	0	0	0	0	0	0	0	0	0	0	0	0	0	0	0	0	0	0
AC005597.1	0	0	0	0	0	0	0	0	0	0	0	0	0	0	0	0	0	0	0	0	0	0	0	0	0	0	0	0	0	0	0	0	0
AC005606.1	0	0	0	0	0	0	0	0	0	0	0	0	0	0	0	0	0	0	0	0	0	0	0	0	0	0	0	0	0	0	0	0	0
AC005606.14	0	0	0	0	0	0	0	0	0	0	0	0	0	0	0	0	0	0	0	0	0	0	0	0	0	0	0	0	0	0	0	0	0
AC005606.15	0	0	0	0	0	0	0	0	0	0	0	0	0	0	0	0	0	0	0	1.303030303	0	0	0	0	0	0	0	0	0	0	0	0	0
AC005609.1	0	0	0	0	0	0	0	0	0	0	0	0	0	0	0	0	0	0	0	0	0	0	0	0	0	0	0	0	0	0	0	0	0
AC005609.2	0	0	0	0	0	0	0	0	0	0	0	0	0	0	0	0	0	0	0	0	0	0	0	0	0	0	0	0	0	0	0	0	0
AC005614.3	0	0	0	0	0	0	0	0	0	0	0	0	0	0	0	0	0	0	0	0	0	0	0	0	0	0	0	0	0	0	0	0	0
AC005614.5	0	0	0	0	0	0	0	0	0	0	0	0	0.939393939	0	0	0	0	0	0	0	0	0	0	0	0	0.181818182	0.515151515	0	0	0	0	0	1.939393939
AC005616.1	0	0	0	0	0	0	0	0	0	0	0	0	0	0	0	0	0	0	0	0	0	0	0	0	0	0	0	0	0	0	0	0	0
AC005616.2	0	0	0	0	0	0	0	0	0	0	0	0	0	0	0	0	0	0	0	0	0	0	0	0	0	0	0	0	0	0	0	0	0
AC005618.1	4.060606061	0	3.454545455	3.878787879	4.121212121	6.606060606	5.090909091	2.666666667	4.484848485	3.939393939	3.606060606	5.727272727	5.060606061	1.212121212	3.96969697	2.212121212	1.393939394	0	6.575757576	2.727272727	6.151515152	5.333333333	8.696969697	7.939393939	4.363636364	3.878787879	0.515151515	5.454545455	26.75757576	5.212121212	6.454545455	4.424242424	9.303030303
AC005618.6	0	0	0.636363636	0	0	2.909090909	0	0	0	0	0	0	0	0	0	0.151515152	0	0	0	0	0	0	0.393939394	0	0	0.181818182	0.515151515	0	1	0	0	0.333333333	0
AC005621.1	0	0	0	0	0	0	0	0	0	0	0	0	0	0	0	0	0	0	0	0	0	0	0	0	0	0	0	0	0	0	0	0	0
AC005624.2	0	0	0	0	0	0	0	0	0	0	0	0	0	0	0.424242424	0	0	0	0	0	0	0	0	0	0	0	0	0	0	0	0	0	0
AC005625.1	0	0	0	0	0	0	0	0	0	0	0	0	0	0	0	0	0	0	0	0	0	0	0	0	0	0	0	0	0	0	0	0	0
AC005626.3	0	0	0	0	0	0	0	0	0	0	0	0	0	0	0	0	0	0	0	0	0.242424242	0	0	0.03030303	0	0	0	0	0	0	0	0	0.060606061
AC005631.1	0	0	0	0	0	0	0	0	0	0	0	0	0	0	0	0	0	0	0	0	0	0	0	0	0	0	0	0	0	0	0	0	0
AC005682.5	10.12121212	10.54545455	9.393939394	12.45454545	11.87878788	24.42424242	18.09090909	22.24242424	14.06060606	14.36363636	16.51515152	7.545454546	18.18181818	12.90909091	17.54545455	11	21.03030303	19.63636364	8.575757576	7.96969697	22.54545455	8.606060606	6.727272727	5.666666667	17.72727273	24.39393939	8.757575758	9.484848485	1	5.212121212	10.75757576	13.15151515	11.36363636
AC005682.6	0	0	0.636363636	0	0.818181818	0	1.515151515	0	0	0	0.575757576	0	0	0	0	0	0	0	1.03030303	0	1.333333333	1.090909091	3.545454546	0.03030303	0.121212121	2.03030303	0	0	1	0	0	0	0
AC005682.7	0	0	0	0	0	0	0	0	0	0	0	0	0	0	0	0	0	0	0	0	0	0	0	0	0	0	0	0	0	0	0	0	0
AC005682.8	0.484848485	0	0	0	0	0	0	0	0	0	0	0	0	0	0	0	3.515151515	0	1.03030303	0	0	0	0	0	0.121212121	0	0	0	0	0	0	0	0
AC005686.1	0	0	0	0	0	0	0	0	0	0	0	0	0	0	0	0	0	0	0	0	0	0	0	0	0	0	0	0	0	0	0	0	0
AC005701.1	0	0	0	0	0	0	0	0	0	0	0	0	0	0	0	0	0	0	0	0	0	0	0	0	0	0	0	0	0	0	0	0	0
AC005702.1	0	0	0	0	0	0	0	0	0	0	0	0	0	0	0	0	0	0	0	0	0	0	0	0	0	0	0	0	0	0	0	0	0
AC005702.2	0	0	0	0	0	0	0	0	0	0	0	0	0	0	0	0	0	0	0	0	0	0	0	0	0	0	0	0	0	0	0	0	0
AC005702.3	0	0	0	0	0	0	0	0	0	0	0	0	0	0	0	0	0	0	0	0	0	0	0	0	0	0	0	0	0	0	0	0	0
AC005702.4	0	0	0	0	0	0	0	0	0	0	0	0	0	0	0	0	0	0	0	0	0	0	0	0	0	0	0	0	0	0	0	0	0
AC005703.2	0	0	0	0	0	0	0	0	0	0	0	0	0	0	0	0	0	0	0	0	0	0	0	0	0	0	0	0	0	0	0	0	0
AC005703.3	0	0	0	0	0	0	0	0	0	0	0	0	0	0	0	0	0	0	0	0	0	0	0	0	0	0	0	0	0	0	0	0	0
AC005722.4	0	0	0	0	0	0	0	0	0	0	0	0	0	0	0	0	0	0	0	0	0	0	0	0	0	0	0	0	0	0	0	0	0
AC005725.1	0	0	0	0	0	0	0	0	0	0	0	0	0	0	0	0	0	0	0	0	0	0	0	0	0	0	0	0	0	0	0	0	0
AC005730.2	0	0	0	0	0	0	0	0	0	0	0	0	0	0	0	0	0	0	0	0	0	0	0	0	0	0	0	0	0	0	0	0	0
AC005740.3	0	0	0	0	0	0	0	0	0	0	0	0	0	0	0	0	0	0	0	0	0	0	0	0	0	0	0	0	0	0	0	0	0
AC005740.4	0	0	0	0	0	0	0	0	0	0	0	0	0	0	0	0	0	0	0	0	0	0	0	0	0	0	0	0	0	0	0	0	0
AC005740.5	0	0	0	0	0	0	0	0	0	0	0	0	0	0	0	0	0	0	0	0	0	0	0	0	0.121212121	0	0	0	0	0	0	0	0
AC005740.6	0	0	0	0	0	0	0	0	0	0	0	0	0	0	0	0	0	0	0	0	0	0	0	0	0	0	0	0	0	0	0	0	0
AC005741.2	0	0	0	0	0	0	0	0	0	0	0	0	0	0	0	0	0	0	0	0	0	0	0	0	0	0	0	0	0	0	0	0	0
AC005754.7	0	0	0	0	0	0	0	0	0	0	0	0	0	0	0	0	0	0	0	0	0	0	0	0	0	0	0	0	0	0	0	0	0
AC005754.8	0	0	0	0	0	0	0	0	0	0	0	0	0	0	0	0	0	0	0	0	0	0	0	0	0	0	0	0	0	0	0	0	0
AC005757.6	0	0	0	0	0	0	0	0	0	0	0	0	0	0	0	0	0	0	0	0	0	0	0	0	0	0	0	0	0	0	0	0	0
AC005757.7	0	0	0	0	0	0	0	0	0	0	0	0	0	0	0	0	0	0	0	0	0	0	0	0	0	0	0	0	0	0	0	0	0
AC005758.1	0	0	0	0	0	0	0	0	0	0	0	0	0	0	0	0	0	0	0	0	0	0	0	0	0	0	0	0	0	0	0	0	0
AC005772.2	0	0	0	0	0	0	0	0	0	0	0	0	0	0	0	0	0	0	0	0	0	0	0	0	0	0	0	0	0	0	0	0	0
AC005775.2	0	0	0	0.848484849	0.818181818	0	0	0	0	0	0	0	0	0	0	0	0	1.151515152	0	0	0	0	0	0.03030303	0	0.181818182	0	0	0	0	0	0.333333333	0
AC005776.1	0	0	0	0	0	0	0	0	0	0	0	0	0	0	0	0	0	0	0	0	0	0	0	0	0	0	0	0	0	0	0	0	0
AC005777.3	0	0	0	0	0	0	0	0	0	0	0	0	0	0	0	0	0	0	0	0	0	0	0	0	0	0	0	0	0	0	0	0	0
AC005779.1	0	0	0	0	0	0	0	0	0	0	0	0	0	0	0	0	0	0	0	0	0	0	0	0	0	0	0	0.333333333	0	0	0	0	0
AC005779.2	0	0	0	0	0	0	0.666666667	0.696969697	0.636363636	0	0	0.575757576	0	0	0	0	3.515151515	0	0	1.303030303	1.333333333	0	0	0.03030303	0.121212121	0	0	0	1	0	0.727272727	0	0.060606061
AC005780.1	0	0	0	0	0	0	0	0	0	3.060606061	0	0	0	0	0	0	0	0	0	0	0	0	0	0	0	0	0	0	0	0	0	0	0
AC005783.1	0	0	0	0	0	0	0	0	0	0	0	0	0	0	0	0	0	0	0	0	0	0	0	0	0	0	0	0	0	0	0	0	0
AC005785.2	0	0	0	0	0	0	0	0	0	0	0	0	0	0	0	0	0	0	0	0	0	0	0	0	0	0	0	0	0	0	0	0	0
AC005786.3	0	0	0	0	0	0	0	0	0	0	0	0	0	0	0	0	0	0	0	0	0	0	0	0	0	0	0	0	0	0	0	0	0
AC005786.5	0	0	0	0	0	0	0	0	0	0	0	0	0	0	0	0	0	0	0	0	0	0	0	0	0	0	0	0	0	0	0	0	0
AC005786.7	0	0	0	0	0	0	0	0	0	0	0	0	0	0	0	0	0	0	0	0	0	0	0	0	0	0	0	0	0	0	0	0.333333333	0
AC005789.11	0	0	0	0	0	0	0	0	0	0	0	0	0	0	0	0	0	0	0	0	0	0	0	0	0	0	0	0	0	0	0	0	0
AC005789.9	0	0	0	0	0	0.757575758	0	0	0	0	0	0	0	0	0	0	0	0	0	0	0	0	0	0	0	0	0	0	0	0	0	0	0
AC005794.1	0	0	0	0	0	0	0	0	0	0	0	0	0	0	0	0	0	0	0	0	0	0	0	0	0	0	0	0	0	0	0	0	0
AC005795.1	0	0	0	0	0	0	0	0	0	0	0	0	0	0	0	0	0	0	0	0	0	0	0	0	0	0	0	0	0	0	0	0	0
AC005808.3	0	0	0	0	0	0	0	0	0	0	0	0	0	0	0	0	0	0	0	0	0	0	0	0	0	0	0	0	0	0	0	0	0
AC005822.1	0	0	0	0	0	0	0	0	0	0	0	0	0	0	0	0	0	0	0	0	0	0	0	0	0	0	0	0	0	0	0	0	0
AC005831.1	0	0.787878788	0	0	0	0	0	1.696969697	1.636363636	0	0	0	0	0	0	0.151515152	0	0	1.03030303	0	0	0	0	0.03030303	0	0	0	0	1	1.424242424	0	0	0.060606061
AC005838.2	0	0	0	0	0	0	0	0	0	0	0	0	0	0	0	0	0	0	0	0	0	0	0	0	0	0	0	0	0	0	0	0	0
AC005841.1	0	0.787878788	0	0	0	0	0	0	0	0	0	0	0.939393939	0	0	0	0	0	0	0	0	0	0	0	0.121212121	0	0	0	0	0	0.727272727	0.333333333	0.060606061
AC005863.1	0	0	0	0	0	0	0	0	0	0	0	0	0	0	0	0	0	0	0	0	0	0	0	0	0	0	0	0	0	0	0	0	0
AC005863.2	0	0	0	0	0	0.757575758	0	0	0	0	0	0	0	0	0	0	0	0	0	0	0	0	0	0	0	0	0	0	0	0	0	0	0
AC005884.1	0	0	0	0	0	0	0	0	0	0	0	0	0	0	0	0	0	0	0	0	0	0	0	0	0	0	0	0	0	0	0	0	0
AC005926.1	0	0	0	0	0	0	0	0	0	0	0	0	0	0	0	0	0	0	0	0	0	0	0	0	0	0	0	0	0	0	0	0	0
AC005932.1	0	1.787878788	0	0	0	0	1.515151515	0	0	0	0	0.575757576	0	0	0.424242424	0.151515152	0	0	0	0	0	0.121212121	0	0.03030303	0	0.181818182	0	0	0	0.303030303	0	0.333333333	0.060606061
AC005943.4	0	0	0	0	0	0	0	0	0	0	0	0	0	0	0	0	0	0	0	0	0	0	0	0	0	0	0	0	0	0	0	0	0
AC005943.5	0	0	0	0	0	0	0	0	0	0	0	0	0	0	0	0	0	0	0	0	0	0	0	0	0	0	0	0	0	0	0	0	0
AC005944.2	0	0	0	0	1.575757576	0	0.666666667	0	0	0	0	0.575757576	0	0	0	0.151515152	1.393939394	3.363636364	0	0	3.303030303	1.090909091	0	1.939393939	2.787878788	0	1.939393939	0.333333333	1	0.303030303	0.727272727	1.393939394	2.545454546
AC005954.3	0	0	0	0	0	0	0	0	0	0	0	0	0	0	0	0	0	0	0	0	0	0	0	0	0	0	0	0	0	0	0	0	0
AC005954.4	0	0	0	0	0	0	0	0	0	0	0	0	0	0	0	0	0	0	0	0	0	0	0	0	0	0	0	0	0	0	0	0	0.060606061
AC006000.5	0	0	0	0	0	0	0	0	0	0	0	0	0	0	0	0	0	0	0	0	0	0	0	0	0	0	0	0	0	0	0	0	0
AC006001.1	0	0	0	0	0	0	0	0	0	0	0	0	0	0	0	0	0	0	0	0	0	0	0	0	0	0	0	0	0	0	0	0	0
AC006003.3	0	0	0	0	0	0	0	0	0	0	0	0	0	0	0	0	0	0	0	0	0	0	0	0	0	0	0	0	0	0	0	0	0
AC006004.1	0	0	0	0	0	0	0	0	0	0	0	0	0	0	0	0	0	0	0	0	0	0	0	0	0	0	0	0	0	0	0	0	0
AC006007.1	0	0	0	0	0	0	0	0	0	0	0	0	0	0	0	0	0	0	0	0	0	0	0	0	0	0	0	0	0	0	0	0	0
AC006011.4	0	0	0	0	0	0	0	0	0	0	0	0	0	0	0	0	0	0	0	0	0	0	0	0	0	0	0	0	0	0	0	0	0
AC006014.1	0	0	0	0	0	0	0	0	0	0	0	0	0	0	0	0	0	0	0	0	0	0	0	0	0	0	0	0	0	0	0	0	0
AC006014.10	0	0	0	0	0	0	0	0	0	0	0	0	0	0	0	0	0	0	0	0	0	0	0	0	0	0	0	0	0	0	0	0	0
AC006014.7	1.303030303	0	0	1.848484849	0.818181818	0	3.303030303	0.696969697	1.636363636	2.121212121	0	0.575757576	0.272727273	0.393939394	1.242424242	2.212121212	0	3.363636364	0	0	4.242424242	1.090909091	2.545454546	0.939393939	1.96969697	0.181818182	0	3.515151515	0	0	0.727272727	0	0
AC006014.8	0	0	0	0	0	0	0	0	0	0	0	0	0	0	0	0	0	0	0	0	0	0	0	0	0.121212121	0	0	0	0	0	0	0	0
AC006019.3	0	0	0	0	0	0	0	0	0	0	0	0	0	0	0	0	0	0	0	0	0	0	0	0	0	0	0	0	0	0	0	0	0
AC006019.4	0	0	0	0	0	0	0	0	0	0	0	0	0	0	0	0	0	0	0	0	0	0	0	0	0	0	0	0	0	0	0	0	0
AC006022.4	0	0	0	0	0	0	0	0	0	0	0	0	0	0	0	0	0	0	0	0	0	0	0	0	0	0	0	0	0	0	0	0	0
AC006023.8	0	0	0	0	0	0	0	0	0	0	0	0	0	0	0	0	0	0	0	0	0	0	0	0	0	0	0	0	0	0	0	0	0
AC006024.4	0	0	0	0	0	0	0	0	0	0	0	0	0	0	0	0	0	0	0	0	0	0	0	0	0	0	0	0	0	0	0	0	0
AC006026.1	0	0	0	0	0	0	0	0	0	0	0	0	0	0	0	0	0	0	0	0	0	0	0	0	0	0	0	0	0	0	0	0	0
AC006026.10	0	0	0	0	0	0	0	0	0	0	0	0	0	0	0	0	0	0	0	0	0	0	0	0	0	0	0	0	0	0	0	0	0
AC006026.12	0	0	0	0	0	0	0	0	0	0	0	0	0	0	0	0	0	0	0	0	0	0	0	0	0	0	0	0	0	0	0	0	0
AC006026.13	0	0	0	0	0	0	0	0	0	0	0	0	0	0	0	0	0	0	0	0	0	0	0	0	0	0	0	0	0	0	0	0	0
AC006026.9	0	0	0	0	0	0	0	0	0	0	0	0	0	0	0	0	0	0	0	0	0	0	0	0	0	0	0	0	0	0	0	0	0
AC006028.11	0	0	0	0	0	0	0	0	0	0	0	0	0	0	0	0	0	0	0	0	0	0	0	0	0	0	0	0	0	0	0	0	0
AC006033.22	0	0	0	0	0	0	0	0	0	0	0	0	0	0	0	0	0	0	0	0	0	0	0	0	0	0	0	0	0	0	0	0	0
AC006035.1	0	0	0	0	0	0	0	0	0	0	0	0	0	0	0	0	0	0	0	0	0	0	0	0	0	0	0	0	0	0	0	0	0
AC006037.2	0	0	0	0	0	0	0	0	0	0	0	0	0	0	0	0	0	0	0	0	0	0	0	0	0	0	0	0	0	0	0	0	0
AC006041.1	0	0	0	0	0	0	0	0	0	0	0	0	0	0	0	0	0	0	0	0	0	0	0	0	0	0	0	0	0	0	0	0	0
AC006042.6	0	0	0	0	0	0	0	0	0	0	0	0	0	0	0	0	0	0	0	0	0	0	0	0	0	0	0	0	0	0	0	0	0
AC006042.7	0	0	0	0	0	0	2.303030303	0	0	0	0	0	0	0	0	0	0	0	0	2.727272727	0	0	0	0	0	0	0.515151515	0	0	0.303030303	0	1.393939394	0
AC006042.8	0	0	0	0	0.818181818	0	0	0	0	0	0	0	0	0	0	0	0	0	0	0	0	0	0	0	0	0.181818182	0	0	0	0	0	0	0
AC006045.3	0	0	0	0	0	0	0	0	0	0	0	0	0	0	0	0	0	0	0	0	0	0	0	0	0	0	0	0	0	0	0	0	0
AC006050.2	0	0	0	0	0	0	0	0	0	0	0	0	0	0	0	0	0	0	0	0	0	0	0	0	0	0	0	0	0	0	0	0	0
AC006070.12	0	0	0	0	0	0	0	0	0	0	0	0	0	0	0	0	0	0	0	0	0	0	0	0	0	0	0	0	0	0	0	0	0
AC006076.1	0	0	0	0	0	0	0	0	0	0	0	0	0	0	0	0	0	0	0	0	0	0	0	0	0	0	0	0	0	0	0	0	0
AC006077.4	0	0	0	0	0	0	0	0	0	0	0	0	0	0	0	0	0	0	0	0	0	0	0	0	0	0	0	0	0	0	0	0	0
AC006080.1	0	0	0	0	0	0	0	0	0	0	0	0	0	0	0	0	0	0	0	0	0	0	0	0	0	0	0	0	0	0	0	0	0
AC006111.1	0	0	0	0	0	0	0	0	0	0	0	0	0	0	0	0	0	0	0	0	0	0	0	0	0	0	0	0	0	0	0	0	0
AC006115.1	0	0	0	0	0	0	0	0	0	0	0	0	0	0	0	0	0	0	0	0	0	0	0	0	0	0	0	0	0	0	0	0	0
AC006115.3	0	0	0	0	0	0	0	0	0	0	0	0	0	0	0	0	0	0	0	0	0	0	0	0	0	0	0	0	0	0	0	0	0
AC006115.6	0	0	0	0	0	0	0	0	0	0	0	0	0	0	0	0	0	0	0	0	0	0	0	0	0	0	0	0	0	0	0	0	0
AC006116.1	0	0	0	0	0	0	0	0	0	0	0	0	0	0	0	0	0	0	0	0	0	0	0	0	0	0	0	0	0	0	0	0	0
AC006116.12	0	0	0	0	0	0	0	0	0	0	0	0	0	0	0	0	0	0	0	0	0	0	0	0	0	1.121212121	0	0	0	0	0	0	0
AC006116.13	0	0	0	0	0	0	0	0	0	0	0	0	0	0	0	0	0	0	0	0	0	0	0	0	0	0	0	0	0	0	0	0	0
AC006116.14	0	0	0	0	0	0	0	0	0	0	0	0	0	0	0	0	0	0	0	0	0	0	0	0	0	0	0	0	0	0	0	0	0
AC006116.15	0	0	0	0	0	0	0	0	0	0	0	0	0	0	0	0	0	0	0	0	0	0	0	0	0	0	0	0	0	0	0	0	0
AC006116.17	0	0	0	0	0	0	0	0	0	0	0	0	0	0	0	0	0	0	0	0	0	0	0	0	0.121212121	0	0	0	0	0	0	0	0
AC006116.19	0	0	0	0	0	0	0	0	0	0	0	0	0	0	0	0	0	0	0	0	0	0	0	0	0	0	0	0	0	0	0	0	0
AC006116.20	0	0	0	0	0	0	0	0	1.636363636	0	0	0	0.272727273	1.212121212	0	0	0	0	0	0	0	0	0.393939394	0	1.060606061	0	0.515151515	0.333333333	0	0.303030303	0.727272727	0.333333333	0.060606061
AC006116.21	0	0	0	0	0	0	1.515151515	0	0	0	0	0	0	0	0	0	0	0	0	0	0	0	0	0	0	0	0	0	0	0	0	0	0
AC006116.22	0	0	0	0	0	0	0	0	0	0	0	0	0	0	0	0	0	0	0	0	0	0	0	0	0	0	0	0	0	0	0	0	0
AC006116.24	0	0	0	0	0	0	0	0	0	0	0	0	0	0	0	0	0	0	0	0	0	0	0	0	0	0	0	0	0	0	0	0	0
AC006116.27	0	0	0	0	0	0	0	0	0	0	0	0	0	0	0	0	0	0	0	0	0	0	0	0	0	0	0	0	0	0	0	0	0
AC006126.3	0	0	0.636363636	0.848484849	0	0	0	0	0	0	0	0	0	0	0.424242424	0	0	0	0	0	0	0	0.393939394	0.939393939	0	0	0	0	0	0	0	0.333333333	0
AC006126.4	0	0	0	0	0	0	0	0	0	0	0	0	0	0	0	0	0	0	0	0	0	0	0	0	0	0	0.515151515	0	0	0	0	0	0.060606061
AC006129.1	0.484848485	0.787878788	0	3.878787879	0	5.181818182	1.515151515	5.909090909	0.636363636	2.121212121	1.636363636	0.575757576	0.272727273	0.393939394	2.151515152	1.757575758	1.393939394	0	0	2.727272727	1.333333333	2	0	2.606060606	0.121212121	2.03030303	0	0	34.39393939	0	0	0.333333333	0.96969697
AC006129.2	8.424242424	1.787878788	6.606060606	4.939393939	9.212121212	0	1.515151515	7.060606061	6.575757576	2.121212121	1.636363636	3.666666667	5.060606061	11.24242424	3.090909091	4.272727273	5.727272727	8	4.727272727	4.303030303	1.333333333	1.090909091	2.575757576	4.787878788	7.696969697	4.727272727	10.90909091	2.454545455	3.151515152	1.424242424	6.454545455	4.424242424	2.575757576
AC006129.4	1.303030303	0.787878788	0.636363636	0	0.818181818	0	3.303030303	0	0	6.424242424	1.636363636	0.575757576	3.060606061	2.848484849	1.242424242	2.212121212	0	1.151515152	0	4.303030303	0	0.121212121	0	1.939393939	0	0	0.515151515	0.333333333	1	0.303030303	0	0	1.939393939
AC006130.1	0	0	0	0	0	0	0	0	0	0	0	0	0	0	0	0	0	0	0	0	0	0	0	0	0	0	0	0	0	0	0	0	0
AC006130.3	0	0	0	0	0	0	0	0	0	0	0	0	0	0	0	0	0	0	0	0	0	0	0	0	0	0	0	0	0	0	0	0	0
AC006130.4	0	0	0	0	0	0	0	0	0	0	0	0	0	0	0	0	0	0	0	0	0	0	0	0	0	0	0	0	0	0	0	0	0
AC006133.3	0	0	0	0	0	0	0	0	0	0	0	0	0	0	0	0	0	0	0	0	0	0	0	0	0	0	0	0	0	0	0	0	0
AC006145.1	0	0	0	0	0	0	0	0	0	0	0	0	0	0	0	0	0	0	0	0	0	0	0	0	0	0	0	0	0	0	0	0	0
AC006150.1	0	0	0	0	0	0	0	0	0	0	0	0	0	0	0	0	0	0	0	0	0	0	0	0	0	0	0	0	0	0	0	0	0
AC006150.2	0	0	0	0	0	0	0	0	0	0	0	0	0	0	0	0	0	0	0	0	0	0	0	0	0	0	0	0	0	0	0	0	0
AC006153.3	0	0	0	0	0	0	0	0	0	0	0	0	0	0	0	0	0	0	0	0	0	0	0	0	0	0	0	0	0	0	0	0	0
AC006156.1	0	0	0	0	0	0	0	0	0	0	0	0	0	0	0	0	0	0	0	0	0	0	0	0	0	0	0	0	0	0	0	0	0
AC006156.2	0	0	0	0	0	0	0	0	0	0	0	0	0	0	0	0	0	0	0	0	0	0	0	0	0	0	0	0	0	0	0	0	0
AC006159.3	0	0	0	0	0	0	0	0	0	0	0	0	0	0	0	0	0	0	0	0	0	0	0	0	0	0	0	0	0	0	0	0	0
AC006159.4	0	0	0	0	0	0	0	0	0	0	0	0	0	0	0	0	0	0	0	0	0	0	0	0	0	0	0	0	0	0	0	0	0
AC006159.5	0	0	0	0	0	0	0	0	0	0	0	0	0	0	0	0	0	0	0	0	0	0	0	0	0	0	0	0	0	0	0	0	0
AC006160.5	10.12121212	1.787878788	2.424242424	1.848484849	3.151515152	6.606060606	5.121212121	2.666666667	2.484848485	6.424242424	3.606060606	5.727272727	3.818181818	3.727272727	2.151515152	0.151515152	5.727272727	5.727272727	0	4.303030303	0.242424242	2.909090909	1.545454546	0.939393939	1.060606061	4.727272727	1.939393939	2.454545455	3.151515152	0.303030303	2.090909091	4.424242424	6.181818182
AC006195.2	0	0	0	0	0	0	0	0	0	0	0	0	0	0	0	0	0	0	0	0	0	0	0	0	0	0	0	0	0	0	0	0	0
AC006196.1	0	0	0	0	0	0.757575758	0	0	0	0	0	0	0	0	0	0	0	0	0	0	0	0	0	0	0.121212121	0.181818182	0	0	0	0	0.727272727	0	0
AC006227.1	0	0	0	0	0	0	0	0	0	0	0	0	0	0	0	0	0	0	0	0	0	0	0	0	0	0	0	0	0	0	0	0	0
AC006262.10	0	0	0	0	0	0	0	0	0	0	0	0	0	0	0	0	0	0	0	0	0	0	0	0	0	0	0	0	0	0	0	0	0
AC006262.4	0	0	0	0	0	0	0	0	0	0	0	0	0	0	0	0	0	0	0	0	0	0	0	0	0	0	0	0	0	0	0	0	0
AC006262.5	0	0	0	0	0	0	0	0	0	0	0	0	0	0	0	0	0	0	0	0	0	0	0	0	0	0	0	0	0	0	0	0	0
AC006262.6	0	0	0	0	0	0	0	0	0	0	0	0	0	0	0	0	0	0	0	0	0	0	0	0	0	0	0	0	0	0	0	0	0
AC006272.1	0	0	0	0	0	0	0	0	0	0	0	0	0	0	0	0	3.515151515	0	0	0	0	0	0	0	0	0	0	0	0	0	0	0	0
AC006272.2	0	0	0	0	0	0	0	0	0	0	0	0	0	0	0	0	0	0	0	0	0	0	0	0	0	0	0	0	0	0	0	0	0
AC006273.4	0	0	0	0	0	0	0	0	0	0	0	0	0	0	0	0	0	0	0	0	0	0	0	0	0	0	0	0	0	0	0	0	0
AC006273.5	0	0	0	0	0	0	0	0	0	0	0	0	0	0	0	0	0	0	0	0	0	0	0	0	0.121212121	0	0	0	0	0	0	0	0
AC006273.7	0	0	0	0	0	0	0	0	0	0	0	0	0	0	0	0	0	0	0	0	0	0	0	0	0	0	0	0	0	0	0	0	0
AC006277.2	0	0	0	0	0	0	0	0	0	0	0	0	0	0	0	0	0	1.151515152	0	0	0	0	0	0	0	0	0	0	0	0	0	0	0
AC006296.1	0	0	0	0	0	0	0	0	0	0	0	0	0	0	0	0	0	0	0	0	0	0	0	0	0	0	0	0	0	0	0	0	0
AC006296.2	0	0	0	0	0	0	0	0	0	0	0	0	0	0	0	0	0	0	0	0	0	0	0	0	0	0	0	0	0	0	0	0	0
AC006322.1	0	0	0	0	0	0	0	0	0	0	0	0	0	0	0	0	0	0	0	0	0	0	0	0	0	0	0	0	0	0	0	0	0
AC006326.3	0	0	0	0	0	0	0	0	0	0	0	0	0	0	0	0	0	0	0	0	0	0	0	0	0	0	0	0	0	0	0	0	0
AC006326.5	0	0	0	0	0	0	0	0	0	0	0	0	0	0	0	0	0	0	0	0	0	0	0	0	0	0	0	0	0	0	0	0	0
AC006328.1	0	0	0	0	0	0	0	0	0	0	0	0	0	0	0	0	0	0	0	0	0	0	0	0	0	0	0	0	0	0	0	0	0
AC006328.9	0	0	0	0	0	0	0	0	0	0	0	0	0	0	0	0	0	0	0	0	0	0	0	0	0	0	0	0	0	0	0	0	0
AC006335.10	0	0	0	0	0	0	0	0	0	0	0	0	0	0	0	0	0	0	0	0	0	0	0	0	0	0	0	0	0	0	0	0	0
AC006335.11	0	0	0	0	0	0	0	0	0	0	0	0	0	0	0	0	0	0	0	0	0	0	0	0	0	0	0	0	0	0	0	0	0
AC006335.2	0	0	0	0	0	0	0	0	0	0	0	0	0	0	0	0	0	0	0	0	0	0	0	0	0	0	0	0	0	0	0	0	0
AC006335.6	0	0	0	0	0	0	0	0	0	0	0	0	0	0	0	0	0	0	0	0	0	0	0	0	0	0	0	0	0	0	0	0	0
AC006355.3	0	0	0	0	0	0	0	0	0	0	0	0	0	0	0	0	0	0	0	0	0	0	0	0	0	0	0	0	0	0	0	0	0
AC006366.3	0	0	0	0	0	0	0	0	0	0	0	0	0	0	0	0	0	0	0	0	0	0	0	0	0	0	0	0	0	0	0	0	0
AC006369.2	0	0	0.636363636	0	0.818181818	2.909090909	6.121212121	3.818181818	0	2.121212121	1.636363636	5.727272727	3.060606061	1.212121212	3.96969697	0.878787879	0	1.181818182	1.03030303	1.303030303	4.242424242	0.121212121	5.575757576	1.939393939	3.575757576	1.121212121	1.939393939	1.515151515	0	3.363636364	0	13.15151515	1.939393939
AC006369.3	0	0	0	0	0	0	0	0.696969697	0	0.454545455	0.575757576	0	0.939393939	0	0	0	0	0	0	0	0	0	0	0.03030303	0	0	0	0	0	0.303030303	0	1.393939394	0
AC006371.1	0	0	0	0	0	0	0	0	0	0	0	0	0	0	0	0	0	0	0	0	0	0	0	0	0	0	0	0	0	0	0	0	0
AC006372.1	1.303030303	0	0.636363636	0.848484849	0	0	0	0.696969697	0	0	0	0.575757576	0	0	0	0	0	0	0	0	0.242424242	0.121212121	3.545454546	5.696969697	1.090909091	1.121212121	0	0	0	0	0	0.333333333	0
AC006372.4	0	0	0.636363636	0	0	0	0	5.909090909	0	0	0.575757576	0	0.939393939	0	0	0	0	0	1.03030303	0	0.242424242	1.090909091	0.393939394	0.03030303	0.121212121	1.121212121	0	0.333333333	1	0	0	0.333333333	0
AC006372.5	0	0	0	0	0	0	0	0	0	0	0	0	0	0	0	0	0	0	0	0	0	0	0	0	0	0	0	0	1	0	0	0	0
AC006372.6	0	0	0	0	0	0	0	0	0	0	0	0	0	0	0	0	0	0	0	0	0	0	0	0.939393939	0	0	0	0	0	0	0	0	0
AC006373.1	0	0	0	0	0	0	0	0	0	0	0	0	0	0	0	0	0	0	0	0	0	0	0	0	0	0	0	0	0	0	0	0	0
AC006377.1	0	0	0	0	0	0	0	0	0	0	0	0	0	0	0	0	0	0	0	0	0	0	0	0	0	0	0	0	0	0	0	0	0
AC006378.2	0	0	0	0	0	0	0	0	0	0	0	0	0	0	0	0	0	0	0	0	0	0	0	0	0	0	0	0	0	0	0	0	0
AC006380.1	0	0	0	0	0	0	0	0	0	0	0	0	0	0	0	0	0	0	0	0	0	0	0	0	0	0	0	0	0	0	0	0	0
AC006380.3	0	0	0	0	0	0	0	0	0	0	0	0	0	0	0	0	0	0	0	0	0	0	0	0	0	0	0	0	0	0	0	0	0
AC006390.4	0	0	0	0	0	0	0	0	0	0	0	0	0	0	0	0	0	0	0	0	0	0	0	0	0	0	0	0	0	0	0	0	0
AC006427.2	0	0	0	0	0	0	0	0	0	0	0	0	0	0	0	0	0	0	0	0	0	0	0	0	0	0	0	0	0	0	0	0	0
AC006432.1	0	0	0	0	0	0	0	0	0	0	0	0	0	0	0	0	0	0	0	0	0	0	0	0	0	0	0	0	0	0	0	0	0
AC006435.1	0	0	0	0	0	0	0	0	0	0	0	0	0	0	0	0	0	0	0	0	0	0	0	0	0	0	0	0	0	0	0	0	0
AC006445.6	0	0	0	0	0	0	0	0	0	0	0	0	0	0	0	0	0	0	0	0	0	0	0	0	0	0	0	0	0	0	0	0	0
AC006445.7	0	0	1.515151515	0	0	0.757575758	0	0	0	0.454545455	1.636363636	0	0	0	0	0	0	1.212121212	0	1.303030303	0	0	0	0	0	0	0	0	0	0	0	0	1.939393939
AC006449.1	0	0	0	0	0	0	0	0	0	0	0	0	0	0	0	0	0	0	0	0	0	0	0	0	0	0	0	0	0	0	0	0	0
AC006452.1	0	0	0	0	0	0	0	0	0	0	0	0	0	0	0	0	0	0	0	0	0	0	0	0	0	0	0	0	0	0	0	0	0
AC006455.1	0	0	0	0	0	0	0	0	0	0	0	0	0	0	0	0	0	0	0	0	0	0	0	0	0	0	0	0	0	0	0	0	0
AC006458.3	0	0	0	0	0	0	0	0	0	0	0	0	0	0	0	0	0	0	0	0	0	0	0	0	0	0	0	0	0	0	0	0	0
AC006460.2	0	0	0	0	0	0	0	0	0	0	0	0	0.272727273	0	0	0	0	0	0	0	0	0	0	0	0	1.121212121	0	0	0	0	0	0	0
AC006461.2	0	0	0	0	0	0	0	0	0	0	0	0	0	0	0	0	0	0	0	0	0	0	0	0	0	0	0	0	0	0	0	0	0
AC006465.4	0	0	0	0	0	0	0	0	0	0	0	0	0	0	0	0	0	0	0	0	0	0	0	0	0	0	0	0	0	0	0	0	0
AC006466.5	0	0	0	0	0	0	0	0	0	0	0	0	0	0	0	0	0	0	0	0	0	0	0	0	0	0	0	0	0	0	0	0	0
AC006480.1	0	0	0	0	0	0	0	0	0	0	0	0	0	0	0	0	0	0	0	0	0	0	0	0	0	0	0	0	0	0	0	0	0
AC006482.1	0	0	0	0	0	0	0	0	0	0	0	0	0	0	0	0	0	0	0	0	0	0	0	0	0	0	0	0	0	0	0	0	0
AC006483.1	0	0	0	0	0	0	0	0	0	0	0	0	0	0	0	0	0	0	0	0	0	0	0	0	0	0	0	0	0	0	0	0	0
AC006483.5	0	0	0	0	0	0	0	0	0	0	0	0	0	0	0	0	0	0	0	0	0	0	0	0	0	0	0	0	0	0	0	0	0
AC006486.1	0	0	0	0	0	0	0	0	0	0	0	0	0	0	0	0	0	1.212121212	0	0	0	0	0	0	1.090909091	0	0	0	0	0	0	0	0
AC006486.9	0	0	0	3.878787879	0	0	8.787878788	0	0	3.060606061	1.636363636	3.666666667	0	0	2.151515152	0.878787879	0	0	1.03030303	27.66666667	0	0	0	1.939393939	0	0	2.96969697	0	7.333333333	0	0	3.393939394	0
AC006487.1	0	0	0	0	0	0	0	0	0	0	0	0	0	0	0	0	0	0	0	0	0	0	0	0	0	0	0	0	0	0	0	0	0
AC006499.1	0	0	0	0	0	0	0	0	0	0	0	0	0	0	0	0	0	0	0	0	0	0	0	0	0	0	0	0	0	0	0	0	0
AC006499.2	0	0	0	0	0	0	0	0	0	0	0	0	0	0	0	0	0	0	0	0	0	0	0	0	0	0	0	0	0	0	0	0	0
AC006499.3	0	0	0	0	0	0	0	0	0	0	0	0	0	0	0	0	0	0	0	0	0	0	0	0	0	0	0	0	0	0	0	0	0
AC006499.4	0	0	0	0	0	0	0	0	0	0	0	0	0	0	0	0	0	0	0	0	0	0	0	0	0	0	0	0	0	0	0	0	0
AC006499.5	0	0	0	0	0	0	0	0	0	0	0	0	0	0	0	0	0	0	0	0	0	0	0	0	0	0	0	0	0	0	0	0	0
AC006499.6	0	0	0	0	0	0	0	0	0	0	0	0	0	0	0	0	0	0	0	0	0	0	0	0	0	0	0	0	0	0	0	0	0
AC006499.7	0	0	0	0	0	0	0	0	0	0	0	0	0	0	0	0	0	0	0	0	0	0	0	0	0	0	0	0	0	0	0	0	0
AC006499.8	0	0	0	0	0	0	0	0	0	0	0	0	0	0	0	0	0	0	0	0	0	0	0	0	0	0	0	0	0	0	0	0	0
AC006499.9	0	0	0	0	0	0	0	0	0	0	0	0	0	0	0	0	0	0	0	0	0	0	0	0	0	0	0	0	0	0	0	0	0
AC006509.4	0	0	0	0	0	0	0	0	0	0	0	0	0	0	0	0	0	0	0	0	0	0	0	0	0	0	0	0	0	0	0	0	0
AC006509.7	0	0	0	0	0	0	0	0	0	0	0	0	0	0	0	0	0	0	0	0	0	0	0	0	0	0	0	0	0	0	0	0	0
AC006534.1	0	0	0	0	0	0	0	0	0	0	0	0	0	0	0	0	0	0	0	0	0	0	0	0	0	0	0	0	0	0	0	0	0
AC006534.2	0	0	0	0	0	0	0	0	0	0	0	0	0	0	0	0	0	0	0	0	0	0	0	0	0	0	0	0	0	0	0	0	0
AC006538.1	0	0	0	0	0	0	0	0	0	0	0	0	0	0	0	0	0	0	0	0	0	0	0	0	0	0	0	0	0	0	0	0	0
AC006538.4	0	0	0	0	0	0	0	0	0	0	0	0	0	0	0	0	0	0	0	0	0	0	0	0	0	0	0	0	0	0	0	0	0
AC006539.1	0	0	0	0	0	0	0	0	0	0	0	0	0	0	0	0	0	0	0	0	0	0	0	0	0	0	0	0	0	0	0	0	0
AC006539.2	0	0	0	0	0	0	0	0	0	0	0	0	0	0	0	0	0	0	0	0	0	0	0	0	0	0	0	0	0	0	0	0	0
AC006539.3	0	0	0	0	0	0	0	0	0	0	0	0	0	0	0	0	0	0	0	0	0	0	0	0	0	0	0	0	0	0	0	0	0
AC006539.4	0	0	0	0	0	0	0	0	0	0	0	0	0	0	0	0	0	0	0	0	0	0	0	0	0	0	0	0	0	0	0	0	0
AC006547.13	21.45454545	21.33333333	33.93939394	26.27272727	40.18181818	45.12121212	35.84848485	31.51515152	29.12121212	22.90909091	36.27272727	27.33333333	25.24242424	14.48484848	19.09090909	21.66666667	21.06060606	19.63636364	10.42424242	2.727272727	24.90909091	21.54545455	26.93939394	29.93939394	15.15151515	37.12121212	23.48484848	26.45454545	76.3030303	28.33333333	33.15151515	16.18181818	21.09090909
AC006547.14	0.484848485	1.787878788	0	0	0	0.757575758	0.666666667	2.666666667	0	3.060606061	0	0.575757576	0	2.060606061	1.242424242	0	3.515151515	0	1.03030303	0	0	0	0	0.03030303	0	2.03030303	0	0	0	0.333333333	5	0	0
AC006547.15	0	0	0	0	0	0	0	0	0	0	0	0	0	0	0	0	0	0	0	0	0	0	0	0	0	0	0	0	0	0	0	0	0
AC006547.8	0	0	0	0	0	0	0	0	0	0	0	0	0	0	0	0	0	0	0	0	0	0	0	0	0	0	0	0	0	0	0	0	0
AC006548.19	0	0	0	0	0	0	0	0	0	0	0	0	0	0	0	0	0	0	0	0	0	0	0	0	0	0	0	0	0	0	0	0	0
AC006548.26	0	0	0	0	0	0	0	0	0	0	0	0	0	0	0	0	0	0	0	0	0	0	0	0	0	0	0	0	0	0	0	0	0
AC006552.1	0	0	0	0	0	0	0	0	0	0	0	0	0	0	0	0	0	0	0	0	0	0	0	0	0	0	0	0	0	0	0	0	0
AC006557.1	0	0	0	0	0	0	0	0	0	0	0	0	0	0	0	0	0	0	0	0	0	0	0	0	0	0	0	0	0	0	0	0	0
AC006926.1	0	0	0	0	0	0	0	0	0	0	0	0	0	0	0	0	0	0	0	0	0	0	0	0	0	0	0	0	0	0	0	0	0
AC006942.4	2.181818182	0.787878788	3.454545455	0	3.151515152	0	4.242424242	0	0	0.454545455	0.575757576	0.575757576	0.272727273	0.393939394	0	0.151515152	1.393939394	0	1.03030303	1.303030303	0	2	0.393939394	0.03030303	0.121212121	3.878787879	0.515151515	0	3.151515152	0	3.666666667	1.393939394	0
AC006946.12	0	0	0	0	0	0	0	0	0	0	0	0	0	0	0	0	0	0	0	0	0	0	0	0	0	0	0	0	0	0	0	0	0
AC006946.15	1.303030303	0.787878788	4.606060606	0.848484849	0	0	2.303030303	1.696969697	0.636363636	0	1.636363636	1.666666667	0	0.393939394	0.424242424	0	0	0	4.727272727	0	1.333333333	1.090909091	2.575757576	0	0	1.121212121	1.939393939	1.515151515	0	0	0	0.333333333	0.060606061
AC006946.16	0	0	0	0	0	0	0	0	0	0	0	0	0	0	0	0	0	0	0	0	0	0	0	0	0	0	0	0	0	0	0	0	0
AC006946.17	0	0	0	0	0	0	0	0	0	0	0	0	0	0	0	0	0	0	0	0	0	0	0	0	0	0	0	0	0	0	0	0	0
AC006947.1	0	0	0	0	0	0	0	0	0	0	0	0	0	0	0	0	0	0	0	0	0	0	0	0	0	0	0	0	0	0	0	0	0
AC006953.1	0	0	0	0	0	0	0	0	0	0	0	0	0	0	0	0	0	0	0	0	0	0	0	0	0	0	0	0	0	0	0	0	0
AC006960.5	0	0	1.515151515	0	0	0	0	0	0	0	0	0.575757576	0	0	0	0	0	0	0	0	0	0	0	0.03030303	0	0	0.515151515	0	0	0	0	0	0
AC006960.7	0	0.787878788	0	0	0	0	0	0	0	0	0	0	0.939393939	0.393939394	0	0.151515152	0	1.212121212	0	0	0	2.909090909	1.545454546	0	1.090909091	0	0	0	3.151515152	1.484848485	0.727272727	0	0.060606061
AC006967.1	0	0	0	0	0	0	0	0	0	0	0	0	0	0	0	0	0	0	0	0	0	0	0	0	0	0	0	0	0	0	0	0	0
AC006978.6	0	0	0	0	0	0	0	0	0	0	0	0	0	0	0	0	0	0	0	0	0	0	0	0	0	0	0	0	0	0	0	0	0
AC006987.4	0	0	0	0	0	0	0	0	0	0	0	0	0	0	0	0	0	0	0	0	0	0	0	0	0	0	0	0	0	0	0	0	0
AC006987.5	0	0	0	0	0	0	0	0	0	0	0	0	0	0	0	0	0	0	0	0	0	0	0	0	0	0	0	0	0	0	0	0	0
AC006987.6	0	0	0	0	0	0	0	0	0	0	0	0	0	0	0	0	0	0	0	0	0	0	0	0	0	0	0	0	0	0	0	0	0
AC006987.7	0	0	0	0	0	0	0	0	0	0	0	0	0	0	0	0	0	0	0	0	0	0	0	0	0	0	0	0	0	0	0	0	0
AC006988.1	0	0	0	0	0	0	0	0	0	0	0	0	0	0	0	0	0	0	0	0	0	0	0	0	0	0	0	0	0	0	0	0	0
AC006989.2	0	0	0	0	0	0	0	0	0	0	0	0	0	0	0	0	0	0	0	0	0	0	0	0	0	0	0	0	0	0	0	0	0
AC006994.1	0	0	0	0	0	0	0	0	0	0	0	0	0	0	0	0	0	0	0	0	0	0	0	0	0	0	0	0	0	0	0	0	0
AC006994.2	0	0	0	0	0	0	0	0	0	0	1.636363636	0	0	0	0	1.757575758	0	0	0	0	0.272727273	2	0	0	0	0	0	0	0	0	0	0.333333333	0
AC006994.3	0	0	0	0	0	0	0	0	0	0	0	0	0	0	0	0	0	0	0	0	0	0	0	0	0	0	0	0	0	0	0	0	0
AC006995.8	0	0	0	0	0	0	0	0	0	0	0	0	0	0	0	0	0	0	0	0	0	0	0	0	0.121212121	0	0	0	0	0	0	0	0
AC007000.10	0	0	0	0	0	0	0	0	0	0	0	0	0	0	0	0	0	0	0	0	0	0	0	0	0	0	0	0	0	0	0	0	0
AC007000.11	0	0	0	0	0	0	0	0	0	0	0	0	0	0	0	0	0	0	0	0	0	0	0	0	0	0	0	0	0	0	0	0	0
AC007000.12	1.303030303	0.787878788	0	0	0	1.848484849	0.666666667	0	2.484848485	1.212121212	0.575757576	0	0.939393939	0	1.242424242	0.151515152	0	0	0	0	0.272727273	1.090909091	1.545454546	0	0	0	0.515151515	0	0	0.333333333	0	0.333333333	0.060606061
AC007003.1	0	0	0	0	0	0	0	0	0	0	0	0	0	0	0	0	0	0	0	0	0	0	0	0	0	0	0	0	0	0	0	0	0
AC007009.1	0	0	0	0	0	0	0	0	0	0	0	0	0	0	0	0	0	0	0	0	0	0	0	0	0	0	0	0	0	0	0	0	0
AC007009.2	0	0	0	0	0	0	0	0	0	0	0	0	0	0	0	0	0	0	0	0	0	0	0	0	0	0	0	0	0	0	0	0	0
AC007016.3	0	0	0	0	0	0	0	0	0	0	0	0	0	0	0	0	0	0	0	0	0	0	0	0	0	0	0	0	0	0	0	0	0
AC007025.1	0	0	0	0	0	0	0	0	0	0	0	0	0	0	0	0	0	0	0	0	0	0	0	0	0	0	0	0	0	0	0	0	0
AC007036.4	0	0	0	0	0	0	0	0	0	0	0	0	0	0	0	0	0	0	0	0	0	0	0.393939394	0	0	0	0	0	0	0	0	0	0
AC007036.5	0	0	0	0	0	0	0	0	0	0	0	0	0	0	0	0	0	0	0	0	0	0	0	0	0	0	0	0	0	0	0	0	0
AC007036.6	6.757575758	4.96969697	3.484848485	3.878787879	3.151515152	18.39393939	1.515151515	0.696969697	7.363636364	4.727272727	5.727272727	2.636363636	4.424242424	5.96969697	1.242424242	0.878787879	1.393939394	1.212121212	1.03030303	9.666666667	6.151515152	6.03030303	6.727272727	4.787878788	0.121212121	3.878787879	4.151515152	10.45454545	1	4.242424242	5	4.454545455	0.96969697
AC007038.7	5.878787879	0.787878788	2.454545455	1.848484849	1.575757576	5.181818182	0	2.666666667	0.636363636	3.060606061	3.606060606	0.575757576	1.757575758	5.242424242	2.151515152	3.696969697	5.727272727	1.212121212	2.878787879	0	0.272727273	1.090909091	4.545454546	4.03030303	4.363636364	2.96969697	2.96969697	3.515151515	1	4.242424242	0.727272727	0.333333333	3.212121212
AC007040.1	0	0	0	0	0	0	0	0	0	0	0	0	0	0	0	0	0	0	0	0	0	0	0	0	0	0	0	0	0	0	0	0	0
AC007040.11	0.484848485	0	0.636363636	0.848484849	0	0.757575758	0.666666667	0.696969697	3.454545455	0	0	0.575757576	0	0	0	0	0	0	0	1.303030303	0	0	0	1.939393939	0	0.181818182	0	0	1	0	0	0.333333333	0
AC007040.2	0	0	0	0	0	0	0	0	0	0	0	0	0	0	0	0	0	0	0	0	0	0	0	0	0	0	0	0	0	0	0	0	0
AC007040.3	0	0	0	0	0	0	0	0	0	0	0	0	0	0	0	0	0	0	0	0	0	0	0	0	0	0	0	0	0	0	0	0	0
AC007040.6	0	0	0	0	0	0	0	0	0	0	0	0	0	0	0	0	0	0	0	0	0	0	0	0	0	0	0	0	0	0	0	0	0
AC007040.7	0	0	0	0	0	0	0	0	0	0	0	0	0	0	0	0	0	0	0	0	0	0	0	0	0	0	0	0	0	0	0	0	0
AC007040.8	0	0	0	0	0	0	0	0	0	0	0	0	0	0	0	0.878787879	0	0	0	0	0	0	0	0	0.121212121	0	0	0	0	0	0	0	0
AC007041.1	0	0	0	0	0	0	0	0	0	0	0	0	0	0	0	0	0	0	0	0	0	0	0	0	0	0	0	0	0	0	0	0	0
AC007041.2	0	0	0	0	0	0	0	0	0	0	0	0	0	0	0	0	0	0	0	0	0	0	0	0	0	0	0	0	0	0	0	0	0
AC007050.1	0	0	0	0	0	0	0	0	0	0	0	0	0	0	0	0	0	0	0	0	0	0	0	0	0	0	0	0	0	0	0	0	0
AC007050.17	0	0	0	0	0	0	0	0.696969697	0	0	0.575757576	0	0	0	0	0	0	0	0	0	0	0.121212121	0.393939394	0.939393939	0	0	0	0	5.272727273	0	0	0	0
AC007050.18	0.484848485	0	2.454545455	0	0	0	0.666666667	0	0	1.212121212	0.575757576	0.575757576	0	0.393939394	0	0.151515152	0	0	1.060606061	1.303030303	0	0.121212121	0	0	0.121212121	1.121212121	0.515151515	0.333333333	1	0.333333333	0	0.333333333	0.060606061
AC007056.1	0	0	0	0	0	0	0	0	0	0	0	0	0	0	0	0	0	0	0	0	0	0	0	0	0	0	0	0	0	0	0	0	0
AC007064.22	0	0	0	0	0	0	0	0	0	0	0	0	0	0	0	0	0	0	0	0	0	0	0	0	0	0	0	0	0	0	0	0	0
AC007064.24	0	0	0	0	0	0	0.666666667	0	0	0	0	0	0	0	0	0	0	0	0	0	0	0	0	0	0	0	0	0	0	0	0	0	0
AC007064.25	0	0	0	0	0	0	0	0	0	0	0	0	0	0	0	0	0	0	0	0	0	0	0	0	0	0	0	0	0	0	0	0	0
AC007078.4	0	0	0	0	0	0	0	0	0	0	0	0	0	0	0	0	0	0	0	0	0	0	0	0	0	0	0	0	0	0	0	0	0
AC007091.1	0	0	0	0	0	0	0	0	0	0	0	0	0	0	0	0	0	0	0	0	0	0	0	0	0	0	0	0	0	0	0	0	0
AC007096.1	0	0	0	0	0	0	0	0	0	0	0	0	0	0	0	0	0	0	0	0	0	0	0	0	0	0	0	0	0	0	0	0	0
AC007098.1	0	0	0	0	0	0	0	0	0	0	0	0	0	0	0	0	0	0	0	0	0	0	0	0	0	0	0	0	0	0	0	0	0
AC007099.1	0	0	0	0	0	0	0	0	0	0	0	0	0	0	0	0	0	0	0	0	0	0	0	0	0	0	0	0	0	0	0	0	0
AC007099.2	0	0	0	0	0	0	0	0	0	0	0	0	0	0	0	0	0	0	0	0	0	0	0	0	0	0	0	0	0	0	0	0	0
AC007106.1	0	0	0	0	0	0	0	0	0	0	0	0	0	0	0	0	0	0	0	0	0	0	0	0	0	0	0	0	0	0	0	0	0
AC007114.1	0	0	0	0	0	0	0	0	0	0	0	0	0	0	0	0	0	0	0	0	0	0	0	0	0	0	0	0	0	0	0	0	0
AC007115.3	0	0	0	0	0	0	0	0	0	0	0	0	0	0	0	0	0	0	0	0	0	0	0	0	0	0	0	0	0	0	0	0	0
AC007126.1	0	0	0	0	0	0	0	0	0	0	0	0	0	0	0	0	0	0	0	0	0	0	0	0	0	0	0	0	0	0	0	0	0
AC007128.1	0	0	0	0	0	0	0	0	0	0	0	0	0	0	0	0	0	0	0	0	0	0	0	0	0	0	0	0	0	0	0	0	0
AC007131.1	0	0	0	0	0	0	0	0	0	0	0	0	0	0	0	0	0	0	0	0	0	0	0	0	0	0	0	0	0	0	0	0	0
AC007131.2	0	0	0	0	0	0	0	0	0	0	0	0	0	0	0	0	0	0	0	0	0	0	0	0	0	0	0	0	0	0	0	0	0
AC007131.3	0	0	0	0	0	0	0	0	0	0	0	0	0	0	0	0	0	0	0	0	0	0	0	0	0	0	0	0	0	0	0	0	0
AC007136.1	0	0	0	0	0	0	0	0	0	0	0	0	0	0	0	0	0	0	0	0	0	0	0	0	0	0	0	0	0	0	0	0	0
AC007161.5	1.303030303	0	0.636363636	0	0	0	0	0	0	0	0	0	0	0	0	0	0	0	0	0	0	0	0	0	0	0	0.545454546	0	0	0	0	0.333333333	0
AC007163.10	0	0	0	0	0	0	0	0	0	0	0	0	0	0	0	0	0	0	0	0	0	0	0	0	0	0	0	0	0	0	0	0	0
AC007163.11	0	0	0	0	0	0	0	0	0	0	0	0	0	0	0	0	0	0	0	0	0	0	0	0	0	0	0	0	0	0	0	0	0
AC007163.3	0	0	0	0	0	0	0	0	0	0	0	0	0	0	0	0	0	0	0	0	0	0	0	0	0	0	0	0	0	0	0	0	0
AC007163.6	0	0	0	0	0	0	0	0	0	0	0	0	0	0	0	0	0	0	0	0	0	0	0	0	0	0	0	0	0	0	0	0	0
AC007163.8	0	0	0	0	0	0	0	0	0	0	0	0	0	0	0	0	0	0	0	0	0	0	0	0	0	0	0	0	0	0	0	0	0
AC007163.9	0	0	0	0	0	0	0	0	0	0	0	0	0	0	0	0	0	0	0	0	0	0	0	0	0	0	0	0	0	0	0	0	0
AC007179.1	0	0	0	0	0	0	0	0	0	0	0	0	0	0	0	0	0	0	0	0	0	0	0	0	0	0	0	0	0	0	0	0	0
AC007179.2	0	0	0	0	0	0	0	0	0	0	0	0	0	0	0	0	0	0	0	0	0	0	0	0	0	0	0	0	0	0	0	0	0
AC007182.6	1.303030303	0.787878788	1.545454546	0.848484849	1.575757576	0	0.666666667	0	1.636363636	0	1.636363636	0	2.242424242	0	0	0.151515152	1.393939394	1.212121212	1.060606061	0	0	0.121212121	0	0	1.090909091	2.060606061	0.545454546	0.333333333	11.96969697	0.333333333	0	0	0
AC007192.6	0	0	0	0	0	0	0	0	0	0	0	0	0	0	0	0	0	0	0	0	0	0	0	0	0	0	0	0	0	0	0	0	0
AC007193.10	0	0	0	0	0	0	0	0	0	0	0	0	0	0	0	0	0	0	0	0	0	0	0	0	0	0	0	0	0	0	0	0	0
AC007193.6	0	0	0	0	0	0	0	0	0	0	0	0	0	0	0	0	0	0	0	0	0	0	0	0	0	0	0	0	0	0	0	0	0
AC007193.8	0	0	0	0	0	0	0	0	0	0	0	0	0	0	0	0	0	0	0	0	0	0	0	0	0	0	0	0	0	0	0	1.424242424	0
AC007193.9	0	0	0	0	0	0	0	0	0	0	0	0	0	0	0	0	0	0	0	0	0	0	0	0	0	0	0	0	0	0	0	0	0
AC007204.1	0	0	0	0	0	0	0	0	0	0	0	0	0	0	0	0	0	0	0	0	0	0	0	0	0	0	0	0	0	0	0	0	0
AC007204.2	0	0	0	0	0	0	0	0	0	0	0	0	0	0	0	0	0	0	0	0	0	0	0	0	0	0	0	0	0	0	0	0	0
AC007216.1	0	0	0	0	0	0	0	0	0	0	0	0	0	0	0	0	0	0	0	0	0	0	0	0	0	0	0	0	0	0	0	0	0
AC007216.2	0	0	0	0	0	0	0	0	0	0	0	0	0	0	0	0	0	0	0	0	0	0	0	0	0	0	0	0	0	0	0	0	0
AC007228.11	2.181818182	0	3.484848485	0	0.818181818	0	0.666666667	1.696969697	0	1.212121212	1.636363636	0	0.303030303	0	4.818181818	1.757575758	0	1.212121212	0	0	3.303030303	0.121212121	1.545454546	0	4.363636364	2.96969697	0.545454546	1.515151515	0	1.484848485	3.666666667	1.424242424	0.96969697
AC007228.5	0.484848485	0	0	0	0	0	0	0	0	0	1.636363636	0	0	0.393939394	0	0	0	0	0	0	0	0	0	0	0	0	0	0	0	1.484848485	0.727272727	0	0
AC007228.8	0	0	0	0	0	0	0	0	0	0	0	0	0	0	0	0	0	0	0	0	0	0	0	0	0	0	0	0	0	0	0	0	0
AC007228.9	0	0	0	0	0	0	0	0	0	0	0	0	0	0	0	0	0	0	0	0	0	0	0	0	0	0	0	0	0	0	0	0	0
AC007229.3	0	0	0	0	0	0	0	0	0	0	0	0	0	0	0	0	0	0	0	0	0	0	0	0	0	0	0	0	0	0	0	0	0
AC007237.2	0	0	0	0	0	0	0	0	0	0	0	0	0	0	0	0	0	0	0	0	0	0	0	0	0	0	0	0	0	0	0	0	0
AC007238.1	0	0	0	0	0	0	0	0	0	0	0	0	0	0	0	0	0	0	0	0	0	0	0	0	0	0	0	0	0	0	0	0	0
AC007241.1	0	0	0	0	0	0	0	0	0	0	0	0	0	0	0	0	0	0	0	0	0	0	0	0	0	0	0	0	0	0	0	0	0
AC007242.1	0	0	0	0	0	0	0	0	0	0	0	0	0	0	0	0	0	0	0	0	0	0	0	0	0	0	0	0	0	0	0	0	0
AC007246.3	0.484848485	1.787878788	4.606060606	3.878787879	2.303030303	4.090909091	6.121212121	1.696969697	0	1.212121212	1.636363636	0	0.939393939	3.727272727	0	2.212121212	1.393939394	0	1.060606061	2.727272727	2.333333333	2	1.545454546	0.939393939	3.575757576	4.727272727	4.151515152	1.545454546	0	4.242424242	2.090909091	0	2.575757576
AC007248.6	0	0	0	0	0	0	0	0	0	0	0	0	0	0	0	0	0	0	0	0	0	0	0	0	0	0	0	0	0	0	0	0	0
AC007248.7	0	0	0	0	0	0	0	0	0	0	0	0	0	0	0	0	0	0	0	0	0	0	0	0	0	0	0	0	0	0	0	0	0
AC007249.3	0	0	0	0	0	0	0	0	0	0	0	0.575757576	0.303030303	1.212121212	0	0	0	1.212121212	0	0	0	0	0	0	0	0.181818182	0	0.333333333	1	1.484848485	0	0	0.060606061
AC007250.4	0	0	0	0	0	0	0	0	0	0	0	0	0	0	0	0	0	0	0	0	0	0	0	0	0	0	0	0	0	0	0	0	0
AC007251.2	0	0	0	0	0	0	0	0	0	0	0	0	0	0	0.424242424	0	0	0	0	0	0	0	0	0	0.121212121	0	0	0	0	0	0	0	0
AC007253.1	0	0	0	0	0	0	0	0	0	0	0	0	0	0	0	0	0	0	0	0	0	0	0	0	0	0	0	0	0	0	0	0	0
AC007255.8	4.878787879	0.787878788	1.545454546	3.878787879	1.575757576	8.848484849	0.666666667	2.666666667	2.484848485	1.212121212	0	2.636363636	1.757575758	2.060606061	0	0.151515152	0	3.363636364	1.060606061	0	3.303030303	2	0	5.696969697	2.787878788	0.181818182	2.96969697	1.545454546	5.303030303	1.515151515	3.666666667	0.333333333	2.575757576
AC007256.5	0	0	0	0	0	0	0	0	0	0	0	0	0	0	0	0	0	0	0	0	0	0	0	0	0	0	0	0	0	0	0	0	0
AC007271.3	0	0	0	0	0	0	0	0	0	0	0	0	0	0	0	0	0	0	0	0	0	0	0	0	0	0	0	0	1	0	0	0	0
AC007272.1	0	0	0	0	0	0	0	0	0	0	0	0	0	0	0	0	0	0	0	0	0	0	0	0	0	0	0	0	0	0	0	0	0
AC007272.3	0	0	0	0	0	0	0	0	0	0	0	0	0	0	0	0	0	0	0	0	0	0	0	0	0	0	0	0	0	0	0	0	0
AC007274.2	0	0	0	0	0	0	0	0	0	0	0	0	0	0	0	0	0	0	0	0	0	0	0	0	0	0	0	0	0	0	0	0	0
AC007274.5	0	0	0	0	0	0	0	0	0	0	0	0	0	0	0	0	0	0	0	0	0	0	0	0	0	0	0	0	0	0	0	0	0
AC007277.3	0	0.787878788	0	0	0	0	0	0	0	0	0	0	0	0	0	0	0	0	0	0	0	0	0	0	0	0	0	0	0	0	0	0	0
AC007278.2	0	0	0	0	0	0.757575758	0	0.696969697	0	0	0	0	0	0	0	0	0	0	0	0	0.272727273	0	0	0	0	0	0	1.545454546	0	0	0	0	0
AC007278.3	0	0	0	0	0	0	0	0	0	0	0	0	0	0	0	0	0	3.363636364	0	0	0	0	0	0	0	0	0	0	0	0.333333333	0.727272727	0	0
AC007279.2	0	0	0	0	0	0	0	0	0	0	0	0	0	0	0	0	0	0	0	0	0	0	0	0	0	0	0	0	0	0	0	0	0
AC007282.6	0	0	0	0	0	0	0	0	0	0	0	0	0	0	0	0	0	0	0	0	0	0	0	0	0	0	0	0	0	0	0	0	0
AC007283.4	0	0	0	0	0	0	0	0	0	0	0	0	0	0	0	0	0	0	0	0	0	0	0	0	0	0	0	0	0	0	0	0	0
AC007283.5	0	0	0.636363636	0.848484849	1.575757576	0.757575758	3.303030303	3.818181818	1.636363636	1.212121212	1.636363636	2.636363636	0	0	2.151515152	0	0	0	0	0	0.272727273	2	4.545454546	0.939393939	1.090909091	0	0	4.484848485	16.33333333	4.242424242	0	0.333333333	0.060606061
AC007285.6	0.484848485	0	0.636363636	0	0	0	0	0	0	0	0	0	0	0	0	0	0	0	0	0	0	0	0	0.03030303	0	0	0	0	0	0.333333333	0	0.333333333	0.060606061
AC007285.7	0	0	0	0	0	0	0	0	0	0	0	0	0	0	0	0	0	0	0	0	0	0	0	0	0	0	0	0	0	0	0	0	0
AC007292.1	0	0	0	0	0	0	0	0	0	0	0	0	0	0	0	0	0	0	0	0	0	0	0	0	0	0	0	0	0	0	0	0	0
AC007292.3	0	0	0	0	0	0	0	0	0	0	0	0	0	0	0	0	0	0	0	0	0	0	0	0	0	0	0	0	0	0	0	0	0
AC007292.4	0	0	0	0	0	0	0	0	0	0	0	0	0	0	0	0	0	0	0	0	0	0	0	0	0	0	0	0	0	0	0	0.333333333	0.060606061
AC007292.6	0	0	0	0	0	0	0	0	0	0	0	0	0	0	0	0	0	0	0	0	0	0	0	0.03030303	0	0	0	0	0	0.333333333	0	0.333333333	0
AC007292.7	0	0.787878788	0	0	0	0	0	0	0	0	0	0	0	0	0	0	0	0	0	0	0	0	0	0	0	0	0	0	0	0	0	0	0
AC007308.6	0	0	0	0	0	0.757575758	0	0	0	0	0	0	0	0	0	0	0	1.212121212	0	4.303030303	0.272727273	0.121212121	0	0	0	0	0	0	1	0	0	0.363636364	0.060606061
AC007308.7	0	0	0	0	0	0	0	0	0	0	0	0	0	0	0	0	0	0	0	0	0	0	0	0	0	0	0	0	0	0	0	0	0
AC007312.3	0	0	0	0	0	0	0	0	0	0	0	0	0	0	0	0	0	0	0	0	0	0	0	0	0	0	0	0	0	0	0	0	0
AC007316.3	0	0	0	0	0	0	0	0	0	0	0	0	0	0	0	0	0	0	0	0	0	0	0	0	0	0	0	0	0	0	0	0	0
AC007317.1	0	0	0	0	0	0	0	0	0	0	0	0	0	0	0	0	0	0	0	0	0	0	0	0	0	0	0	0	0	0	0	0	0
AC007318.5	0	0	0	0	0	0	0	0	0	0	0	0	0	0	0	0	0	0	0	0	0	0	0	0	0	0	0	0	0	0	0	0	0
AC007319.1	0	0	0	0	0	0	0	0	0	0	0	0	0	0	0	0	0	0	0	0	0	0	0	0	0	0	0	0	0	0	0	0	0
AC007322.1	0	0	0	0	0	0	0	0	0	0	0	0	0	0	0	0	0	0	0	0	0	0	0	0	0	0	0	0	0	0	0	0	0
AC007322.3	0	0	0	0	0	0	0	0	0	0	0	0	0	0	0	0	0	0	0	0	0	0	0	0	0	0	0	0	0	0	0	0	0
AC007322.5	0	0	0	0	0	0	0	0	0	0	0	0	0	0	0	0	0	0	0	0	0	0	0	0	0	0	0	0	0	0	0	0	0
AC007322.7	0	0	0	0	0	0	0	0	0	0	0	0	0	0	0	0	0	0	0	0	0	0	0	0	0	0	0	0	0	0	0	0	0
AC007326.9	0	0	0	0	0	0	0	0	0	0	0	0	0	0	0	0	0	0	0	0	0	0	0	0	0	0	0	0	0	0	0	0	0
AC007327.5	0	0	0	0	0	0	0	0	0	0	0	0	0	0	0	0	0	0	0	0	0	0	0	0	0	0	0	0	0	0	0	0	0
AC007327.6	0	0	0	0	0	0	0	0	0	0	0	0	0	0	0	0	0	0	0	0	0	0	0	0	0	0	0	0	0	0	0	0	0
AC007333.1	0	0	0	0	0	0	0	0	0	0	0	0	0	0	0	0	0	0	0	0	0	0	0	0	0	0	0	0	0	0	0	0	0
AC007339.1	0	0	0	0	0	0	0	0	0	0	0	0	0	0	0	0	0	0	0	0	0	0	0	0	0	0	0	0	0	0	0	0	0
AC007347.1	1.303030303	0	0	0.848484849	0	0	0	0	0	0	0.575757576	0	0	0.393939394	0	0	0	0	0	0	0	0.121212121	0	0	0	0	0	0	0	0	0	0	0
AC007349.4	0	1.787878788	0	0	0	0	0	0	0	0	0	0	0	0	0	0	0	0	0	0	0	0	0	0	0	0	0.545454546	0	0	0	0	0.363636364	0
AC007349.5	0	0	1.545454546	2.727272727	0.818181818	0	0	0	0	0	0	0.575757576	0.939393939	1.212121212	0.424242424	0	0	0	0	0	0	0.121212121	0	0	1.090909091	0.181818182	0	0.333333333	0	0.333333333	0	0.363636364	1.939393939
AC007349.7	0	0	0	0	0	5.181818182	2.303030303	0	0	0	0	1.666666667	0	0	0.424242424	0	3.545454546	1.212121212	0	0	0	0	0	2.636363636	0.121212121	0	0	0	0	0	2.090909091	0	0.060606061
AC007353.1	0	0	0	0	0	0	0	0	0	0	0	0	0	0	0	0	0	0	0	0	0	0	0	0	0	0	0	0	0	0	0	0	0
AC007358.1	0	0	0	0	0	0	0	0	0	0	0	0	0	0	0	0	0	0	0	0	0	0	0	0	0	0	0	0	0	0	0	0	0
AC007359.6	0	0	0	0	0	0	0	0	0	0	0	0	0	0	0	0	0	0	0	0	0	0	0	0	0	0	0	0	0	0	0	0	0
AC007362.1	0	0	0	0	0	0	0	0	0	0	0	0	0	0	0	0	0	0	0	0	0	0	0	0	0	0	0	0	0	0	0	0	0
AC007362.3	0	0	0	0	0	0	0	0	0	0	0	0	0	0	0	0	0	0	0	0	0	0	0	0	0	0	0	0	0	0	0	0	0
AC007364.1	0	0	0	0	0	0	0	0	0	0	0	0	0	0	0	0	0	0	0	0	0	0	0	0	0	0	0	0	0	0	0	0.363636364	0
AC007365.1	0	0	0	0	0	0	0	0	0	0	0	2.636363636	0.303030303	0	1.242424242	0	0	0	0	1.303030303	0	0.121212121	0	0	0	0	0	0	0	0.333333333	0	0	0
AC007365.2	0	0	0	0	0	0	0	0	0	0	0	0	0	0	0	0	0	0	0	0	0	0	0	0	0	0	0	0	0	0	0	0	0
AC007365.3	0	0	0	0	0	0	0	0	0	0	0	0	0	0	0	0	0	0	0	0	0	0	0	0	0	0	0	0	0	0	0	0	0
AC007365.4	0	0	0	0	0	0	0	0	0	0	0	0	0	0	0	0	0	0	0	0	0	0	0	0	0	0	0	0	0	0	0	0	0
AC007375.1	0	0	0	0	0	0	0	0	0	0	0	0	0	0	0	0	0	0	0	0	0	0	0	0	0	0	0	0	0	0	0	0	0
AC007377.1	0	0	0	0	0	0	0	0	0	0	0	0	0	0	0	0	0	0	0	0	0	0	0	0	0	0	0	0	0	0	0	0	0
AC007381.2	0	1.787878788	0	0	0	0	0	0	0	0	0	0	0	0	1.242424242	0.878787879	0	0	0	0	1.333333333	0	0	0.03030303	0.121212121	0	0	0.333333333	0	0	0	0	0.060606061
AC007381.3	4.090909091	0	4.606060606	0	0	0	0	0	0	1.212121212	2.575757576	0.575757576	3.818181818	2.060606061	0	5.787878788	3.545454546	0	2.878787879	0	0.272727273	1.090909091	0	4.03030303	2.787878788	2.060606061	0	2.454545455	0	1.515151515	0	0.363636364	7.787878788
AC007382.1	3.181818182	0	1.545454546	0	0	0	0.666666667	0	0.636363636	2.121212121	0.575757576	0.575757576	0.939393939	0.393939394	1.242424242	1.757575758	1.393939394	1.212121212	2.878787879	0	0.272727273	0	1.545454546	1.939393939	0.121212121	0.181818182	1.939393939	0.333333333	1	2.363636364	0	0	0.060606061
AC007383.3	4.909090909	1.787878788	5.545454546	1.848484849	2.303030303	2.909090909	3.303030303	1.696969697	4.484848485	0	0.575757576	2.636363636	0.939393939	2.060606061	2.151515152	1.757575758	0	3.363636364	0	1.303030303	2.333333333	0.121212121	1.545454546	0.939393939	0.121212121	2.96969697	0	2.454545455	1	7.242424242	5.03030303	3.393939394	3.212121212
AC007383.4	0	0	0	0	0	0	0	0	0	0	0	0	0	0	0	0	0	0	0	0	0	0	0	0	0	0	0	0	0	0	0	0	0
AC007383.6	0	0	0	0	0	0	0	0	0	0	0	0	0	0	0	0	0	0	0	0	0	0	0	0	0	0	0	0	0	0	0	0	0
AC007386.2	3.181818182	0	3.515151515	0.848484849	3.151515152	0	0	3.818181818	4.484848485	4.727272727	7.606060606	0.575757576	5.848484849	4.363636364	2.151515152	1.757575758	14.21212121	5.727272727	0	0	3.303030303	4.515151515	0	0	6.878787879	2.96969697	8.757575758	5.454545455	0	4.242424242	0.727272727	2.424242424	2.575757576
AC007386.3	0	0	0	0	0	0	0	0	0	0	0	0	0	0	0	0	0	0	0	0	0	0	0	0	0	0	0	0	0	0	0	0	0
AC007386.4	0	1.787878788	5.545454546	0	0.818181818	0	0	0.696969697	0.636363636	3.060606061	6.696969697	4.606060606	0	0.393939394	1.242424242	0	7.848484849	3.363636364	0	0	1.333333333	0.121212121	0.393939394	0.939393939	1.96969697	0.181818182	0	0.333333333	1	0.333333333	0	0	0.96969697
AC007387.2	0	0	0	0	0	0	0	0	0	0	0	0	0	0	0	0	0	0	0	0	0	0	0	0	0	0	0	0	0	0	0	0	0
AC007389.1	0	0	0	0	0	0	0	0	0	0	0	0	0	0	0	0	0	0	0	0	0	0	0	0	0	0	0	0	0	0	0	0	0
AC007389.2	0	0	0	0	0	0	0	0	0	0	0	0	0	0	0	0	0	0	0	0	0	0	0	0	0	0	0	0	0	0	0	0	0
AC007389.3	0	0	0.636363636	1.848484849	0	0	0	0	0	0	0	0	0	0	0	0.151515152	0	0	0	0	0	0.121212121	0.393939394	0	0	0	0	0	0	0	0	0	0
AC007389.4	0	0	0	0	0	0	0	0	0	0	0	0	0	0	0	0	0	0	0	0	0	0	0	0	0	0	0	0	0	0	0	0	0
AC007390.4	0	0	0	0	0	0	0	0	0	0	0	0	0	0	0	0	0	0	0	0	0	0	0	0	0	0	0	0	0	0	0	0	0
AC007391.2	0	0	0	0	0	0	0	0	0	0	0	0	0	0	0	0	0	0	0	0	0	0	0	0	0	0	0	0	0	0	0	0	0
AC007392.3	0	0	0	0	0	0	0	0	0	0	0	0	0	0	0	0	0	0	0	0	0	0	0	0	0	0	0	0	0	0.333333333	0	0	0
AC007392.4	0	0	0	0	0	0	0	0	0	0	0	0	0	0	0	0	0	0	0	0	0	0	0	0	0	0	0	0	0	0	0	0	0
AC007394.3	0	0	0	0	0	0	0	0	0	0	0	0	0	0	0	0	0	0	0	0	0	0	0	0	0	0	0	0	0	0	0	0	0
AC007395.3	0	0	0	0	0	0	0	0	0	0	0	0	0	0	0	0	0	0	0	0	0	0	0	0	0	0	0	0	0	0	0	0	0
AC007395.4	0	0	0	0	0	0	0	0	0	0	0	0	0	0	0	0	0	0	0	0	0	0	0	0	0	0	0	0	0	0	0	0	0
AC007401.1	0	0	0	0	0	0.757575758	0	0	0	0	0	0	0	0	0	0	0	0	0	0	0	0	0	0	0	0	0	0	0	0	0	0	0
AC007401.2	0	0	0.636363636	0	0	0	0	0	0	0	0	0	0	0	0	0	0	0	0	0	0	0	0	0	0	0	0	0	0	0	0	0	0
AC007402.1	0	0	0	0	0	0	0	0	0	0	0	0	0	0	0	0	0	0	0	0	0	0	0	0	0	0	0	0	0	0	0	0	0
AC007403.1	0	0	0	0	0	0	0	0	0	0	0	0	0	0	0	0	0	0	0	0	0	0	0	0	0	0	0	0	0	0	0	0	0
AC007403.2	0	0	0	0	0	0	0	0	0	0	0	0	0	0	0	0	0	0	0	0	0	0	0	0	0	0	0	0	0	0	0	0	0
AC007403.3	0	0	0	0	0	0	0	0	0	0	0	0	0	0	0	0	0	0	0	0	0	0	0	0	0	0	0	0	0	0	0	0	0
AC007405.4	0	0.787878788	0.636363636	2.727272727	0	0	0	1.696969697	0	1.212121212	0	2.636363636	0	0	0	0	0	0	0	0	0	0	0.393939394	0	0	0	0	0.333333333	0	0	0	0	0.060606061
AC007405.6	0	0	0	0	0	0	0	0	0	0	0	0	0.303030303	0	0.424242424	0	5.727272727	0	0	0	0	0	0	0	0	0	0	0	0	0	0	0	0
AC007405.8	0	0	0	0	0	0	0	0	0	0	0	0	0	0	0	0	0	0	0	0	0	0	0	0	0	0	0	0	0	0	0	0	0
AC007421.1	0	0	0	0	0	0	0	0	0	0	0	0	0	0	0	0	0	0	0	0	0	0	0	0	0	0	0	0	0	0	0	0	0
AC007422.1	0	0	0	0	0	0	0	0	0	0	0	0	0	0	0	0	0	0	0	0	0	0	0	0	0	0	0	0	0	0	0	0	0
AC007435.1	0	0	0	0	0	0	0	0	0	0	0	0	0	0	0	0	0	0	0	0	0	0	0	0	0	0	0	0	0	0	0	0	0
AC007436.1	0	0	0	0	0	0	0	0	0	0	0	0	0	0	0	0	0	0	0	0	0	0	0	0	0	0	0	0	0	0	0	0	0
AC007450.1	0	0	0	0	0	0	0	0	0	0	0	0	0	0	0	0	0	0	0	0	0	0	0	0	0	0	0	0	0	0	0	0	0
AC007461.1	0	0	0	0	0	0	0	0	0	0	0	0	0	0	0	0	0	0	0	0	0	0	0	0	0	0	0	0	0	0	0	0	0
AC007461.2	0	0	0	0	0	0	0	0	0	0	0	0	0	0	0	0	0	0	0	0	0	0	0	0	0	0	0	0	0	0	0	0	0
AC007463.2	0	0	0	0	0	0	0	0	0	0	0	1.666666667	0	0	0	0	0	0	0	0	0	0	0	0	0	0	0	0	0	0	0	0	0
AC007486.1	0	0	0	0	0	0	0	0	0	0	0	0	0	0	0	0	0	0	0	0	0	0	0	0	0	0	0	0	0	0	0	0	0
AC007528.1	0	0	0	0	0	0	0	0	0	0	0	0	0	0	0	0	0	0	0	0	0	0	0	0	0	0	0	0	0	0	0	0	0
AC007535.1	0	0	0	0	0	0	0	0	0	0	0	0	0	0	0	0	0	0	0	0	0	0	0	0	0	0	0	0	0	0	0	0	0
AC007551.1	0	0	0	0	0	0	0	0	0	0	0	0	0	0	0	0	0	0	0	0	0	0	0	0	0	0	0	0	0	0	0	0	0
AC007551.2	0	0	0	0	0	0	0	0	0	0	0	0	0	0	0	0	0	0	0	0	0	0	0	0	0	0	0	0	0	0	0	0	0
AC007551.3	4.939393939	1.787878788	6.606060606	8.212121212	4.939393939	6.606060606	6.121212121	8.060606061	15.06060606	7.272727273	7.606060606	4.606060606	3.818181818	4.363636364	3.96969697	8.909090909	0	3.363636364	0	4.303030303	7.151515152	1.090909091	3.545454546	7.939393939	6.878787879	13.63636364	6.333333333	4.484848485	11.96969697	7.242424242	13.54545455	3.393939394	11.36363636
AC007556.3	0	0	1.545454546	0	0.818181818	0	0	0	0.636363636	0	0.575757576	0	0	0	0.424242424	0.151515152	0	0	0	0	0.272727273	0.121212121	0	0	0.121212121	0.181818182	0	1.545454546	0	0	0.727272727	0.363636364	0
AC007557.1	0	0	0	0	0	0	0	0	0	0	0	0	0	0	0	0	0	0	0	0	0	0	0	0	0	0	0	0	0	0	0	0	0
AC007557.2	0	0	0	0	0	0	0	0	0	0	0	0	0	0	0	0	0	0	0	0	0	0	0	0	0	0	0	0	0	0	0	0	0
AC007557.3	0	0	0	0	0	0	0	0	0	0	0	0	0	0	0	0	0	0	0	0	0	0	0	0	0	0	0	0	0	0	0	0	0
AC007557.4	0	0	0	0	0	0	0	0	0	0	0	0	0	0	0	0	0	0	0	0	0	0	0	0	0	0	0	0	0	0	0	0	0
AC007559.1	0	0	0	0	0	0	0	0	0	0	0	0	0	0	0	0	0	0	0	0	0	0	0	0	0	0	0	0	0	0	0	0	0
AC007560.1	0	0	0	0	0	0	0	0	0	0	0	0	0	0	0	0	0	0	0	0	0	0	0	0	0	0	0	0	0	0	0	0	0
AC007560.2	0	0	0	0	0	0	0	0	0	0	0	0	0	0	0	0	0	0	0	0	0	0	0	0	0	0	0	0	0	0	0	0	0
AC007562.1	0	0	0	0	0	0	0	0	0	0	0	0	0	0	0	0	0	0	0	0	0	0	0	0	0	0	0	0	0	0	0	0	0
AC007563.1	0	0	0	0	0	0	0	0	0	0	0	0	0	0	0	0	0	0	0	0	0	0	0	0	0	0	0	0	0	0	0	0	0
AC007563.3	0	0	0	0	0	0	0	0	0	0	0	0	0	0	0	0	0	0	0	0	0	0	0	0	0	0	0	0	0	0	0	0	0
AC007563.4	0	0	0	0	0	0	0	0	0	0	0	0	0	0	0	0	0	0	0	0	0	0	0	0	0	0	0	0	0	0	0	0	0
AC007563.5	0	0	0	0	0	0	0	0	0	0	0	0	0	0	0	0	0	0	0	0	0	0	0	0	0	0	0	0	0	0	0	0	0
AC007566.10	1.303030303	0	0	0	0	1.848484849	0	1.696969697	1.636363636	2.121212121	0	0	0.303030303	1.212121212	0.424242424	0.151515152	3.545454546	1.212121212	2.878787879	0	0.272727273	0	0	0.939393939	1.96969697	0.181818182	4.151515152	0.333333333	0	0.333333333	0	0.363636364	0
AC007567.1	0	0	0	0	0	0	0	0	0	0	0	0	0	0	0	0	0	0	0	0	0	0	0	0	0	0	0	0	0	0	0	0	0
AC007568.1	0	0	0	0	0	0	0	0	0	0	0	0	0	0	0	0	0	0	0	0	0	0	0	0	0	0	0	0	0	0	0	0	0
AC007611.1	0	0	0	0	0	0	0	0	0	0	0	0	0	0	0	0	0	0	0	0	0	0	0	0	0	0	0	0	0	0	0	0	0
AC007618.3	0	0	0	0	0	0	0	0	0	0	0	0	0	0	0	0	0	0	0	0	0	0	0	0	0	0	0	0	0	0	0	0	0
AC007620.3	31.42424242	26.39393939	21.03030303	35.96969697	36.09090909	25.84848485	42.6969697	46	40.78787879	27.39393939	22.96969697	56.45454545	38.75757576	31.81818182	32.33333333	36.96969697	21.06060606	30.60606061	21.06060606	27.66666667	19.72727273	36.21212121	24.72727273	32.27272727	26.81818182	18	25.6969697	24.54545455	67.24242424	19.78787879	33.18181818	17.24242424	28.09090909
AC007631.1	0	0	0	0	0	0	0	0	0	0	0	0	0	0	0	0	0	0	0	0	0	0	0	0	0	0	0	0	0	0	0	0	0
AC007652.1	0	0	0	0	0	0	0	0	0	0	0	0	0	0	0	0	0	0	0	0	0	0	0	0	0	0	0	0	0	0	0	0	0
AC007677.2	0	0	0	0	0	0	0	0	0	0	0	0	0	0	0	0	0	0	0	0	0	0	0	0	0	0	0	0	0	0	0	0	0
AC007679.1	0	0	0	0	0	0	0	0	0	0	0	0	0	0	0	0	0	0	0	0	0	0	0	0	0	0	0	0	0	0	0	0	0
AC007679.3	0	0	0	0	0	0	0	0	0	0	0	0	0	0	0	0	0	0	0	0	0	0	0	0	0	0	0	0	0	0.333333333	0	0	0
AC007679.4	0	0	0	0	0	0	0	0	0	0	0	0	0	0	0	0	0	0	0	0	0	0	0	0	0	0	0	0	0	0	0	0	0
AC007680.2	0	0	0	0	0	0	0	0	0	0	0	0	0	0	0	0	0	0	0	0	0	0	0	0	0	0	0	0	0	0	0	0	0
AC007682.1	0	0	0	0	0	0	0	0	0	0	0	0	0	0	0	0	0	0	0	0	0	0	0	0	0	0	0	0	0	0	0	0	0
AC007682.2	0	0	0	0	0	0	0	0	0	0	0	0	0	0	0	0	0	0	0	0	0	0	0	0	0	0	0	0	0	0	0	0	0
AC007682.3	0	0	0	0	0	0	0	0	0	0	0	0	0	0	0	0	0	0	0	0	0	0	0	0	0	0	0	0	0	0	0	0	0
AC007690.1	7.515151515	0	1.545454546	7	4.121212121	6.606060606	3.303030303	2.666666667	3.454545455	3.060606061	0.575757576	2.636363636	5.060606061	0.393939394	3.090909091	1.757575758	7.909090909	8	1.060606061	0	5.272727273	3.757575758	1.545454546	2.636363636	8.545454546	4.727272727	2.96969697	0.333333333	0	1.515151515	3.666666667	3.393939394	2.575757576
AC007731.1	0	0	0	0	0	0	0	0	0	0	0	0	0	0	0	0	0	0	0	0	0	0	0	0	0	0	0	0	0	0	0	0	0
AC007740.1	0	0	0	0	0	0	0	0	0	0	0	0	0	0	0	0	0	0	0	0	0	0	0	0	0	0	0	0	0	0	0	0	0
AC007742.3	0	0	0	0	0	0	0	0	0	0	0	0	0	0	0	0	0	0	0	0	0	0	0	0	0	0	0	0	0	0	0	0	0
AC007742.7	0	0	0	0	0	0	0	0	0	0	0	0	0	0	0	0	0	0	0	0	0	0	0	0	0	0	0	0	0	0	0	0	0
AC007743.1	0	0	0	0	0	0	0	0	0	0	0	0	0	0	0	0	0	0	0	0	0	0.121212121	0	0	0	0	0.545454546	0	0	0	0	0	0
AC007750.5	0	0	0	0	0	0	0	0.696969697	0	0	0	0	0	0	1.242424242	0	0	0	0	0	0	0	0	0	0	0	0	0	0	0	0	0	0
AC007773.1	0	0	0	0	0	0	0	0	0	0	0	0	0	0	0	0	0	0	0	0	0	0	0	0	0	0	0	0	0	0	0	0	0
AC007773.2	0	0	0	0	0	0.757575758	4.242424242	0.696969697	0	0	0.575757576	0	0	0	1.242424242	0	3.545454546	0	0	1.303030303	0	0	0.393939394	2.636363636	1.090909091	1.121212121	0	0	1	0.333333333	0	0	0.060606061
AC007773.3	0	0	0	0	0	0	0	0	0	0	0	0	0	0	0	0	0	0	0	0	0	0	0	0	0	0	0	0	0	0	0	0	0
AC007787.2	0	0	0	0	0	0	0	0	0	0	0	0	0	0	0	0	0	0	0	0	0	0	0	0	0	0	0	0	0	0	0	0	0
AC007790.4	0	0	0	0	0	0	0	0	0	0	0	0	0	0	0	0	0	0	0	0	0	0	0	0	0	0	0	0	0	0	0	0	0
AC007795.1	0	0	0	0	0	0	0	0	0	0	0	0	0	0	0	0	0	0	0	0	0	0	0	0	0	0	0	0	0	0	0	0	0
AC007796.1	0	0	0.636363636	0	0	0	0.666666667	0	0	0	0	0	0	0	0	0	0	0	0	0	0	0	0	0.03030303	0	0	0	0	0	0	0	0	0
AC007842.1	0	0	0	0	0	0	0	0	0	0	0	0	0	0	0	0	0	0	0	0	0	0	0	0	0	0	0	0	0	0	0	0	0
AC007875.2	0	0	0	0	0	0	0	0	0	0	0	0	0	0	0	0	0	0	0	0	0	0	0	0	0	0	0	0	0	0	0	0	0
AC007875.3	0	0	0	0	0	0	0	0	0	0	0	0	0	0	0	0	0	0	0	0	0	0	0	0	0	0	0	0	0	0	0	0	0
AC007879.1	0	0	0	0	0	0	0	0	0	0	0	0	0	0	0	0	0	0	0	0	0	0	0	0	0	0	0	0	0	0	0	0	0
AC007879.2	1.303030303	1.787878788	0	0	0	0.757575758	0	4.878787879	1.636363636	0	0	0	0.303030303	0	0	0.181818182	0	0	0	0	0	0	0.393939394	0	0	0.181818182	1.939393939	0	0	0.333333333	0	0	0.060606061
AC007879.3	0	0	0	0	0	0.757575758	0	0	0	0	0	0	0	0	0	0	0	0	0	0	0	0	0	0	0	0.181818182	0	0	0	0	0	0	0
AC007879.4	0	0	0	0	0	0	0	0	0	0	0	0	0	0	0	0	0	0	0	0	0	0	0	0	0	0	0	0	0	0	0	0	0
AC007879.5	1.303030303	0.787878788	0	0	0	2.909090909	0.666666667	0	0	0.454545455	2.575757576	1.666666667	0.303030303	2.848484849	8.96969697	1.757575758	1.424242424	1.212121212	6.575757576	0	1.333333333	0.121212121	1.545454546	0.03030303	3.575757576	0.181818182	0	0	0	2.363636364	0	0.363636364	0
AC007879.6	0	0	0	0	0	0	0	0	0	0	0	0	0	0	0	0	0	0	0	0	0	0	0	0	0	0	0	0	0	0	0	0	0.060606061
AC007879.7	1.303030303	3.909090909	0	0.848484849	0.818181818	0	2.303030303	3.818181818	1.636363636	1.212121212	2.575757576	0	0.939393939	1.212121212	1.242424242	0	0	0	1.060606061	2.727272727	0.272727273	0.121212121	2.575757576	0.939393939	3.575757576	0.181818182	2.96969697	0	0	1.515151515	3.696969697	0.363636364	1.939393939
AC007880.1	0.484848485	1.787878788	10.39393939	2.727272727	2.303030303	1.848484849	0	7.060606061	4.484848485	9.03030303	10.51515152	3.666666667	9.333333333	4.363636364	1.242424242	3.727272727	5.727272727	10.57575758	2.878787879	2.787878788	11.12121212	2	0	0.03030303	7.696969697	7.242424242	1.939393939	0.333333333	1	5.242424242	0	2.424242424	4
AC007881.1	0	0	0	0	0	0	0	0	0	0	0	0	0	0	0	0	0	0	0	0	0	0	0	0	0	0	0	0	0	0	0	0	0
AC007881.2	0	0	0	0	0	0	0	0	0	0	0	0	0	0	0	0	0	0	0	0	0	0	0	0	0	0	0	0	0	0	0	0	0
AC007881.4	0	0	0	0	0	0	0	0	0	0	0	0	0	0	0	0	0	0	0	0	0	0	0	0	0	0	0	0	0	0	0	0	0
AC007899.3	0	0	0	0	0	0	0	0	0	0	0	0	0	0	0	0	0	0	0	0	0	0	0	0	0	0	0	0	0	0	0	0	0
AC007919.1	0	0	0	0	0	0	0	0	0	0	0	0	0	0	0	0	0	0	0	0	0	0	0	0	0	0	0	0	0	0	0	0	0
AC007919.18	0	0	0	0	0	0	0	0	0	0	0	0	0	0	0	0	0	0	0	0	0	0	0	0	0	0	0	0	0	0	0	0	0
AC007919.19	0	0	0	0	0	0	0	0	0	0	0	0	0	0	0	0	0	0	0	0	0	0	0	0	0	0	0	0	0	0	0	0	0
AC007919.2	0	0	0	0	0	0	0	0	0	0	0	0	0	0	0	0	0	0	0	0	0	0	0	0	0	0	0	0	0	0	0	0	0
AC007948.1	0	0	0	0	0	0	0	0	0	0	0	0	0	0	0	0	0	0	0	0	0	0	0	0	0	0	0	0	0	0	0	0	0
AC007950.1	0	0.787878788	0	0	2.303030303	2.909090909	0	3.818181818	0	0	0.575757576	0.575757576	0	0	1.242424242	0	1.424242424	0	0	0	0.272727273	0	2.575757576	0.03030303	0	0	0	0	24.84848485	0	3.696969697	1.424242424	0.060606061
AC007952.1	0	0	0	0	0	0	0	0	0	0	0	0	0	0	0	0	0	0	0	0	0	0	0	0	0	0	0	0	0	0	0	0	0
AC007952.4	0	0	0	0	0	0	0	0	0	0	0	0	0	0	0	0	0	0	0	0	0	0	0	0	0	0	0	0	0	0	0	0	0
AC007952.5	2.181818182	2.787878788	4.606060606	1.848484849	2.303030303	0	3.333333333	0.696969697	0	0.454545455	7.606060606	1.666666667	6.454545455	0	0.424242424	3	0	0	1.060606061	0	6.151515152	1.090909091	0.393939394	0	10.24242424	3.878787879	0	0	1.03030303	1.515151515	0	0	2.575757576
AC007952.6	0	0	0	0	0	0.757575758	0	0	0	0	0	0	0.303030303	0	0	0.878787879	0	0	0	0	0	0	0	0	1.090909091	0	0	0	0	0	0	0	0.060606061
AC007956.1	0	0	0	0	0	0.757575758	0	0	0	0	0	0	2.242424242	0	0	0	0	0	0	0	0	0	0	0	1.090909091	0	0	0	0	0.333333333	0	0	0.96969697
AC007965.1	0	0	0	0	0	0	0	0	0	0	0	0	0	0	0	0	0	0	0	0	0	0	0	0	0	0	0	0	0	0	0	0	0
AC007966.1	0	0	0	0	0	0	0	0	0.636363636	0	0	0	0	0	0	0	0	0	0	0	0	0	0	0	0	0	0	0	0	0	0	0	0
AC007967.2	0	0	0	0	0	0	0	0	0	0	0	0	0	0	0	0	0	0	0	0	0	0	0	0	0	0	0	0	0	0	0	0	0
AC007967.3	0	0	0	0	0	0	0	0	0	0	0	0	0	0	0	0	0	0	0	0	0	0	0	0	0	0	0	0	0	0	0	0	0
AC007967.4	0	0	0	0	0	0	0	0	0	0	0	0	0	0	0	0	0	0	0	0	0	0	0	0	0	0	0	0	0	0	0	0	0
AC007969.4	0	0	0	0	0	0	0	0	0	0	0	0	0	0	0	0	0	0	0	0	0	0	0	0	0	0	0	0	0	0	0	0	0
AC007969.5	0	0	0	0	0	0	0	0	0	0	0	0	0	0	0	0	0	0	0	0	0	0	0	0	0	0	0	0	0	0	0	0	0
AC007970.1	0	0	0.636363636	0	0	0.757575758	0	0	0	0	0	0	0	0.393939394	0	0	0	0	0	0	0	0	0	0	0	0	0	0	0	0	0	0.363636364	0
AC008045.1	0	0	0	0	0	0	0	0	0	0	0	0	0	0	0	0	0	0	0	0	0	0	0	0	0	0	0	0	0	0	0	0	0
AC008060.5	0	0	0	0	0	0	0	0	0	0	0	0	0	0	0	0	0	0	0	0	0	0	0	0	0	0	0	0	0	0	0	0	0
AC008060.7	0	0	0	0	0	0	0	0	0	0	0	0	0	0	0	0	0	0	0	0	0	0	0	0	0	0	0	0	0	0	0	0	0
AC008060.8	0	0	0	0	0	0	0	0	0	0	0	0	0	0	0	0	0	0	0	0	0	0	0	0	0	0	0	0	0	0	0	0	0
AC008063.2	0	0	2.454545455	1.848484849	0	0.757575758	0	0	0	0	0	0	0	0	0.424242424	0.181818182	0	0	0	0	0.272727273	0	0	0	0	0.181818182	0.545454546	0	0	0	0	0	0.060606061
AC008063.3	0	0	0	0	0	0	0	0	0	0	0	0	0	0	0	0	0	0	0	0	0	0	0	0	0	0	0	0	0	0	0	0	0
AC008064.1	0	0	0	0	0	0	0	0	0	0	0	0	0	0	0	0	0	0	0	0	0	0	0	0	0	0	0	0	0	0	0	0	0
AC008065.1	0	0	0	0	0	0	0	0	0	0	0	0	0	0	0	0	0	0	0	0	0	0	0	0	0	0	0	0	0	0	0	0	0
AC008067.2	0	0	0	0	0	0	0	0	0	0	0	0	0	0	0	0	0	0	0	0	0	0	0	0	0	0	0	0	0	0	0	0	0
AC008069.1	0	0	0	0	0	0	0	0	0	0	0	0	0	0	0	0	0	0	0	0	0	0	0	0	0	0	0	0	0	0	0	0	0
AC008069.2	0	0	0	0	0	0	0	0	0	0	0	0	0	0	0	0	0	0	0	0	0	0	0	0	0	0	0	0	0	0	0	0	0
AC008072.1	0	0	0	0	0	0	0	0	0	0	0	0	0	0	0	0	0	0	0	0	0	0	0	0	0	0	0	0	0	0	0	0	0
AC008073.7	0	0	0	0	0	0	0	0	0	0	0	0	0	0	0	0	0	0	0	0	0	0	0	0	0	0	0	0	0	0	0	0	0
AC008073.9	0	4.96969697	0	0	0.818181818	0	0	0.696969697	0	0.454545455	0.575757576	0	0.303030303	0.393939394	0	0	0	0	0	0	1.333333333	0	1.545454546	0.939393939	0.121212121	0.181818182	0	0	5.303030303	0	0.727272727	0.363636364	0.060606061
AC008074.3	0.484848485	0.787878788	1.545454546	0	4.939393939	4.090909091	0	1.696969697	2.484848485	3.060606061	0	6.696969697	0.303030303	2.060606061	3.090909091	0.878787879	0	0	0	6.060606061	0	3.757575758	3.545454546	0	0.121212121	0	0	1.545454546	3.151515152	2.363636364	0.727272727	1.424242424	0.060606061
AC008074.4	0	0	0	0	0	0	0	0	0	0	0	0	0	0	0	0	0	0	0	0	0	0	0	0	0	0	0	0	0	0	0	0	0
AC008074.5	0	0	0	0	0	0	0	0	0	0	0	0	0	0	0	0	0	0	0	0	0	0	0	0	0	0	0	0	0	0	0	0	0
AC008079.9	0	0	0	0	0	0	0	0	0	0	0	0	0	0	0	0	0	0	0	0	0	0	0	0	0	0	0	0	0	0	0	0	0
AC008085.1	0	0	0	0	0	0	0	0	0	0	0	0	0	0	0	0	0	0	0	0	0	0	0	0	0	0	0	0	0	0	0	0	0
AC008088.4	0	0	0	0	0	0	0	0	0	0	0	0	0	0	0	0	0	0	0	0	0	0	0	0	0	0	0	0	0	0	0	0	0
AC008122.1	0	0	0	0	0	0	0	0	0	0	0	0	0	0	0	0	0	0	0	0	0	0	0	0	0	0	0	0	0	0	0	0	0
AC008132.1	0	0	0	0	0	0	0	0	0	0	0	0	0	0	0	0	0	0	0	0	0	0	0	0	0	0	0	0	0	0	0	0	0
AC008132.12	0	0	0	0	0	0	0	0	0	0	0	0	0	0	0	0	0	0	0	0	0	0	0	0	0	0	0	0	0	0	0	0	0
AC008132.13	0	0	0.636363636	0	0	0	0	0	0	0	0	0	0	0	0	0	0	0	0	0	0	0	0	0	0	0	0	2.454545455	0	0	0	0	0
AC008132.14	0	0	0	0	0	0	0	0	0	0	0	0	0	0	0	0	0	0	0	0	0	0	0	0	0	0	0	0	0	0	0	0	0
AC008147.1	0	0	0	0	0	0	0	0	0	0	0	0	0	0	0	0	0	0	0	0	0	0	0	0	0	0	0	0	0	0	0	0	0
AC008147.2	0	0	0	0	0	0	0	0	0	0	0	0	0	0	0	0	0	0	0	0	0	0	0	0	0	0	0	0	0	0	0	0	0
AC008154.4	0	0	0	0	0	0	0	0	0	0	0	0	0	0	0	0	0	0	0	0	0	0	0	0	0	0	0	0	0	0	0	0.363636364	0
AC008154.5	0	0	0	0	0	0	0	0	0	0	0	0	0	0	0	0	0	0	0	0	0	0	0	0	0	0	0	0	0	0	0	0	0
AC008155.1	0	0	0	0	0	0	0	0	0	0	0	0	0	0	0	0	0	0	0	0	0	0	0	0	0	0	0	0	0	0	0	0	0
AC008155.2	0	0	0	0	0	0	0	0	0	0	0	0	0	0	0	0	0	0	0	0	0	0	0	0	0	0	0	0	0	0	0	0	0
AC008163.4	0	0	0	0	0	0	0	0	0	0	0	0	0	0	0	0	0	0	0	0	0	0	0	0	0	0	0	0	0	0	0	0	0
AC008163.6	0	0	0	0	0	0	0	0	0	0	0	0	0	0	0	0	0	0	0	0	0	0	0	0	0	0	0	0	0	0	0	0	0
AC008166.1	0	0	0	0	0	0	0	0	0	0	0	0	0	0	0	0	0	0	0	0	0	0	0	0	0	0	0	0	0	0	0	0	0
AC008171.1	0	0	0	0	0	0	0	0	0	0	0	0	0	0	0	0	0	0	0	0	0	0	0	0	0	0	0	0	0	0	0	0	0
AC008173.1	0	0	0	0	0	0	0	0	0	0	0	0	0	0	0	0	0	0	0	0	0	0	0	0	0	0	0	0	0	0	0	0	0
AC008174.3	0	0	0	0	0	0	0	0	0	0	0	0	0	0	0	0	0	0	0	0	0	0	0	0	0	0	0	0	0	0	0	0	0
AC008175.1	0	0	0.636363636	0	0	0	0	0	0	0	0	0	0	0.393939394	0	0	0	0	0	0	0	0	0	0	0	0.181818182	0	0	0	0	0	0	0
AC008264.4	0	0	0	0	0	0	0	0	0	0	0	0	0	0	0	0	0	0	0	0	0	0	0	0	0	0	0	0	0	0	0	0	0
AC008265.2	0	0	0	0	0	0	0	0	0	0	0	0	0	0	0	0	0	0	0	0	0	0	0	0	0	0	0	0	0	0	0	0	0
AC008267.1	0	0	0	0	0	0	0	0	0	0	0	0	0	0	0	0	0	0	0	0	0	0	0	0	0	0	0	0	0	0	0	0	0
AC008268.1	0	0	0	0	0	0	0	0	0	0	0	0	0	0	0	0	0	0	0	0	0	0	0	0	0	0	0	0	0	0	0	0	0
AC008268.2	0	0	0	0	0	0	0	0	0	0	0	0	0	0	0	0	0	0	0	0	0	0.121212121	0	0	0	0	0	0.333333333	0	0.333333333	0	0	0
AC008269.2	0.484848485	0	1.545454546	1.848484849	0	0	0	0	0	0	0	0.606060606	0	0	0.424242424	0.181818182	0	0	0	0	0	0.121212121	0.393939394	0	0	0.181818182	0	0.333333333	0	0	0.727272727	0	0
AC008271.1	0	0	0	0	0	0	0	0	0	0	0	0	0	0	0	0	0	0	0	0	0	0	0	0	0	0	0	0	0	0	0	0	0
AC008277.1	0	0	0	0.848484849	0	0	0	0.727272727	0	0	0	0	0	0	0	0	0	0	1.060606061	0	0	0	0	0	0	0	0.545454546	0	0	0	0	0.363636364	0
AC008278.2	0	0	0	0	0	0	0	0	0	0	0	0	0	0	0	0	0	0	0	0	0	0	0	0	0	0	0	0	0	0	0	0.363636364	0
AC008278.3	0	0	0	0	0	0	0	0	0	0	0	0	0.303030303	0	0	0	0	0	0	0	0	0	0	0	0	0	0	0	0	0	0	0	0
AC008280.1	0	0	0	0	0	0	0	0	0	0	0	0	0	0	0	0	0	0	0	0	0	0	0	0	0	0	0	0	0	0	0	0	0
AC008280.3	0	0	0	0	0	0	0	0	0	0	0	0	0	0	0	0	0	0	0	0	0	0	0	0	0	0	0	0	0	0	0	0	0
AC008281.1	0	0	0	0	0	0	0	0	0	0	0	0	0	0	0	0	0	0	0	0	0	0	0	0	0	0	0	0	0	0	0	0	0
AC008372.1	0	0	0	0	0	0	0	0	0	0	0	0	0	0	0	0	0	0	0	0	0	0	0	0	0	0	0	0	0	0	0	0	0
AC008387.1	0	0	0	0	0	0	0	0	0	0	0	0	0	0	0	0	0	0	0	0	0	0	0	0	0	0	0	0	0	0	0	0	0
AC008391.1	0	0	0	0	0	0	0	0	0	0	0	0	0	0	0	0	0	0	0	0	0	0	0	0	0	0	0	0	0	0	0	0	0
AC008394.1	0	0	0	0	0	0	0.666666667	0	0	1.212121212	0	0	0	0	0	0	0	0	0	0	0	0	0	0	0	0.181818182	0	0.333333333	0	0	0	0	0.060606061
AC008397.1	0	0	0	0	0	0	0	0	0	0	0	0	0	0	0	0	0	0	0	0	0	0	0	0	0	0	0	0	0	0	0	0	0
AC008410.1	0	0	0	0	0	0	0	0	0	0	0	0	0	0	0	0	0	0	0	0	0	0	0	0	0	0	0	0	0	0	0	0	0
AC008427.2	0	0	0	0	0	0	0	0	0	0	0	0	0	0	0	0	0	0	0	0	0	0	0	0	0	0	0	0	0	0	0	0	0
AC008440.10	0	0	0	0	0	0	0	0	0	0	0	0	0	0	0	0	0	0	0	0	0	0	0	0	0	0	0	0	0	0.333333333	0	0	0
AC008440.5	0	0	0	0	0	0	0	0	0	0	0	0	0	0	0	0	0	0	0	0	0	0	0	0	0	0	0	0	0	0	0	0	0
AC008443.1	0	0	0	0	0	0	0	0	0	0	0	0	0	0	0	0	0	0	0	0	0	0	0	0	0	0	0	0	0	0	0	0	0
AC008498.1	0	0	0	0	0	0	0	0	0	0	0	0	0	0	0	0	0	0	0	0	0	0	0	0	0	0	0	0	0	0	0	0	0
AC008536.1	0	0	0	0	0	0	0	0	0	0	0	0	0	0	0	0	0	0	0	0	0	0	0	0	0	0	0	0	0	0	0	0	0
AC008555.1	0	0	0	0	0	0	0	0	0	0	0	0	0	0	0	0	0	0	0	0	0	0	0	0	0	0	0	0	0	0	0	0	0
AC008555.2	0	0	0	0	0	0	0	0	0	0	0	0	0	0	0	0	0	0	0	0	0	0	0	0	0	0	0	0	0	0	0	0	0
AC008565.1	0	0	0	0	0	0	0	0	0	0	0	0	0	0	0	0	0	0	0	0	0	0	0	0	0	0	0	0	0	0	0	0	0
AC008581.1	0	0	0	0	0	0	0	0	0	0	0	0	0	0	0	0	0	0	0	0	0	0	0	0	0	0	0	0	0	0	0	0	0
AC008592.3	0	0.787878788	0.636363636	0	0	2.909090909	3.333333333	0	1.636363636	2.121212121	0	1.666666667	0	0.393939394	0	0.181818182	0	0	0	0	0	0	0	0.03030303	0	0.181818182	1.939393939	0.333333333	0	0.333333333	0	0	0
AC008592.4	0	0	0	0	0	0	0	0	0	0	0	0	1.757575758	0	0	0	0	0	0	0	0.272727273	0	0	0	0	0	0	0	1.03030303	0	0	0	0
AC008592.5	0	0	0	0	0	0	0	0.727272727	0	0	0	0	0	0	0	0	0	0	0	0	0	0	0	0	0	0	0	0	1.03030303	0	0	0	0
AC008592.7	0	0	0	0	0	0	0	0	0.636363636	0	0	0	0	0	0	0	0	0	0	0	0	0	0	0	0	0	0	0	0	0	0	0	0
AC008592.8	0	0	0	0	0	0	0	0	0	0	0	0	0	0	0	0	0	0	0	0	0	0	0	0	0	0	0	0	0	0	0	0	0
AC008625.1	0	0	0	0	0	0	0	0	0	0	0	0	0	0	0	0	0	0	0	0	0	0	0	0	0	0	0	0	0	0	0	0	0
AC008671.1	0	0	0	0	0	0	0	0	0	0	0	0	0	0	0	0	0	0	0	0	0	0	0	0	0	0	0	0	0	0	0	0	0
AC008674.1	0	0	0	0	0	0	0	0	0	0	0	0	0	0	0	0	0	0	0	0	0	0	0	0	0	0	0	0	0	0	0	0	0
AC008686.1	0	0	0	0	0	0	0	0	0	0	0	0	0	0	0	0	0	0	0	0	0	0	0	0	0	0.181818182	0	0	0	0	0	0	0
AC008691.1	0	0	0	0	0	0	0	0	0	0	0	0	0	0	0	0	0	0	0	0	0	0	0	0	0	0	0	0	0	0	0	0	0
AC008694.2	0	0	0	0	0	0	0	0	0	0	0	0	0	0	0	0	0	0	0	0	0	0	0	0	0	0	0	0	0	0	0	0	0
AC008694.3	0	0	0	0	0	0	0	0	0	0	0	0	0	0.393939394	0	0	0	0	0	0	0	0	0	0	0	0	0	0	0	0	0	0	0
AC008697.1	0	1.787878788	0	0.848484849	0	0	1.515151515	0.727272727	2.484848485	0	0.575757576	0	0	0.393939394	0	0	5.727272727	0	0	0	1.333333333	0.121212121	2.575757576	0	0.121212121	0.181818182	0.545454546	2.454545455	0	0.333333333	3.696969697	0	0.060606061
AC008703.1	0	0	0	0	0	0	0	0	0	0	0	0	0	0	0	0.181818182	0	0	0	0	1.333333333	0	0	0.03030303	0	2.96969697	0.545454546	0	0	0.333333333	0	0	0
AC008703.2	0	0	0	0	0	0	0	0	0	0	0	0	0	0	0	0	0	0	0	0	0	0	0	0	0	0	0	0	0	0	0	0	0
AC008706.1	0	0	0	0	0	0	0	0	0	0	0	0	0	0	0	0	0	0	0	0	0	0	0	0	0	0	0	0	0	0	0	0	0
AC008731.1	0	0	0	0	0	0	0	0	0	0	0	0.606060606	0	0.393939394	0.424242424	0.181818182	0	0	0	0	0	0	0	0	0	0	0	0	0	0.333333333	0	0.363636364	0
AC008738.1	0	0	0	0	0.818181818	0	0	0	0	0	0.575757576	0	0	0	0	0.181818182	0	0	0	0	0	0	0	0	0.121212121	0	0	0	1.03030303	0	0	0	0
AC008738.2	0	0	0	0	0	0	0	0	0	0	0	0	0	0	0	0	0	0	0	0	0	0	0	0	0	0	0	0	0	0	0	0	0
AC008746.10	0	0	0	0	0	0	0	0	0	0	0	0	0	0	0	0	0	0	0	0	0	0	0	0	0	0	0	0	0	0	0	0	0
AC008746.12	0	0	0	0	0	0	0	0	0	0	0	0	0	0	0	0	0	0	0	0	0	0	0	0	0	0	0	0	0	0	0	0	0
AC008746.3	0	0	0	0	0	0	0	0	0	0	0	0	0	0	0	0	0	0	0	0	0	0	0	0	0	0	0	0	0	0	0	0	0
AC008746.5	0	0	0	0	0	0	0	0	0	0	0	0	0	0	0	0	0	0	0	0	0	0	0	0	0	0	0	0	0	0	0	0	0
AC008746.9	0	0	0	0	0	0	0	0	0	0	0	0	0	0	0	0	0	0	0	0	0	0	0	0	0	0	0	0	0	0	0	0	0
AC008747.1	0	0	0	0	0	0	0	0	0	0	0	0	0	0	0	0	0	0	0	0	0	0	0	0	0	0	0	0	0	0	0	0	0
AC008752.1	0	0	0	0	0	0	0	0	0	0	0	0	0	0	0	0	0	0	0	0	0	0	0	0	0	0	0	0	0	0	0	0	0
AC008752.2	0	0	0	0	0	0	0	0	0	0	0	0	0	0	0	0	0	0	0	0	0	0	0	0	0	0	0	0	0	0	0	0	0
AC008752.3	0	0	0	0	0	0	0	0	0	0	0	0	0	0	0	0	0	0	0	0	0	0	0	0	0	0	0	0	0	0	0	0	0
AC008753.3	0	0	0	0	0	0	0	0	0	0	0	0	0	0	0	0	0	0	0	0	0	0	0	0	0	0	0	0	0	0	0	0	0
AC008753.4	0	0	0	0	0	0	0	0	0	0	0	0	0	0	0	0	0	0	0	0	0	0	0	0	0	0	0	0	0	0	0	0	0
AC008753.6	0	0	0	0	0	0	0	0	0	0	0	0	0	0	0	0	0	0	0	0	0	0	0	0	0	0	0	0	0	0	0	0	0
AC008780.1	0	0	0	0	0	0	0	0	0	0	0	0	0	0	0	0	0	0	0	0	0	0	0	0	0	0	0	0	0	0	0	0	0
AC008781.7	0	0	0	0	0	0	0	0	0	0	0	0	0	0	0	0	0	0	0	0	0	0	0	0	0	0	0	0	0	0	0	0	0
AC008834.1	0	0	0	0	0	0	0	0	0	0	0	0	0	0	0	0	0	0	0	0	0	0	0	0	0	0	0	0	0	0	0	0	0
AC008834.2	0	0	0	0	0	0	0	0	0	0	0	0	0	0	0	0	0	0	0	0	0	0	0	0	0	0	0	0	0	0	0	0	0
AC008836.1	0	0	0	0	0	0	0	0	0	0	0	0	0	0	0	0	0	0	0	0	0	0	0	0	0	0	0	0	0	0	0	0	0
AC008850.3	0	0	0	0	0	0	0	0	0	0	0	0	0	0	0	0	0	1.212121212	0	0	0	0	0	0	0	0	0	0	0	0	0	0	0
AC008865.1	0	0	0	0	0	0	0	0	0	0	0	0.606060606	0	0	0	0	0	0	0	0	0	0	0	0	0	0	0	0	0	0	0	0.363636364	0
AC008869.1	0	0	0	0	0	0	0	0	0	0	0	0	0	0	0	0	0	0	0	0	0	0	0	0	0	0	0	0	0	0	0	0	0
AC008914.1	0	0	0	0	0	0	0	0	0	0	0	0	0	0	0	0	0	0	0	0	0	0	0	0	0	0	0	0	0	0	0	0	0
AC008937.2	0	0	0	0	0	0	0	0	0	0	0	0	0	0	0	0	0	0	0	0	0	0	0	0	0	0.181818182	0	0.333333333	0	0.333333333	0	0	0
AC008937.3	0	0	0	0	0	0	0	0	0	0	0	0	0	0	0	0	0	0	0	0	0	0	0.393939394	0	0.121212121	0.181818182	0	0	0	0	0	0	0
AC008938.1	0	0	0	0	0	0	0	0	0	0	0	0	0	0	0	0	0	0	0	0	0	0	0	0	0	0	0	0	0	0	0	0	0
AC008940.1	0	0	0	0	0	0	0	0.727272727	0	0	0	0	0	0.393939394	0	0.878787879	1.424242424	0	0	0	0	0	2.575757576	0	0	0	0	0	0	0	0	0.363636364	0
AC008948.1	0	0	0	0	0	0	0	0	0	0	0	0	0	0	0	0	0	0	0	0	0	0	0	0	0	0	0	0	0	0	0	0	0
AC008949.1	0	0	0	0	0	0	0	0	0	0	0	0	0	0	0	0	0	0	0	0	0	0	0	0	0	0	0	0	0	0	0	0	0
AC008964.1	0	0	0	0	0	0	0	0	0	0	0	0	0	0	0	0	0	0	0	0	0	0	0	0	0	0	0	0	0	0	0	0	0
AC008967.1	0	0	0	0	0	0	0	0	0	0	0	0	0	0	0	0	0	0	0	0	0	0	0	0	0	0	0	0	0	0	0	0	0
AC008982.2	0	0	0	0	2.303030303	0.757575758	0	0	0	0	0	0	0.303030303	0	0	0	0	0	0	0	0	0	0.393939394	0	0.121212121	0	0	0	0	0	0	0	0
AC008984.2	0	0	0	0	0	0	0	0.727272727	0.636363636	0	0	0	0	0	0	0	1.424242424	0	0	0	0	0	0.393939394	0	0	0	0	0	0	0	0	0	0
AC008984.5	0	0	0	0	0	0	0	0	0	0	0	0	0	0	0	0	0	0	0	0	0	0	0	0	0	0	0	0	0	0	0	0	0
AC008984.6	0	0	0	0	0	0	0	0	0	0	0	0	0	0	0	0.181818182	0	0	0	0	0	0	0	0	0	0	0	0	0	0	0.727272727	0	0
AC008984.7	0.484848485	1.787878788	0	1.848484849	2.333333333	6.606060606	3.333333333	2.666666667	3.454545455	1.212121212	0	7.545454546	0.303030303	1.212121212	3.96969697	0	0	0	0	0	1.333333333	0	1.545454546	1.939393939	0.121212121	2.060606061	1.939393939	5.454545455	34.39393939	0.333333333	2.090909091	0.393939394	1.939393939
AC008991.1	0	0	0	0	0	0	0	0	0	0	0	0	0	0	0	0	0	0	0	0	0	0	0	0	0	0	0	0	0	0	0	0	0
AC008992.1	0	0	0	0	0	0	0	0	0	0	0	0	0	0	0	0	0	0	0	0	0	0	0	0.03030303	0	0	0	0	0	0	0	0	0
AC009005.2	3.181818182	6.090909091	4.606060606	3.878787879	3.151515152	4.090909091	3.363636364	7.090909091	2.515151515	4.727272727	1.636363636	5.727272727	0.939393939	5.272727273	7.333333333	4.272727273	5.727272727	1.212121212	0	0	2.333333333	2.909090909	8.696969697	4.787878788	4.363636364	3.878787879	4.151515152	3.515151515	9.575757576	0	5.03030303	5.363636364	0.060606061
AC009009.1	0	0	0	0	0	0	0	0	0	0	0	0	0	0	0	0	0	0	0	0	0	0	0	0	0	0	0	0	0	0	0	0	0
AC009014.3	0	0	0	0	0	0	0	0	0	0	0	0	0	0	0	0	0	0	0	0	0	0	0	0	0	0	0	0	0	0	0	0	0
AC009035.1	0	0	0	0	0	0	0	0	0	0	0	0	0	0	0	0	0	0	0	0	0	0	0	0	0	0	0	0	0	0	0	0	0
AC009041.1	0	0	0	0	0	0	0	0	0	0	0	0	0	0	0	0	0	0	0	0	0	0	0	0	0	0	0	0	0	0	0	0	0
AC009041.2	0	0	0	0	0	0	0	0	0	0	0	0	0	0	0	0	0	0	0	0	0	0	0	0	0	0	0	0	0	0	0	0	0
AC009052.12	0	0	0	0	0	0	0	0	0	0	0	0	0	0	0	0	0	0	0	0	0	0	0	0	0	0	0	0	0	0	0	0	0
AC009060.1	0	0	0	0	0	0	0	0	0	0	0	0	0	0	0	0	0	0	0	0	0	0	0	0	0	0	0	0	0	0	0	0	0
AC009061.1	0	0	0.636363636	0	0	0	0	0	0	0	0	0	0	0	0	0	0	0	0	0	0	0	0	0	0	0	0	0	0	0	0	0	0
AC009065.1	0	0	0	0	0	0	0	0	0	0	0	0	0	0	0	0	0	0	0	0	0	0	0	0	0	0	0	0	0	0	0	0	0
AC009065.2	0	0	0	0	0	0	0	0	0	0	0	0	0	0	0	0	0	0	0	0	0	0	0	0	0	0	0	0	0	0	0	0	0
AC009065.3	0	0	0	0	0	0	0	0	0	0	0	0	0	0	0	0	0	0	0	0	0	0	0	0	0	0	0	0	0	0	0	0	0
AC009080.1	0	0	0	0	0	0	0	0	0	0	0	0	0	0	0	0	0	0	0	0	0	0	0	0	0	0	0	0	0	0	0	0	0
AC009081.1	0	0	0	0	0	0	0	0	0	0	0	0	0	0	0	0	0	0	0	0	0	0	0	0	0	0	0	0	0	0	0	0	0
AC009093.1	18.06060606	3.909090909	11.36363636	2.787878788	2.333333333	17.33333333	2.303030303	1.727272727	8.545454546	6.454545455	5.727272727	8.727272727	7.121212121	5.272727273	10.84848485	16.06060606	7.909090909	0	10.42424242	11.51515152	12.96969697	10.15151515	13.27272727	13.96969697	11.84848485	2.96969697	13.18181818	10.48484848	3.181818182	7.242424242	3.696969697	6.272727273	6.939393939
AC009095.4	0	0	0	0	0	0	0	0	0	0	0	0	0	0	0	0.181818182	0	0	0	0	0	0	0	0	0	0	0	0	0	0	0	0	0
AC009107.1	0	0	0	0	0	0	0	0	0	0	0	0	0	0	0	0	0	0	0	0	0	0	0	0	0	0	0	0	0	0	0	0	0
AC009110.1	0	0	0	0	0	0	0	0	0	0	0	0	0	0	0	0	0	0	0	0	0	0	0	0	0	0	0	0	0	0	0	0	0
AC009120.10	0	0	0	0	0	0	0	0	0	0	0	0	0	0	0	0	0	0	0	0	0	0	0	0	0	0	0	0	0	0	0	0	0
AC009120.3	0	0	0	0	0	0	0	0	0	0	0	0	0	0	0	0	0	0	0	0	0	0	0	0	0	0	0	0	0	0	0	0	0.060606061
AC009120.4	0	0	1.545454546	0	0.818181818	0	0	0	0.636363636	0	0	0.606060606	0	0	0	0	0	0	0	0	0.272727273	0	0	0.03030303	0.121212121	0	0.545454546	0	1.03030303	0	0	0	0.060606061
AC009120.5	0	0	0	0	0	0	0	0	0	0	0	0	0	0	0	0	0	0	0	0	0	0	0	0	0	0	0	0	0	0	0	0	0
AC009120.6	1.303030303	1.787878788	3.515151515	3.878787879	5.818181818	5.212121212	1.515151515	5.909090909	6.575757576	7.272727273	3.606060606	1.666666667	5.060606061	5.303030303	3.96969697	4.272727273	3.545454546	12.66666667	1.060606061	4.303030303	6.151515152	7.727272727	3.545454546	6.363636364	4.363636364	3.878787879	5.121212121	8.363636364	9.575757576	9.121212121	3.727272727	8.212121212	4.757575758
AC009120.8	0	0	0	0	0	0	0	0	0	0	0	0	0	0	0	0	0	0	0	0	0	0	0	0	0	0	0	0	0	0	0	0	0
AC009121.1	0	0	0	0	0	0	0	0	0	0	0	0	0	0	0	0	0	0	0	0	0	0	0	0	0	0	0	0	0	0	0	0	0
AC009132.1	0	0	0	0	0	0	0	0	0	0	0	0	0	0	0	0	0	0	0	0	0	0	0	0	0	0	0	0	0	0	0	0	0
AC009133.12	0	0	0	0	0	0	0	0	1.636363636	3.060606061	0	0	0.939393939	0	0	0	0	0	0	0	0	0	0	0	0	0.181818182	0	0	0	0.333333333	0	0.393939394	1.939393939
AC009133.14	0	0.787878788	0	0	0	0.757575758	0	0	0	0	1.666666667	0	0	0	0	0	0	0	0	0	0	0	0	0.939393939	1.090909091	0	0	0	0	0	0	0	0
AC009133.15	0	0	0	0	0	0	0	0	0	0	0	0	0	0	0	0	0	0	0	0	0	0	0	0	0	0	0	0	0	0	0	0	0
AC009133.17	11.78787879	11.60606061	21.03030303	12.45454545	2.333333333	11.27272727	12.33333333	13.21212121	16.27272727	35.96969697	17.72727273	17.81818182	24.60606061	17.63636364	21.54545455	23.06060606	14.21212121	32.6969697	21.06060606	9.666666667	9.090909091	13.45454545	10.6969697	11.63636364	22.60606061	17.18181818	15.45454545	15.66666667	14.36363636	13.03030303	9.303030303	14.09090909	17.96969697
AC009133.20	0	0	0	0	0.818181818	0	0	0	0	0	0.575757576	0	0	0	0	0	0	0	0	0	0	0	0	0	0	0	0	0	1.03030303	1.515151515	0	0	0
AC009133.21	0	0	0	0	0	0	0	0	0	0	0	0	0	0	0	0	0	0	0	0	0	0	0	0	0	0	0	0	0	0	0	0	0
AC009134.1	0	0	0	0	0	0	0	0	0	0	0	0	0	0	0	0	0	0	0	0	0	0	0	0	0	0	0	0	0	0	0	0	0
AC009142.1	0	0	0	0	0	0	0	0	0	0	0	0	0	0	0	0	0	0	0	0	0	0	0	0	0	0	0	0	0	0	0	0	0
AC009158.1	0	0	0	0	0	0	0	0	0	0	0	0	0	0	0	0	0	0	0	0	0	0	0	0	0	0	0	0	0	0	0	0	0
AC009159.1	0	0	0	0	0	0	0	0	0	0	0	0	0	0	0	0	0	0	0	0	0	0	0	0	0	0	0	0	0	0	0	0	0
AC009161.1	0	0	0	0	0	0	0	0	0	0	0	0	0	0	0	0	0	0	0	0	0	0	0	0	0	0	0	0	0	0	0	0	0
AC009166.5	0	0	0	0	0	0	0	0	0	0	0	0	0	0	0	0	0	0	0	0	0	0	0	0	0	0	0	0	0	0	0	0	0
AC009196.1	0	0	0	0	0	0	0	0	0	0	0	0	0	0	0	0	0	0	0	0	0	0	0	0	0	0	0	0	0	0	0	0	0
AC009227.2	0	0	0	0	0	0	0	0	0	0	0	0	0	0	0	0	0	0	0	0	0	0	0	0	0	0	0	0	0	0	0	0	0
AC009227.3	0	0	0	0	0	0	0	0	0	0	0	0	0	0	0	0	0	0	0	0	0	0	0	0	0	0	0	0	0	0	0	0	0
AC009228.1	0	0	0	0	0	0	0	0	0	0	0	0	0	0	0	0	0	0	0	0	0	0	0	0	0	0	0	0	0	0	0	0	0
AC009229.5	0	0	0	0	0	0	0	0	0	0	0	0	0.303030303	0	0	0	0	0	0	0	0	0	0	0	0	0	0	0	11.96969697	0	0	0	0
AC009229.6	0	0	0	0	0	0	0	0	0	0	0	0	0	0	0	0	0	0	0	0	0	0	0	0	0	0	0	0	0	0	0	0	0
AC009234.1	0	0	0	0	0	0	0	0	0	0	0	0	0	0	0	0	0	0	0	0	0	0	0	0	0	0	0	0	0	0	0	0	0
AC009234.2	0	0	0	0	0	0	0	0	0	0	0	0	0	0	0	0	0	0	0	0	0	0	0	0	0	0	0	0	0	0	0	0	0
AC009236.2	0	0	0	0	0	0	0	0	0	0	0	0	0	0	0	0	0	0	0	0	0	0	0	0	0	0	0	0	0	0	0	0	0
AC009237.10	0	0	0	0	0	0	0	0	0	0	0	0	0	0	0	0	0	0	0	0	0	0	0	0	0	0	0	0	0	0	0	0	0
AC009237.11	0	0	0	0	0	0	0	0	0	0	0	0	0	0	0	0	0	0	0	0	0	0	0	0	0	0	0	0	0	0	0	0	0
AC009237.13	0	0	0	0	0	0	0	0	0	0	0	0	0	0	0	0	0	0	0	0	0	0	0	0	0	0	0	0	0	0	0	0	0
AC009237.14	0	0	0	0	0	0	0	0	0	0	0	0	0	0	0	0	0	0	0	0	0	0	0	0	0	0	0	0	0	0	0	0	0
AC009237.16	0	0	0	0	0	0	0	0	0	0	0	0	0	0	0	0	0	0	0	0	0	0	0	0	0	0	0	0	0	0	0	0	0
AC009237.17	0	0	0	0	0	0	0	0	0	0	0	0	0	0	0	0	0	0	0	0	0	0	0	0	0	0	0	0	0	0	0	0	0
AC009237.2	0	0	0	0	0	0	0	0	0	0	0	0	0	0	0	0	0	0	0	0	0	0	0	0	0	0	0	0	0	0	0	0	0
AC009237.4	0	0	0	0	0	0	0	0	0	0	0	0	0	0	0	0	0	0	0	0	0	0	0	0	0	0	0	0	0	0	0	0	0
AC009237.5	0	0	0	0	0	0	0	0	0	0	0	0	0	0	0	0	0	0	0	0	0	0	0	0	0	0	0	0	0	0	0	0	0
AC009237.6	0	0	0	0	0	0	0	0	0	0	0	0	0	0	0	0	0	0	0	0	0	0	0	0	0	0	0	0	0	0	0	0	0
AC009237.8	1.303030303	8.303030303	9.424242424	2.787878788	0.818181818	1.848484849	9.757575758	2.666666667	4.484848485	3.060606061	3.606060606	1.666666667	3.818181818	2.848484849	5.787878788	8.909090909	7.909090909	3.363636364	8.575757576	2.787878788	6.151515152	11.09090909	1.545454546	0.939393939	11.09090909	16.21212121	9.787878788	7.393939394	5.303030303	5.242424242	5.03030303	4.484848485	9.909090909
AC009238.6	0	0	0	0	0	0	0	0	0	0	0	0	0	0	0	0	0	0	0	0	0	0	0	0	0	0	0	0	0	0	0	0	0
AC009238.7	0	0	0	0	0	0	0	0	0	0	0	0	0	0	0	0	0	0	0	0	0	0	0	0	0	0	0	0	0	0	0	0	0
AC009238.8	0	0	0	0	0	0	0	0	0	0	0	0	0	0	0	0	0	0	0	0	0	0	0	0	0	0	0	0	0	0	0	0	0
AC009245.3	0	0	0	0	0	0	0	0	0	0	0	0	0	0	0	0	0	0	0	0	0	0	0	0	0	0	0	0	0	0	0	0	0
AC009262.2	0	0	0	0	0	0	0	0	0	0	0	0	0	0	0	0	0	0	0	0	0	0	0	0	0	0	0	0	0	0	0	0	0
AC009263.2	0	0	0	0	0	0	0	0	0	0	0	0	0	0	0	0	0	0	0	0	0	0	0	0	0	0	0	0	0	0	0	0	0
AC009274.6	0	0	0	0	0	0	0	0	0	0	0	0	0	0	0	0	0	0	0	0	0	0	0	0	0	0	0	0	0	0	0	0	0
AC009276.4	0	0	0	0	0	0	0	0	0	0	0	0	0	0	0	0	0	0	0	0	0	0	0	0	0	0	0	0	0	0	0	0	0
AC009297.1	0	0	0	0	0	0	0	0	0	0	0	0	0	0	0	0	0	0	0	0	0	0	0	0	0	0	0	0	0	0	0	0	0
AC009299.1	0	0	0	0	0	0	0	0	0	0	0	0	0	0	0	0	0	0	0	0	0	0	0	0	0	0	0	0	0	0	0	0	0
AC009299.2	0.484848485	0	3.515151515	0.848484849	0	0	0	0	0	3.060606061	0	1.666666667	1.757575758	0.393939394	1.242424242	0	0	3.363636364	1.060606061	0	0	0.121212121	0	1.939393939	0.151515152	2.060606061	0	0.333333333	0	1.515151515	0	0	0
AC009299.3	0	3.909090909	0.636363636	0	3.151515152	0	1.515151515	1.727272727	0.636363636	1.212121212	0	1.666666667	0.939393939	2.060606061	0	0.878787879	0	0	0	6.060606061	2.333333333	0	0	0	0.151515152	0.181818182	0.545454546	0	0	0.333333333	0.727272727	1.424242424	0
AC009299.4	0	0	0	0	0	0	0	0	0	0	0	0	0	0	0	0	0	0	0	0	0	0	0	0	0	0	0	0	0	0	0	0	0
AC009299.5	0	0	0	0	0	0	0	0	0	0	0	0	0	0	0	0	0	0	0	0	0	0	0	0	0	0	0	0	0	0	0	0	0
AC009302.2	0	0	0	0	0	0	0	0	0	0	0	0	0	0	0	0	0	0	0	0	0	0	0	0	0	0	0	0	0	0	0	0	0
AC009302.4	0	0	0	0	0	0	0	0	0	0	0	0	0	0	0	0	0	0	0	0	0	0	0	0	0	0	0	0	0	0	0	0	0
AC009303.1	0	0	0	0	0	0.757575758	0	0.727272727	0	0	0	0	0	0	0	0	0	0	0	0	0	0	0	0	0	0	0	0	0	0.333333333	0	0	0
AC009303.3	0	0	0	0	0	0	0	0	0	0	0	0	0	0	0	0	0	0	0	0	0	0	0	0	0	0	0	0	0	0	0	0	0
AC009305.1	0	0	0	0	0	0	0	0	0	0	0	0	0	0	0	0	0	0	0	0	0	0	0	0	0	0	0	0	0	0	0	0	0
AC009305.2	0	0	0	0	0	0	0	0	0	0	0	0	0	0	0	0	0	0	0	0	0	0	0	0	0	0	0	0	0	0	0	0	0
AC009310.1	0	0	0	0	0	0	0	0	0	0	0	0	0	0	0	0	0	0	0	0	0	0	0	0	0	0	0	0	0	0	0	0	0
AC009312.1	0	0	0	0	0	0	0	0	0	0	0	0	0	0	0	0	0	0	0	0	0	0	0	0	0	0	0	0	0	0	0	0	0
AC009313.1	0	0	0	0	0	0	0	0	0	0	0	0	0	0	0	0	0	0	0	0	0	0	0	0	0.151515152	0	0	0	0	0	0	0.393939394	0
AC009313.2	0	0	0	0	0	0	0	0	0	0	0	0	0	0	0	0	0	0	0	0	0	0	0	0	0	0	0	0	0	0	0	0	0
AC009336.1	0	0	0	0	0	0	0	0	0	0	0	0	0	0	0	0	0	0	0	0	0	0	0	0	0	0	0	0	0	0	0	0	0
AC009336.24	0	0	0	0	0	0	0	0	0	0	0	0	0	0	0	0	0	0	0	0	0	0	0	0	0	0	0	0	0	0	0	0	0
AC009362.2	0	0	0	0	0	0	0	0	0	0	0	0	0	0	0	0	0	0	0	0	0	0	0	0	0	0	0	0	0	0	0	0	0
AC009365.3	0	0	0	0	0	0	0	0	0	0	0	0	0	0	0	0	0	0	0	0	0	0	0	0	0	0	0	0	0	0	0	0	0
AC009365.4	0.484848485	0	0	0	0	0	0	0	0	0	0	0	0	0	0	0	0	0	0	0	0	0	0	0	0	0	0	0	0	0	0	0	0
AC009403.2	7.515151515	12.60606061	9.484848485	9.181818182	12.75757576	5.212121212	6.121212121	11.15151515	13.15151515	10.78787879	7.606060606	5.727272727	3.818181818	3.727272727	7.333333333	4.272727273	9.818181818	15	6.575757576	6.060606061	8.121212121	18.3030303	6.727272727	14.78787879	15.18181818	18.84848485	15.45454545	9.484848485	5.303030303	14.03030303	5.03030303	6.303030303	14.57575758
AC009404.2	13.51515152	8.333333333	14.54545455	13.48484848	10.06060606	24.42424242	9.757575758	12.21212121	20.81818182	17.66666667	26.78787879	17.87878788	15.48484848	16.78787879	20.12121212	17.48484848	21.06060606	17.33333333	15.6969697	9.666666667	19.72727273	20.72727273	11.42424242	17.15151515	23.42424242	23.54545455	6.333333333	18.36363636	18.45454545	19.78787879	14.81818182	27.18181818	21.09090909
AC009410.1	0	0	0	0	0	0	0	0	0	0	0	0	0	0	0	0	0	0	0	0	0	0	0	0	0	0	0	0	0	0	0	0	0
AC009411.1	0	0	0	0	0	0	0	0	0	0	0	0	0	0	0	0	0	0	0	0	0	0	0	0	0	0	0	0	0	0	0	0	0
AC009411.2	0	0	0	0	0	0	0	0	0	0	0	0	0	0	0	0	0	0	0	0	0	0	0	0	0	0	0	0	0	0	0	0	0
AC009413.2	0	0	0	0	0	0	0	0	0	0	0	0	0	0	0	0	0	0	0	0	0	0	0	0	0	0	0	0	0	0	0	0	0
AC009414.1	0	0	0	0	0	0	0	0	0	0	0	0	0	0	0	0	0	0	0	0	0	0	0	0	0	0	0	0	0	0	0	0	0
AC009469.1	0	0	0	0	0	0	0	0	0	0	0	0	0	0	0	0	0	0	0	0	0.272727273	0.121212121	0	0	0	0	0	0	0	0	0	0	0
AC009473.1	0	0	0	0	0	0	0	0	0	0	0	0	0	0	0	0	0	0	0	0	0	0	0	0	0	0	0	0	0	1.515151515	0	0	0
AC009474.1	0	0	0	0	0	0	0	0	0	0	0	0	0	0	0	0	0	0	0	0	0	0	0	0	0	0	0	0	0	0	0	0	0
AC009474.2	0	0	0	0	0	0	0	0	0	0	0	0	0	0	0	0	0	0	0	0	0	0	0	0	0	0	0	0	0	0	0	0	0
AC009477.7	0	0	0	0	0	0	0	0	0	0	0	0	0	0	0	0	0	0	0	0	0	0	0	0	0	0	0	0	0	0	0	0	0
AC009478.1	0	0	0	0	0	0	0	0	0	0	0	0	0	0	0	0	0	0	0	0	0	0	0	0	0	0	0	0	0	0	0	0	0
AC009478.2	0	0	0	0	0	0	0	0	0	0	0	0	0	0	0	0	0	0	0	0	0	0	0	0	0	0	0	0	0	0	0	0	0
AC009480.1	0	0	0	0	0	0	0	0	0	0	0	0	0	0	0	0	0	0	0	0	0	0	0	0	0	0	0	0	0	0	0	0	0
AC009480.3	0	0	0	0	0	0	0	0	0	0	0	0	0	0	0	0	0	0	0	0	0	0	0	0	0	0	0	0	0	0	0	0	0
AC009480.4	0	0	0	0	0	0	0	0	0	0	0	0	0	0	0	0	0	0	0	0	0	0	0	0	0	0	0	0	0	0	0	0	0
AC009487.4	0	0	0	0	0	0	0	0	0	0	0	0	0	0	0	0	0	0	0	0	0	0	0	0	0	0	0	0	0	0	0	0	0
AC009487.5	0	0	0	0	0	0	0	0	0	0	0	0	0	0	0	0	0	0	0	0	0	0	0	0	0	0	0	0	0	0	0	0	0
AC009492.1	0	0	0.636363636	0	0	0	0	0	0	0	0	0	0	0	0	0	0	0	0	0	0	0	0	0	0	0	0	0	0	0	0	0	0
AC009494.3	0	0	0	0	0	0	0	0	0	0	0	0	0	0	0	0	0	0	0	0	0	0	0	0	0	0	0	0	0	0	0	0	0
AC009495.1	0	0	0	0	0	0	0	0	0	0	0	0	0	0	0	0	0	0	0	0	0	0	0	0	0	0	0	0	0	0	0	0	0
AC009495.2	0	2.787878788	0	0	2.333333333	1.848484849	0	2.666666667	0.636363636	0.454545455	0	3.666666667	0	1.212121212	0	0	9.818181818	0	2.878787879	0	0.272727273	1.090909091	0	1.939393939	1.090909091	0	0.575757576	0.333333333	11.96969697	0.333333333	2.090909091	0	0
AC009495.3	0	0	0	0	0	0	0	0.727272727	0	0	0	0	0	0	0	0	0	0	0	0	0.272727273	0.121212121	0	0	0	0	0	0.333333333	0	0.333333333	0	0	0.060606061
AC009495.4	0	0	0	0	0	0	0	0	0	0	0	0	0	0	0	0	0	0	0	0	0	0	0	0	0	0	0	0	0	0	0	0	0
AC009498.1	0	0	0	0	0	0	0	0	0	0	0	0	0	0	0	0	0	0	0	0	0	0	0	0	0	0	0	0	0	0	0	0	0
AC009499.1	0	0	0	0	0	0	2.333333333	0	0	0	0.575757576	0	0	0	0	0	0	0	0	0	1.333333333	0	0	0	0	0.181818182	0	0	3.181818182	0	0	0	0.060606061
AC009499.2	0	0	0	0	0	0	0	0	0	0	0	0	0	0	0	0	0	0	0	0	0	0	0	0	0	0	0	0	0	0	0	0	0
AC009500.2	0	0	0	0	0	0	0	0	0	0	0	0	0	0	0	0	0	0	0	0	0	0	0	0	0	0	0	0	0	0	0	0	0
AC009501.4	0	0	0.636363636	0	0	0	0	0	0	0	0	0	0	0	0	0	0	0	0	0	0	0	0	0	0	0	0	0	0	0	0	0	0
AC009502.1	0	0	0	0	0	0	0	0	0	0	0	0	0	0	0	0	0	0	0	0	0	0	0	0	0	0	0	0	0	0	0	0	0
AC009502.4	0	0	0	0	0	0	0	0	0	0	0	0	0	0	0	0	0	0	0	0	0	0	0	0	0	0	0	0	0	0	0	0	0
AC009505.2	0	0	0	0	0	0.757575758	0	0	0	0	0	0	0.303030303	0	0	0	0	0	0	0	0.272727273	0.121212121	0	0	0	0	0	0	0	0	0	0	0.060606061
AC009505.4	0	0	0	0	0	0	0	0	0	0	0	0	0	0	0	0	0	0	0	0	0	0	0	0	0	0	0	0	0	0.333333333	0	0	0
AC009506.1	19.6969697	33.90909091	8.454545455	25.03030303	31.33333333	13.75757576	30.15151515	15.33333333	27.45454545	56.03030303	24.96969697	26.18181818	14.6969697	20.03030303	27.03030303	18.72727273	45.6969697	5.727272727	21.06060606	13.39393939	30.75757576	28.54545455	31.06060606	21.75757576	15.21212121	8.878787879	16.45454545	11.45454545	103.0606061	17.78787879	13.57575758	15.3030303	17.36363636
AC009506.2	0	0	0	0	0	0	0	0	0	0	0	0	0	0	0	0	0	0	0	0	0	0	0	0	0	0	0	0	0	0	0	0	0
AC009508.1	0	0	0	0	0	0	0	0	0	0	0	0	0	0	0	0	0	0	0	0	0	0	0	0	0	0	0	0	0	0	0	0	0
AC009517.2	0	0	0	0	0	0	0	0	0	0	0	0	0	0	0	0	0	0	0	0	0	0	0	0	0	0	0	0	0	0	0	0	0
AC009518.2	0	0	0	0	0	0	0	0	0	0	0	0	0	0	0	0	0	0	0	0	0	0	0	0	0	0	0	0	0	0	0	0	0
AC009518.3	0	0	0	0	0	0	0	0	0	0	0	0	0	0	0	0	0	0	0	0	0	0	0	0	0	0	0	0	0	0	0	0	0
AC009518.4	0	0	0	0	0	0	0	0	0	0	0	0	0	0	0	0	0	0	0	0	0	0	0	0	0	0	0	0	0	0	0	0	0
AC009518.8	0	0	0	0	0	0	0	0	0	0	0	0	0	0	0	0	0	0	0	0	0	0	0	0	0	0	0	0	0	0	0	0	0
AC009531.2	0	0	0	0	0	0	0	0	0	0	0	0	0	0	0	0	0	0	0	0	0	0	0	0	0	0	0	0	0	0	0	0	0
AC009541.1	0	0	0	0	0	0	0	0	0	0	0	0	0	0	0	0	0	0	0	0	0	0	0	0	0	0	0	0	0	0	0	0	0
AC009542.2	0	0	0	2.787878788	0	0	0	0	0	0	0	0	0	0	0	0	0	0	1.060606061	0	0	0	0	0	0	0	0	0	0	0	0	0	0
AC009677.1	0	0	0	0	0	0	0	0	0	0	0	0	0	0	0	0	0	0	0	0	0	0	0	0	0	0	0	0	0	0	0	0	0
AC009695.1	0	0	0	0	0	0	0	0	0	0	0	0	0	0	0	0	0	0	0	0	0	0	0	0	0	0	0	0	0	0	0	0	0
AC009779.1	0	0	0	0	0	0	0	0	0	0	0	0	0	0	0	0	0	0	0	0	0	0	0	0	0	0	0	0	0	0	0	0	0
AC009784.1	0	0	0	0	0	0	0	0	0	0	0	0	0	0	0	0	0	0	0	0	0	0	0	0	0	0	0	0	0	0	0	0	0
AC009784.3	0.484848485	0	1.545454546	0	0	1.848484849	0	0	0	1.212121212	0	0	0	1.212121212	2.151515152	0	0	0	2.878787879	0	0.303030303	1.090909091	0.393939394	0	0.151515152	0.181818182	0.575757576	3.515151515	0	0	0	0	1.939393939
AC009784.4	0	0	0	0	0	0	0	0	0	0	0	0	0	0	0	0	0	0	0	0	0	0	0	0	0	0	0	0	0	0	0	0	0
AC009800.1	0	0	0	0	0	0	0	0	0	0	0	0	0	0	0	0	0	0	0	0	0	0	0	0	0	0	0	0	0	0	0	0	0
AC009802.1	0	0	0	0	0	0	0	0	0	0	0	0	0	0	0	0	0	0	0	0	0	0	0	0	0	0	0	0	0	0	0	0	0
AC009831.1	0	0	0	0	0	0	0	0	0	0	0	0	0	0	0	0	0	0	0	0	0	0	0	0	0	0	0	0	0	0	0	0	0
AC009835.1	0	0	0	0	0	0	0	0	0	0	0	0	0	0	0	0	0	0	0	0	0	0	0	0	0	0	0	0	0	0	0	0	0
AC009878.2	0	0	0	0	0	0	0	0	0	0	0	0	0	0	0	0	0	0	0	0	0	0	0	0	0	0	0	0	0	0	0	0	0
AC009892.1	0	0	0	0	0	0	0	0	0	0	0	0	0	0	0	0	0	0	0	0	0	0	0	0	0	0	0	0	0	0	0	0	0
AC009892.10	0	0	0	0	0	0	0	0	0	0	0	0	0	0	0	0	0	0	0	0	0	0	0.393939394	0	0	0	0	0	0	0	0	0	0
AC009892.2	0	0	0	0	0	0	0	0	0	0	0	0	0	0	0	0	0	0	0	0	0	0	0	0	0	0	0	0	0	0	0	0	0
AC009892.5	0	0	0	0	0	0	0	0	0	0	0	0	0	0	0	0	0	0	0	0	0	0	0	0	0	0	0	0	0	0	0	0	0
AC009892.9	0	0	0	0	0	0	0	0	0	0	0	0	0	0	0	0	0	0	0	0	0	0	0	0	0	0	0	0	0	0	0	0	0
AC009941.1	0	0	0	0	0	0	0	0	0	0	0	0	0	0	0	0	0	0	0	0	0	0	0	0	0	0	0	0	0	0	0	0	0
AC009945.4	0	0	0	0	0	0	0	0	0	0	0	0	0	0	0	0	0	0	0	0	0	0	0	0	0	0	0	0	0	0	0	0	0
AC009947.2	0	0	0	0	0	0	0	0	0	0	0	0	0	0	0	0	0	0	0	0	0	0	0	0	0	0	0	0	0	0	0	0	0
AC009947.3	0	0	0	0	0	0	0	0	0	0	0	0	0	0	0	0	0	0	0	0	0	0	0	0	0	0	0	0	0	0	0	0	0
AC009947.5	0	0	0	0	0	0	0	0	0	0	0	0	0	0	0	0	0	0	0	0	0	0	0	0	0	0	0	0	0	0	0	0	0
AC009948.5	7.515151515	10.57575758	9.484848485	15.57575758	3.181818182	8.848484849	20.96969697	18.21212121	10.36363636	15	14.63636364	9.666666667	20.57575758	12.12121212	8.242424242	20.36363636	7.909090909	15	17.48484848	0	11.12121212	15.75757576	14.36363636	15.60606061	21.81818182	15.45454545	9.787878788	10.51515152	18.48484848	17	2.090909091	7.090909091	14.57575758
AC009948.7	0	0	0	0	0	0	0	0	0	0	0	0	0	0	0	0	0	0	0	0	0	0	0	0	0	0	0	0	0	0	0	0	0
AC009950.2	17.21212121	19.33333333	15.63636364	13.48484848	7.606060606	22.15151515	12.33333333	20.21212121	19.84848485	22.90909091	11.54545455	10.6969697	10.72727273	9.727272727	11.75757576	14.72727273	5.727272727	1.212121212	12.21212121	7.96969697	9.090909091	6.848484849	5.575757576	7.060606061	13.63636364	14.51515152	10.90909091	21.45454545	30.72727273	8.212121212	13.63636364	12.06060606	6.939393939
AC009951.1	1.303030303	0	3.515151515	0.848484849	0	2.909090909	0.666666667	1.727272727	0	0.454545455	0	2.636363636	0	1.212121212	2.151515152	0.181818182	1.424242424	0	2.909090909	1.303030303	1.333333333	2.909090909	3.545454546	1.939393939	0.151515152	0	0.575757576	0.333333333	3.181818182	0.333333333	2.090909091	0	0.96969697
AC009951.2	0	0	0	0	0	0	0	0	0	0	0	0	0	0	0	0	0	0	0	0	0	0	0	0	0	0	0	0	0	0	0	0	0
AC009955.8	0	0	0	0	0	0	0	0	0	0	0	0	0	0	0	0	0	0	0	0	0	0	0	0	0	0	0	0	0	0	0	0	0
AC009960.1	0	0	0	0	0	0	0	0	0	0	0	0	0	0	0	0	0	0	0	0	0	0	0	0	0	0	0	0	0	0	0	0	0
AC009960.2	0	0	0	0	0	0	0	0	0	0	0	0	0	0	0	0	0	0	0	0	0	0	0	0	0	0	0	0	0	0	0	0	0
AC009960.3	0	0	0	0	0	0	0	0	0	0	0	0	0	0	0	0	0	0	0	0	0	0	0	0	0	0	0	0	0	0	0	0	0
AC009960.4	0	0	0	0	0	0	0	0	0	0	0	0	0	0	0	0	0	0	0	0	0	0	0	0	0	0	0	0	0	0	0	0	0
AC009960.5	0	0	0	0	0	0	0	0	0	0	0	0	0	0	0	0	0	0	0	0	0	0	0	0	0	0	0	0	0	0	0	0	0
AC009960.6	0	0	0	0	0	0	0	0	0	0	0	0	0	0	0	0	0	0	0	0	0	0	0	0	0	0	0	0	0	0	0	0	0
AC009960.7	0	0	0	0	0	0	0	0	0	0	0	0	0	0	0	0	0	0	0	0	0	0	0	0	0	0	0	0	0	0	0	0	0
AC009961.2	0	0	0	0	0	0	0	0	0	0	0	0	0	0	0	0	0	0	0	0	0	0	0	0	0	0	0	0	0	0	0	0	0
AC009961.3	15.39393939	4.96969697	11.36363636	8.212121212	8.424242424	26.87878788	18.15151515	20.24242424	9.484848485	9.878787879	14.63636364	12.87878788	9.333333333	15.84848485	9.96969697	11.6969697	14.21212121	23.63636364	15.6969697	9.666666667	13.87878788	14.36363636	17.15151515	21.75757576	9.303030303	10.81818182	7.515151515	11.48484848	26.75757576	8.212121212	22.03030303	12.06060606	5.484848485
AC009961.5	0	0	0	0	0	0	0	0	0	0	0	0	0	0	0	0	0	0	0	0	0	0	0	0	0	0	0	0	0	0	0	0	0
AC009963.3	0	0	0	0	0	0	0	0	0	0	0	0	0	0	0	0	0	0	0	0	0	0	0	0	0	0	0	0	0	0	0	0	0
AC009963.4	0	0	0	0	0	0	0	0	0	0	0	0	0	0	0	0	0	0	0	0	0	0	0	0	0	0	0	0	0	0	0	0	0
AC009963.5	0	0	0	0	0	0	0	0	0	0	0	0	0	0	0	0	0	0	0	0	0	0	0	0	0	0	0	0	0	0	0	0	0
AC009963.6	0	0	0	0	0	0	0	0	0	0	0	0	0	0	0	0	0	0	0	0	0	0	0	0	0	0	0	0	0	0	0	0	0
AC009965.1	0	0	0	0	0	0	0	0	0	0	0	0	0	0	0	0	0	0	0	0	0	0	0	0	0	0	0	0	0	0	0	0	0
AC009965.2	0	0	0	0	0	0	0	0	0	0	0	0	0	0	0	0	0	0	0	0	0	0	0	0	0	0	0	0	0	0	0	0	0
AC009967.3	0	0	0	0	0	0	0	0	0	0	0	0	0	0	0	0	0	0	0	0	0	0	0	0	0	0	0	0	0	0	0	0	0
AC009969.1	0	0	0	0	0	0	0	0	0	0	0	0	0	0	0	0	0	0	0	0	0	0	0	0	0	0	0	0	0	0	0	0	0
AC009970.1	0	0	0	0	1.575757576	0	0	0	0	0	0	0	0	0	0	0	0	0	0	0	0	0	0	0	0	0	0	0	0	0	0	0	0.060606061
AC009974.11	0	0	0	0	0	0	0	0	0	0	0	0	0	0	0	0	0	0	0	0	0	0	0	0	0	0	0	0	0	0	0	0	0
AC009977.1	0	0	0	0	0	0	0	0	0	0	0	0	0	0	0	0	0	0	0	0	0	0	0	0	0	0	0	0	0	0	0	0	0
AC009987.1	0	0	0	0	0	0	0	0	0	0	0	0	0	0	0	0	0	0	0	0	0	0	0	0	0	0	0	0	0	0	0	0	0
AC009994.2	0	0	0	0	0	0	0	0	0	0	0	0	0	0	0	0	0	0	0	0	0	0	0	0	0	0	0	0	0	0	0	0	0
AC009997.1	0	0	0	0	0	0	0	0	0	0	0	0	0	0	0	0	0	0	0	0	0	0	0	0	0	0	0	0	0	0	0	0	0
AC010082.2	0	0	0	0	0	0	0	0	0	0	0	0	0	0	0	0	0	0	0	0	0	0	0	0	0	0	0	0	0	0	0	0	0
AC010084.1	0.484848485	0.787878788	0	0	0.818181818	0	4.242424242	0	0	0	0	0.606060606	0	1.212121212	1.242424242	0	0	0	0	0	0	0	0	0	0	0	0	0	3.181818182	0	0	0.393939394	0
AC010086.1	0	0	0	0	0	0	0	0	0	0	0	0	0	0	1.242424242	0.181818182	0	0	0	0	0	0.121212121	0	0	0	0	0	0.333333333	3.181818182	0	0	0	0
AC010086.5	0	0	0	0	0	0	0	0	0	0	0	0	0	0	0	0	0	0	0	0	0	0	0	0	0	0	0	0	0	0	0	0	0
AC010090.1	0	0	0	0	0	0	0	0	0	0	0	0	0	0	0	0	0	0	0	0	0	0	0	0	0	0	0	0	0	0	0	0	0
AC010091.1	0	0	0	0	0	0	0	0	0	0	0	0	0	0	0	0	0	0	0	0	0	0	0	0	0	0	0	0	0	0	0	0	0
AC010091.4	0	0	0	0	0	0	0	0	0	0	0	0	0	0	0	0	0	0	0	0	0	0	0	0	0	0	0	0	0	0	0	0	0
AC010092.1	0	0	0	0	0	0	0	0	0	0	0	0	0	0	0	0	0	0	0	0	0	0	0	0	0	0	0	0	0	0	0	0	0
AC010095.5	0	0	0	0	0	0	0	0	0	0	0	0	0	0	0	0	0	0	0	0	0	0	0	0	0	0	0	0	0	0	0	0	0
AC010095.6	0	0	0	0	0	0	0	0	0	0	0	0	0	0	0	0	0	0	0	0	0	0	0	0	0	0	0	0	0	0	0	0	0
AC010095.7	0	0	0	0	0	0	0	0	0	0	0	0	0	0	0	0	0	0	0	0	0	0	0	0	0	0	0	0	0	0	0	0	0
AC010096.1	0	0	0	0	0	0	0	0	0	0	0	0	0	0	0	0	0	0	0	0	0	0	0	0	0	0	0	0	0	0	0	0	0
AC010096.2	0	0	0	0	0	0	0	0	0	0	0	0	0	0	0	0	0	0	0	0	0	0	0	0	0	0	0	0	0	0	0	0	0
AC010105.1	0	0	0	0	0	0	0	0	0	0	0	0	0	0	0	0	0	0	0	0	0	0	0	0	0	0	0	0	0	0	0	0	0
AC010127.3	0	0	0	0	0	0	0	0	0	0	0	0	0	0	0	0	0	0	0	0	0	0	0	0	0	0	0	0	0	0	0	0	0
AC010132.10	0	0	0	0	0	0	0	0	0	0	0	0	0	0	0	0	0	0	0	0	0	0	0	0	0	0	0	0	0	0	0	0	0
AC010132.11	0	0	0	0	0	0	0	0	0.636363636	0	0	0	0	0	0	0	0	0	0	0	0	0	0	0	0.151515152	0	0	0	0	0	0	0	0
AC010136.2	0	0	0	0	0	0	0	0	0	0	0	0	0	0	0	0	0	0	0	0	0	0	0	0	0	0	0	0	0	0	0	0	0
AC010139.1	0	0	0	0	0	0	0	0	0	0	0	0	0	0	0	0	0	0	0	0	0	0	0	0	0	0	0	0	0	0	0	0	0
AC010141.1	0	0	0	0	0	0	0	0	0	0	0	0	0	0	0	0	0	0	0	0	0	0	0	0	0	0	0	0	0	0	0	0	0
AC010141.4	0	0	0	0	0	0	0	0	0	0	0	0	0	0	0	0	0	0	0	0	0	0	0	0	0	0	0	0	0	0	0	0	0
AC010141.6	0	0	0	0	0	0	0	0	0	0	0	0	0	0	0	0	0	0	0	0	0	0	0	0	0	0	0	0	0	0	0	0	0
AC010141.8	0	0	0	0	0	0	0	0	0	0	0	0	0	0	0	0	0	0	0	0	0	0	0	0	0	0	0	0	0	0	0	0	0
AC010145.4	0	0	0	0	0	0	0	0	0	0	0	0	0	0	0	0	0	0	0	0	0	0	0	0	0	0	0	0	0	0	0	0	0
AC010146.1	0	0	0	0	0	0	0	0	0	0	0	0	0	0	0	0	0	0	0	0	0	0	0	0	0	0	0	0	0	0	0	0	0
AC010146.2	0	0	0	0	0	0	0	0	0	0	0	0	0	0	0	0	0	0	0	0	0	0	0	0	0	0	0	0	0	0	0	0	0
AC010148.1	0	0.787878788	0	0	0	0	0	0	0	2.121212121	0	0	0	0	0	0	0	0	0	0	0.303030303	0	0.393939394	0.03030303	0	0	0.575757576	0	0	0	0.727272727	0	0
AC010149.4	0	0	0	0	0	0	0	0	0	0	0	0	0	0	0	0.181818182	0	0	0	0	0	0	0	0	0	0	0	0	0	0	0	0	0
AC010150.1	0	0	0	0	0	0	0	0	0	0	0	0	0	0	0	0	0	0	0	0	0	0	0	0	0	0	0	0	0	0	0	0	0
AC010150.2	0	0	0	0	0	0	0	0	0	0	0	0	0	0	0	0	0	0	0	0	0	0	0	0	0	0	0	0	0	0	0	0	0
AC010153.3	0	0	0	0	0	0	0	0	0	0	0	0	0	0	0	0	0	0	0	0	0	0	0	0	0	0	0	0	0	0	0	0	0
AC010154.2	0	0	0	0	0	0	0	0	0	0	0	0	0	0	0	0	0	0	0	0	0	0	0	0	0	0	0	0	0	0	0	0	0
AC010170.1	0	0	0	0	0	0	0	0	0	0	0	0	0	0	0	0	0	0	0	0	0	0.121212121	0	0	0	0	0	0	0	0	0	0	0
AC010196.1	0	0	0	0	0	0	0	0	0	0	0	0	0	0	0	0	0	0	0	0	0	0	0	0	0	0	0	0	0	0	0	0	0
AC010203.1	0	0	0	0	0	0	0	0	0	0	0	0	0	0	0	0	0	0	0	0	0	0	0	0	0	0	0	0	0	0	0	0	0
AC010207.1	0	0	0	0	0	0	0	0	0	0	0	0	0	0	0	0	0	0	0	0	0	0	0	0	0	0	0	0	0	0	0	0	0
AC010209.1	0	0	0	0	0	0	0	0	0	0	0	0	0	0	0	0	0	0	0	0	0	0	0	0	0	0	0	0	0	0	0	0	0
AC010226.4	0	0	1.545454546	0	0	0.757575758	0	0	0	0	0	0.636363636	0	0.393939394	0	0.181818182	0	0	0	1.303030303	0.303030303	0	0	0.939393939	0	1.121212121	1.939393939	0	0	0	0	0	0.96969697
AC010235.1	0	0	0	0	0	0	0	0	0	0	0	0	0	0	0	0	0	0	0	0	0	0	0	0	0	0	0	0	0	0	0	0	0
AC010240.2	0	0	0	0	0	0	0	0	0	0	0	0	0.303030303	0	0	0	1.424242424	0	0	0	0	0	0	0	0	0	0	0	0	0	0	0	0
AC010240.3	0	0	0	0	0	0	0	0	0	0	0	0	0	0	0	0	0	0	0	0	0	0	0	0	0	0	0	0	0	0	0	0	0
AC010243.1	0	0	0	0	0	0	0	0	0	0	0	0	0	0	0	0	0	0	0	0	0	0	0	0	0	0	0	0	0	0	0	0	0
AC010247.1	0	0	0	0	0	0	0	0	0	0	0	0	0	0	0	0	0	0	0	0	0	0	0	0	0	0	0	0	0	0	0	0	0
AC010295.1	0	0	0	0	0	0	0	0	0	0	0	0	0	0	0	0	0	0	0	0	0	0	0	0	0	0	0	0	0	0	0	0	0
AC010296.1	0	0	0	0	0	0	0	0	0	0	0	0	0	0	0	0	0	0	0	0	0	0	0	0	0	0	0	0	0	0	0	0	0
AC010297.1	0	0	0	0	0	0	0	0	0	0	0	0	0	0	0	0	0	0	0	0	0	0	0	0	0	0	0	0	0	0	0	0	0
AC010311.1	0	0	0	0	0	0	0	0	0	0	0	0	0	0	0	0	0	0	0	0	0	0	0	0	0	0	0	0	0	0	0	0	0
AC010319.1	0	0	0	0	0	0	0	0	0	0	0	0	0	0	0	0	0	0	0	0	0	0	0	0	0	0	0	0	0	0	0	0	0
AC010323.1	0	0	0	0	0	0	0	0	0	0	0	0	0	0	0	0	0	0	0	0	0	0	0	0	0	0	0	0	0	0	0	0	0
AC010327.1	0	0	0	0	0	0	0	0	0	0	0	0	0	0	0	0	0	0	0	0	0	0	0	0	0	0	0	0	0	0	0	0	0
AC010327.2	0	0	0.636363636	0	0	0	0	0	0.636363636	0	0	0.636363636	0	0	0	0.181818182	0	0	0	0	0	0	0	0	0	0	0	0	0	0	0	0.393939394	0
AC010329.1	0	0	0	0	0	0	0	0	0	0	0	0	0	0	0	0	0	0	0	0	0	0	0	0	0	0	0	0	0	0	0	0	0
AC010335.1	0	0	0	0	0	0	0	0	0	0	0	0	0	0	0	0	0	0	0	0	0	0	0	0	0	0	0	0	0	0	0	0.393939394	0
AC010336.1	0	4.96969697	3.515151515	0	0	0.757575758	0.666666667	4.878787879	4.484848485	7.272727273	0.575757576	0.636363636	1.757575758	1.212121212	0.424242424	3	0	1.212121212	1.060606061	0	4.242424242	4.515151515	1.545454546	0.939393939	2.787878788	1.121212121	0.575757576	1.545454546	3.181818182	0	0	2.454545455	0.060606061
AC010368.1	0	0	0	0	0	0	0	0	0	0	0	0	0	0	0	0	0	0	0	0	0	0	0	0	0	0	0	0	0	0	0	0	0
AC010368.2	0	0	0	0	0	0	0	0	0	0	0	0	0	0	0	0	0	0	0	0	0	0	0	0	0	0	0	0	0	0	0	0	0
AC010376.1	0	0	0	0	0	0	0	0	0	0	0	0	0	0	0	0	0	0	0	0	0	0	0	0	0	0	0	0	0	0	0	0	0
AC010422.1	0	0	0	0	0	0	0	0	0	0	0	0	0	0	0	0	0	0	0	0	0	0	0	0	0	0	0	0	0	0	0	0	0
AC010423.1	0	0	0	0	0	0	0	0	0	0	0	0	0	0	0	0	0	0	0	0	0	0	0	0	0	0	0	0	0	0	0	0	0
AC010441.1	10.93939394	12.60606061	7.424242424	5.96969697	13.33333333	2.909090909	4.242424242	12.21212121	7.393939394	4.727272727	3.606060606	9.666666667	4.424242424	2.848484849	0.424242424	1.757575758	3.545454546	0	1.060606061	1.303030303	5.303030303	5.333333333	3.545454546	0.939393939	1.96969697	0	1.939393939	3.515151515	3.181818182	3.363636364	2.090909091	2.454545455	2.575757576
AC010455.1	0	0	0	0	0	0	0	0	0	0	0	0	0	0	0	0	0	0	0	0	0	0	0	0	0	0	0	0	0	0	0	0	0
AC010458.1	0	0	0	0	0	0	0	0	0	0	0	0	0	0	0	0	0	0	0	0	0	0	0	0	0	0	0	0	0	0	0	0	0
AC010468.1	0	0	0	0	0	0	0	0	0	0	0	0	0	0	0	0	0	0	0	0	0	0	0	0	0	0	0	0	0	0	0	0	0
AC010468.2	0.484848485	0	0	0	1.575757576	0	0	0	0	0	0	0	0	0	0	0	0	0	0	0	0	0.121212121	0	0	0	0	0	0	0	0	0	0	0
AC010468.3	0	0	0	0	0	0	0	0	0	0	0	0	0	0	0	0	0	0	0	0	0	0	0	0	0	0	0	0	0	0	0	0	0
AC010492.2	0	0	0	0	0	0	0	0	0	0	0	0	0	0	0	0	0	0	0	0	0	0	0.393939394	0	0	0.181818182	0	0	0	0	0	0	0
AC010492.4	0	0	0	0	0	0	0	0	0	0	0	0	0	0	0	0	0	0	0	0	0	0	0	0	0	0	0	0	0	0	0	0	0
AC010492.5	0	0	0	0	0	0	0	0	0	0	0	0	0	0	0	0	0	0	0	0	0	0	0	0	0	0	0	0	0	0	0	0	0
AC010504.2	0.484848485	2.787878788	0.636363636	0.848484849	0	0	0	0	1.636363636	0	0	0	1.757575758	0.393939394	1.242424242	0	1.424242424	0	0	2.787878788	0	0	1.545454546	0.03030303	0	0	0	0	0	0.333333333	0.727272727	0	1.939393939
AC010518.3	0	0	0	0	0	0	0	0	0	0	0	0	0	0	0	0	0	0	0	0	0	0	0	0	0	0	0	0	0	0	0	0	0
AC010522.1	0	0	0	0	0	0	0	0	0	0	0	0	0	0	0	0	0	0	0	0	0	0	0	0	0	0	0	0	0	0	0	0	0
AC010524.2	0	0	0	0	0	0	0.666666667	0	0	0	0.575757576	0	0	0.393939394	0.424242424	0	0	0	1.060606061	0	0.303030303	0.121212121	0	0	0	0	0	0	0	0	0	0	0.060606061
AC010524.4	0	0	0	0	0	0	0	0	0	0	0	0	0	0	0	0	0	0	0	0	0	0	0	0	0	0	0	0	0	0	0	0	0
AC010525.1	0	0	0	0	0	0	0	0	0	0	0	0	0	0	0	0	0	0	0	0	0	0	0	0	0	0	0	0	0	0	0	0	0
AC010525.2	0	0	0	0	0	0	0	0	0	0	0	0	0	0	0	0	0	0	0	0	0	0	0	0	0	0	0	0	0	0	0	0	0
AC010525.4	0	0	0	0	0	0	0	0	0	0	0	0	0	0	0	0	0	0	0	0	0	0	0	0	0	0	0	0	0	0	0	0	0
AC010525.5	0	0	0	0	0	0	0	0	0	0	0	0	0	0	0	0	0	0	0	0	0	0	0	0	0	0	0	0	0	0	0	0	0
AC010525.6	0	0	0	0	0	0	0	0	0	0	0	0	0	0	0	0	0	0	0	0	0	0	0	0	0	0	0	0.333333333	0	0	0	0	0
AC010525.7	0	0	0	0	0	0	0	0	0	0	0	0	0	0	0	0	0	0	0	0	0	0	0	0	0	0	0	0	0	0	0	0	0
AC010528.1	0	0	0	0	0	0	0	0	0	0	0	0	0	0	0	0	0	0	0	0	0	0	0	0	0	0	0	0	0	0	0	0	0
AC010536.1	0	0	0	0	0	0	0	0	0	0	0	0	0	0	0	0	0	0	0	0	0	0	0	0	0.151515152	0	0	0	0	0	0	0	0
AC010543.1	0	0	0	0	0	0	0	0	0	0	0	0	0	0	0	0	0	0	0	0	0	0	0	0	0	0	0	0	0	0	0	0	0
AC010546.1	0	0	0	0	0	0	0	0	0	0	0	0	0	0	0	0	0	0	0	0	0	0	0	0	0	0	0	0	0	0	0	0	0
AC010547.9	0	0	2.454545455	0	5.818181818	0	0	0.727272727	4.484848485	3.060606061	1.666666667	0.636363636	3.818181818	0	0.424242424	0.878787879	0	0	0	0	2.333333333	0.121212121	0.393939394	0.03030303	1.090909091	2.060606061	0.575757576	0.333333333	0	0.333333333	0	0.393939394	0.060606061
AC010595.1	0	0	0	0	0	0	0	0	0	0	0	0	0	0	0	0	0	0	0	0	0	0	0	0	0	0	0	0	0	0	0	0	0
AC010609.1	0	0	0	0	0	0	0	0	0	0	0	0	0	0	0	0	0	0	0	0	0	0	0	0	0	0	0	0	0	0	0	0	0
AC010620.1	0	0	0	0	0	0	0	0	0	0	0	0	0	0	0	0	0	0	0	0	0	0	0	0	0	0	0	0	0	0	0	0	0
AC010641.1	0	0	0	0	0	0	0	0	0	0	0	0	0	0	0	0	0	0	0	0	0	0	0	0	0	0	0	0	0	0	0	0	0
AC010642.1	1.303030303	2.787878788	0	4.939393939	0.818181818	0	0.666666667	2.666666667	0	2.121212121	0	2.636363636	6.454545455	1.212121212	2.151515152	1.757575758	1.424242424	1.212121212	1.090909091	0	1.333333333	2	1.545454546	3.303030303	3.575757576	1.121212121	5.121212121	2.454545455	1.03030303	1.515151515	0.727272727	0.393939394	1.939393939
AC010642.2	0	0	0	0	0	0	0	0	0	0	0	0	0	0	0	0	0	0	0	0	0	0	0	0	0	0	0	0	0	0	0	0	0
AC010646.3	0	0	0	0	0	0	0	0	0	0	0	0	0	0	0	0	0	0	0	0	0	0	0	0	0	0	0	0	0	0	0	0	0
AC010649.1	0	0	0	0	0	0	0	0	0	0	0	0	0	0	0	0	0	0	0	0	0	0	0	0	0	0	0	0	0	0	0	0	0
AC010677.5	0	0	0	0	0	0	0	0	0	0	0	0	0	0	0	0	0	0	0	0	0	0	0	0	0	0	0	0	0	0	0	0	0
AC010723.1	0	0	0	0	0	0	0	0	0	0	0	0	0	0	0	0	0	0	0	0	0	0	0	0	0	0	0	0	0	0	0	0	0
AC010723.2	0	0	0	0	0	0	0	0	0	0	0	0	0	0	0	0	0	0	0	0	0	0	0	0	0	0	0	0	0	0	0	0	0
AC010724.1	0	0	0	0	0	0	0	0	0	0	0	0	0	0	0	0	0	0	0	0	0	0	0	0	0	0	0	0	0	0	0	0	0
AC010729.1	0	0	0	0	0	0	0	0	0	0	0	0	0	0	0	0	0	0	0	0	0	0	0	0	0	0	0	0	0	0	0	0	0
AC010729.2	0	0	0	0	0	0	0	0	0	0	0	0	0	0	0	0	0	0	0	0	0	0	0	0	0	0	0	0	0	0	0	0	0
AC010729.3	0	0	0	0	0	0	0	0	0	0	0	0	0	0	0	0	0	0	0	0	0	0	0	0	0	0	0	0	0	0	0	0	0
AC010731.2	0	0	0	0	0	0	0	0	0	0	0	0	0	0	0	0	0	0	0	0	0	0	0	0	0	0	0	0	0	0	0	0	0
AC010731.3	0	0	0	0	0	0	0	0	0	0	0	0	0	0	0	0	0	0	0	0	0	0	0	0	0	0	0	0	0	0	0	0	0
AC010731.4	0	0	0	0	0	0	0	0	0	0	0	0	0	0	0	0	0	0	0	0	0	0	0	0	0	0	0	0	0	0	0	0	0
AC010731.6	0	0	0	0	0	0	0	0	0	0	0	0	0	0	0	0	0	0	0	0	0	0	0	0	0	0	0	0	0	0	0	0	0
AC010733.4	0	0	0	0	0	0	1.545454546	0	0	0	0	0	0	0.393939394	0	0	1.424242424	0	0	0	0	0	0	0	0	0.181818182	0	1.545454546	3.181818182	0	0.727272727	0	0.060606061
AC010733.5	0	0	0	0	0	0	0	0	0	0	0	0	0	0	0	0	0	0	0	0	0	0	0	0	0	0	0	0	0	0	0	0	0
AC010733.7	0	0	0	0	0	0	0	0	0	0	0	0	0	0	0	0	0	0	0	0	0	0	0	0	0	0	0	0	0	0	0	0	0
AC010739.1	0	0	0	0	0	0	0	0	0	0	0	0	0	0	0	0	0	0	0	0	0	0	0	0	0	0	0	0	0	0	0	0	0
AC010740.1	0	0	0	0	0	0	0	0	0	0	0	0	0	0	0	0	0	0	0	0	0	0	0	0	0	0	0	0	0	0	0	0	0
AC010744.1	0	0	0	0	0	0	0	0	0	0	0	0	0	0	0	0	0	0	0	0	0	0	0	0	0	0	0	0	0	0	0	0	0
AC010745.1	0	0	0	0	0	0	0	0	0	0	0	0	0	0	0	0	0	0	0	0	0	0	0	0	0	0	0	0	0	0	0	0	0
AC010745.2	0	0	0	0	0	0	0	0	0	0	0	0	0	0	0	0	0	0	0	0	0	0	0	0	0	0	0	0	0	0	0	0	0
AC010745.3	0	0	0	0	0	0	0	0	0	0	0	0	0	0	0	0	0	0	0	0	0	0	0	0	0	0	0	0	0	0	0	0	0
AC010745.4	0	0	0	0	0	0	0	0	0	0	0	0	0	0	0	0	0	0	0	2.787878788	0	0	0	0	0	0	0.575757576	0	0	0	0	0	0
AC010746.3	0	0.818181818	0	0	0	0	0	0	0	0	0.575757576	0	0	0	0	0.181818182	1.424242424	0	0	1.303030303	0	0	0	0.03030303	0.151515152	0	0	1.545454546	1.03030303	0	2.090909091	0	0.96969697
AC010747.2	0	0	0	0	0	0	0	0	0	0	0	0	0	0	0	0	0	0	0	0	0	0	0	0	0	0	0	0	0	0	0	0	0
AC010754.1	0	0	0	0	0	0	0	0	0	0	0	0	0	0	0	0	0	0	0	0	0	0	0	0	0	0	0	0	0	0	0	0	0
AC010760.1	0	0	0	0	0	0	0	0	0	0	0	0	0	0	0	0	0	0	0	0	0	0	0	0	0	0	0	0	0	0	0	0	0
AC010761.10	0	0	0	0	0	0	0	0	0	0	0	0	0	0	0	0	0	0	0	0	0	0	0	0	0	0	0	0	0	0	0	0	0
AC010761.13	0	0	1.545454546	0	0.818181818	0	0.666666667	1.727272727	0	0	0	2.636363636	0	1.212121212	0	0	0	1.212121212	0	0	0.303030303	0	1.545454546	1.939393939	0	0	0.575757576	0	1.03030303	0	0	0	0.96969697
AC010761.14	0	0	0	0	0	0	0	0	0	0	0	0	0	0	0	0	0	0	0	0	0	0	0	0	0	0	0	0	0	0	0	0	0
AC010761.6	0	0	0	0	0	0	0	0	0	0	0	0	0	0	0	0	0	0	0	0	0	0	0	0	0	0	0	0	0	0	0	0	0
AC010761.8	0	0	0	0	0	0	0	0	0	0	0	0	0	0	0	0	0	0	0	0	0	0	0	0	0	0	0	0	0	0.333333333	0	0	0
AC010761.9	0	0	0	0	0	0	0	0	0	0	0	0	0	0	0	0	0	0	0	0	0	0	0	0	0	0	0	0	0	0	0	0	0
AC010874.1	0	0	0	0	0	0	0	0	0	0	0	0	0	0	0	0	0	0	0	0	0	0	0	0	0	0	0	0	0	0	0	0	0
AC010877.1	0	0	0	0	0	0	0	0	0	0	0	0	0	0	0	0	0	0	0	0	0	0	0	0	0	0	0	0	0	0	0	0	0
AC010878.3	0	0	0	0	0	0	0	0	0	0	0	0	0	0	0	0	0	0	0	0	0	0	0	0	0	0	0	0	0	0	0	0	0
AC010880.1	0	0	0	0	0	0	0	0	0	0	0	0	0	0	0	0	0	0	0	0	0	0	0	0	0	0	0	0	0	0	0	0	0
AC010883.5	0	1.787878788	0.636363636	0	2.333333333	0.757575758	0	0	0.636363636	0	2.575757576	0	0	0.393939394	0	0.878787879	0	0	0	0	0.303030303	0	0	0	0	0	0	0.333333333	0	0.333333333	0	0.393939394	0.060606061
AC010884.1	0	0	0	0	0	0	0	0	0	0	0	0	0	0	0	0	0	0	0	0	0	0	0	0	0	0	0	0	0	0	0	0	0
AC010884.2	0	0	0	0	0	0	0	0	0	0	0	0	0	0	0	0	0	0	0	0	0	0	0	0	0	0	0	0	0	0	0	0	0
AC010886.2	0	0	0	0	0	0	0	0	0	0	0	0	0	0	0	0	0	0	0	0	0	0	0	0	0	0	0	0	0	0	0	0	0
AC010887.1	0	0	0	0	0	0	0	0	0	0	0	0	0	0	0	0	0	0	0	0	0	0	0	0	0	0	0	0	0	0	0	0	0
AC010890.1	0	0	0	0	0	0	0	0	0	0	0	0	0	0	0	0	0	0	0	0	0	0	0	0	0	0	0	0	0	0	0	0	0
AC010891.2	0	0	0	0	0	0	0	0	0	0	0	0	0	0	0	0	0	0	0	0	0	0	0	0	0	0	0	0	0	0	0	0	0
AC010894.3	4.090909091	0.818181818	2.454545455	0	0.818181818	0.757575758	2.333333333	3.818181818	0	3.060606061	3.606060606	1.666666667	0.939393939	0	1.242424242	1.757575758	5.727272727	0	0	0	0	1.090909091	3.545454546	4.060606061	0	1.121212121	1.939393939	4.484848485	11.96969697	1.515151515	2.121212121	0.393939394	0.060606061
AC010894.4	0	0	1.545454546	2.787878788	0	4.090909091	4.242424242	5.909090909	0	0	0	0	0.333333333	0	0	0	0	0	0	0	0	0	0	0	0	0.181818182	0.575757576	0	1.03030303	0.333333333	0	0	0
AC010894.5	0	0.818181818	0	0	0	0	0	0	0	0	0	0	0	0	0	0	0	0	0	0	0	0	0	0	0	0	0	0.333333333	0	0	0	0	0
AC010900.2	0	0	0	0	0	0	0	0	0	0	0	0	0	0	0	0	0	0	0	0	0	0	0	0	0	0	0	0	0	0	0	0	0
AC010904.1	0	0	0	0	0	0	0	0	0	0	0	0	0	0	0	0	0	0	0	0	0	0	0	0	0	0	0	0	0	0	0	0	0
AC010907.2	0	0	0	0	0	0	0	0	0	0	0	0	0	0	0	0	0	0	0	0	0	0	0	0	0	0	0	0	0	0	0	0	0
AC010907.5	0	0	0	0	0	0	0	0	0	0	0	0	0	0	0	0	0	0	0	0	0	0	0	0	0	0	0	0	0	0	0	0	0
AC010928.1	0	0	0	0	0	0	0	0	0	0	0	0	0	0	0	0	0	0	0	0	0	0	0	0	0	0	0	0	0	0	0	0	0
AC010930.1	0	0	0	0	0	0	0	0	0	0	0	0	0	0	0	0	0	0	0	0	0	0	0	0	0	0	0	0	0	0	0	0	0
AC010967.1	0	0	0	0	0	0	0	0	0	0	0	0	0	0	0	0	0	0	0	0	0	0	0	0	0	0	0	0	0	0	0	0	0
AC010967.2	0	0	0	0	0	0	0	0	0	0	0	0	0	0	0	0	0	0	0	0	0	0	0	0	0	0	0	0	0	0	0	0	0
AC010967.3	0	0	0	0	0	0	0	0	0	0	0	0	0	0	0	0	0	0	0	0	0	0	0	0	0	0	0	0	0	0	0	0	0
AC010969.1	0.484848485	0	0.636363636	0	0	0.757575758	0	0	5.484848485	0	0	0	0	0	0	0	0	0	0	0	0	0	0	0.03030303	0	0	0	0	0	0.333333333	0	0	0
AC010970.1	0	0	0	0	0	0	0	0	0	0	0	0	0	0	0	0	0	0	0	0	0	0	0	0	0	0	0	0	0	0	0	0	0
AC010970.2	0	0	0	0	0	0	0	0	0	0	0	0	0	0	0	0	0	0	0	0	0	0	0	0	0	0	0	0	0	0	0	0	0
AC010971.1	0	0	0	0	0	0	0	0	0	0	0	0	0	0	0	0	0	0	0	0	0	0	0	0	0	0	0	0	0	0	0	0	0
AC010974.3	0	0	0	0	0	0	0	0	0	0	0	0	0	0	0	0	0	0	0	0	0	0	0	0	0	0	0	0	0	0	0	0	0
AC010975.1	0	0	0	0	0	0	0	0	0	0	0	0	0	0	0	0	0	0	0	0	0	0	0	0	0	0	0	0	0	0	0	0	0
AC010975.2	0	0	0	0	0	0	0	0	0	0	0	0	0	0	0	0	0	0	0	0	0	0	0	0	0	0	0	0	0	0	0	0	0
AC010976.2	0	0	0	0	0	0	0	0	0	0	0	0	0	0	0	0.909090909	0	0	0	0	0.303030303	0	0	0.03030303	0	0	0	0	1.03030303	0	0	0	0
AC010980.2	0.484848485	0	0	0	0	0	0	0.727272727	0	0.454545455	0	0	0	0	0	0	0	0	0	1.303030303	0	0.121212121	0	0	0	0	0	0	5.303030303	0	0	0	0
AC010982.1	4.939393939	4.96969697	4.606060606	4.939393939	7.606060606	11.27272727	10.63636364	0.727272727	10.36363636	0.454545455	0.575757576	9.666666667	5.060606061	4.363636364	7.333333333	1.757575758	0	1.212121212	1.090909091	0	5.303030303	6.848484849	7.696969697	7.060606061	1.96969697	6.242424242	0.575757576	7.393939394	7.333333333	4.242424242	5.03030303	3.393939394	4
AC010982.2	0	0	0	0	0	0	0	0	0	0	0	0	0	0	0	0	0	0	0	0	0	0	0	0.03030303	0	0	0	0	0	0	0	0	0
AC010983.1	0.484848485	0.818181818	0	0	0	0	0	0.727272727	0.636363636	0	1.666666667	0	0.939393939	1.212121212	0.424242424	0.909090909	0	0	0	0	0	0	0	0	0	2.96969697	0.575757576	0	0	0	0	0.393939394	0.060606061
AC010987.5	0	0	0	0	0	0	0	0	0	0	0	0	0	0	0	0	0	0	0	0	0	0	0	0	0	0	0	0	0	0	0	0	0
AC010987.6	0	0	0	0	0	0	0	0	0	0	0	0	0	0	0	0	0	0	0	0	0	0	0	0	0	0	0	0	0	0	0	0	0
AC010999.1	0	0	0	0	0	0	0	0	0	0	0	0	0	0	0	0	0	0	0	0	0	0	0	0	0	0	0	0	0	0	0	0	0
AC011073.1	0	0	0	0	0	0	0	0	0	0	0	0	0	0	0	0	0	0	0	0	0	0	0	0	0	0	0	0	0	0	0	0	0
AC011193.1	0	0	0	0	0	0	0	0	0	0	0	0	0	0	0	0	0	0	0	0	0	0	0	0	0	0	0	0	0	0	0	0	0
AC011196.3	0	0	0	0	0	0	0	0	0	0	0	0	0	0	0	0	0	0	0	0	0	0	0	0	0	0	0	0	0	0	0	0	0
AC011225.1	0	0	0	0	0	0	0	0	0	0	0	0	0	0	0	0	0	0	0	0	0	0	0	0	0	0	0	0	0	0	0	0	0
AC011233.2	0	0	0	0	0	0	0	0	0	0	0	0	0	0	0	0	0	0	0	0	0	0	0	0	0	0	0	0	0	0	0	0	0
AC011239.1	0	0	0	0	0	0	0	0	0	0	0	0	0	0	0	0	0	0	0	0	0	0	0	0	0	0	0	0	0	0	0	0	0
AC011242.5	0	0	0	0	0	0	0	0	0	0	0	0	0	0	0	0	0	0	0	0	0	0	0	0	0	0	0	0	0	0	0	0	0
AC011242.6	0	0	0	0	0	0	0	0	0	0	0	0	0	0	0	0	0	0	0	0	0	0	0	0	0	0	0	0	0	0	0	0	0
AC011243.1	0	0	0	0	0	0	0	0	0	0	0	0	0	0	0	0	0	0	0	0	0	0	0	0	0	0	0	0	0	0	0	0	0
AC011247.3	0	0	0	0	0	0	0	0	0	0	0	0	0	0	0	0	0	0	0	0	0	0	0	0	0	0	0	0	0	0	0	0	0.060606061
AC011284.3	0	0	0	0	0	0	0	0	0	0	0	0	0	0	0	0	0	0	0	0	0	0	0	0	0	0	0	0	0	0	0	0	0
AC011286.1	0	0	0	0	0	0	0	0	0	0	0	0	0	0	0	0	0	0	0	0	0	0	0	0	0	0	0	0	0	0	0	0	0
AC011288.2	0	0	0	0	0	0	0	0	0.636363636	0	0	0	0	0	0	0	0	0	0	0	0	0	0	0	0	0	0	0	0	0	0	0	0
AC011290.4	0	0	0	0	0	0	0	0	0	0	0	0	0	0	0	0	0	0	0	0	0	0	0	0	0	0	0	0	0	0.333333333	0	0	0
AC011290.5	0	0	0	0	0	0	0	0	0	0	0	0	0	0	0	0	0	0	0	0	0	0	0	0	0	0	0	0	0	0	0	0	0
AC011293.1	0	0	0	0	0	0	0	0	0	0	0	0	0	0	0	0	0	0	0	0	0	0	0	0	0	0	0	0	0	0	0	0	0
AC011294.3	0	0	0	0	0	0	0	0	0	0	0	0	0	0	0	0	0	0	0	0	0	0	0	0	0	0	0	0	0	0	0	0	0
AC011298.1	0	0	0	0	0	0	0	0	0	0	0	0	0	0	0	0	0	0	0	0	0	0	0	0	0	0	0	0	0	0	0	0	0
AC011298.2	0	0	0	0	0	0	0	0	0	0	0	0	0	0	0	0	0	0	0	0	0	0	0	0	0	0	0	0.333333333	0	0	0	0	0
AC011306.1	0	0	0	0	0	0	0	0	0	0	0	0	0	0	0	0	0	0	0	0	0	0	0	0	0	0	0	0	0	0	0	0	0
AC011306.2	0	0	0	0	0	0	0	0	0	0	0	0	0	0	0	0	0	0	0	0	0	0	0	0	0	0	0	0	0	0	0	0	0
AC011308.1	0	0	0	0	0	0	0	0	0	0	0	0	0	0	0	0	0	0	0	0	0	0	0	0	0	0	0	0	0	0	0	0	0
AC011313.1	0	0	0	0	0	0	0	0	0	0	0	0	0	0	0	0	0	0	0	0	0	0	0	0	0	0	0	0	0	0	0	0	0
AC011322.1	0	0	0	0	0	0	0	0	0	0	0	0	0	0	0	0	0	0	0	0	0	0	0	0	0	0	0	0	0	0	0	0	0
AC011330.5	0.484848485	7.181818182	13.45454545	0	0	0	15.90909091	1.727272727	0.636363636	0	4.636363636	13.78787879	17.48484848	13.75757576	15.03030303	10.3030303	1.424242424	21.81818182	21.09090909	11.51515152	6.151515152	5.333333333	0	0	9.303030303	23.54545455	20.24242424	3.515151515	0	15.12121212	0.727272727	5.363636364	17.96969697
AC011343.1	0	0	0	0	0	0	0	0	0	0	0	0	0	0	0	0	0	0	0	0	0	0	0	0	0	0	0	0	0	0	0	0	0
AC011357.1	0	0	0	0	0	0	0	0	0	0	0	0	0	0	0	0	0	0	0	0	0	0	0	0	0	0	0	0	0	0	0	0	0
AC011363.1	0	0	0	0	0	0	0	0	0	0	0	0	0	0	0	0	0	0	0	0	0	0	0	0	0	0	0	0	0	0	0	0	0
AC011366.3	0	0	0	0	0	0	0	0	0	0	0	0	0	0	0	0	0	0	0	0	0	0	0	0	0	0	0	0	0	0	0.727272727	0	0
AC011379.1	0	0	0	0	0	0	0	0	0	0	0	0	0	0	0	0	0	0	0	0	0	0	0	0	0	0	0	0	0	0	0	0	0
AC011385.1	10.96969697	9.484848485	22	10.33333333	19.54545455	29.42424242	23.78787879	20.24242424	14.06060606	18.48484848	11.54545455	25.06060606	17.48484848	15.87878788	11.75757576	16.6969697	23.09090909	19.63636364	10.42424242	24.03030303	8.121212121	11.81818182	9.666666667	12.42424242	22.60606061	26.21212121	13.18181818	22.48484848	28.75757576	12.09090909	13.63636364	22.12121212	10.63636364
AC011385.2	0	0	0	0	0	0	0	0	0	0	0	0	0	0	0	0	0	0	0	0	0	0	0	0	0	0	0	0	0	0	0	0	0
AC011406.2	0	0	0	0	0	0	0	0	0	0	0	0	0	0	0	0	0	0	0	0	0	0	0	0	0	0	0	0	0	0	0	0	0
AC011407.1	0	0	0	0	0	0	0	0	0	0	0	0	0	0	0	0	0	0	0	0	0	0	0	0	0	0	0	0	0	0	0	0	0
AC011410.1	0	0	0	0	0	0	0	0	0	0	0	0	0	0	0	0	0	0	0	0	0	0	0	0	0	0	0	0	0	0	0	0	0
AC011416.1	0	0	0	0	0	0	0	0	0	0	0	0	0	0	0	0	0	0	0	0	0	0	0	0	0	0	0	0	0	0	0	0	0
AC011431.1	0	0	0	0	0	0	0	0	0	0	0	0	0	0	0	0	0	0	0	0	0	0	0	0	0	0	0	0	0	0	0	0	0
AC011431.2	0	0	0	0	0	0	0	0	0	0	0	0	0	0	0	0	0	0	0	0	0	0	0	0	0	0	0	0	0	0	0	0	0
AC011450.1	0	0	0	0	0	0	0	0	0	0	0	0	0	0	0	0	0	0	0	0	0	0	0	0	0	0	0	0	0	0	0	0	0
AC011453.1	0	0	0	0	0	0	0	0	0	0	0	0	0	0	0	0	0	0	0	0	0	0	0	0	0	0	0	0	0	0	0	0	0
AC011456.1	0	0	0	0	0	0	0	0	0	0	0	0	0	0	0	0	0	0	0	0	0	0	0	0	0	0	0	0	0	0	0	0	0
AC011465.1	0	0	0	0	0	0	0	0	0	0	0	0	0	0	0	0	0	0	0	0	0	0	0	0	0	0	0	0	0	0	0	0	0
AC011467.1	0	0	0	0	0	0	0	0	0	0	0	0	0	0	0	0	0	0	0	0	0	0	0	0	0	0	0	0	0	0	0	0	0
AC011475.1	0	0	0	0	0	0	0	0	0	0	0	0	0	0	0	0	0	0	0	0	0	0	0	0	0	0	0	0	0	0	0	0	0
AC011477.1	0	0	0	0	0	0	0	0	0	0	0	0	0	0	0	0	0	0	0	0	0	0	0	0	0	0	0	0	0	0	0	0	0
AC011478.1	0	0	0	0	0	0	0	0	0	0	0	0	0	0	0	0	0	0	0	0	0	0	0	0	0	0	0	0	0	0	0	0	0
AC011484.1	0	0	0	0	0	0	0	0	0	0	0	0	0	0	0	0	0	0	0	0	0	0	0	0	0	0	0	0	0	0	0	0	0
AC011495.1	0	0	0	0	0	0	0	0	0	0	0	0	0	0	0	0	0	0	0	0	0	0	0	0	0	0	0	0	0	0	0	0	0
AC011498.1	0	0	0	0	0	0	0	0	0	0	0	0	0	0	0	0	0	0	0	0	0	0	0	0	0	0	0	0	0	0.333333333	0	0	0.060606061
AC011499.1	0	0	0	0	0	0	0	0	0	0	0	0	0	0	0	0	0	0	0	0	0	0	0	0	0	0	0	0	0	0	0	0	0
AC011500.1	0	1.787878788	0	0	0	0	0	0	0	0	0	0	0	0	0	0	0	0	0	0	0	0	0	0	0	0	0	0	0	0	0	0	0
AC011513.4	0	0	0	0	0.818181818	0	0	0	0.636363636	0	0	0	0	0.393939394	0	0	0	0	0	0	0	0	0	1.939393939	0	0	0	0	0	0	0	0	0
AC011515.2	0.484848485	0	0	0	0	0	0	0	0	0	0	0	0	0	0	0	0	0	0	0	0	2.909090909	0	0	0	0	0	0	0	0	0	0	0
AC011516.1	0	0	0	0	0	0	0	0	0	0	0	0	0	0	0	0	0	0	0	0	0	0	0	0	0	0	0	0	0	0	0	0	0
AC011516.2	0	0	0	0	0	0	0	0	0	0	0	0	0	0	0	0	0	0	0	0	0	0	0	0	0	0	0	0	0	0	0	0	0
AC011518.1	0	0	0	0	0	0	0	0	0	0	0	0	0	0	0	0	0	0	0	0	0	0	0	0	0	0	0	0	0	0	0	0	0
AC011518.2	0	0	0	0	0	0	0	0	0	0	0	0	0	0	0	0	0	0	0	0	0	0	0	0	0	0	0	0	0	0	0	0	0
AC011523.2	0	0	0	0	0	0	0	0	0	0	0	0	0	0	0	0	0	0	0	0	0	0	0	0	0	0	0	0	0	0	0	0	0
AC011524.1	0	0	0	0	0	0	0	0	0	0	0	0	0	0	0	0	0	0	0	0	0	0	0	0	0	0	0	0	0	0	0	0	0
AC011524.2	0	0	0	0	0	0	0	0	0	0	0	0	0	0	0	0	0	0	0	0	0	0	0	0	0	0	0	0	0	0	0	0	0
AC011524.3	0	0	0	0	0	0	0.666666667	0	0	0	0	0	0	0	0	0	0	0	0	0	0	0	0	0.03030303	0	0	0	0.333333333	1.03030303	0	0	0	0
AC011525.2	0	0	0	0	0	0	0	0	0	0	0	0	0	0	0	0	0	0	0	0	0	0	0	0	0	0	0	0	0	0	0	0	0
AC011525.4	0	0	0	0	0	0	0	0	0	0	0	0	0	0	0	0	0	0	0	0	0	0	0	0	0	0	0	0	0	0	0	0	0
AC011526.1	0	0	0.636363636	0.848484849	0.818181818	0.787878788	0	0	2.515151515	1.212121212	0	0	0	0	0	0.181818182	0	0	0	0	0.303030303	0	0	0	0	0	2.96969697	0	3.181818182	0	0	0	0
AC011530.4	0	0	0	0	0	0	0	4.878787879	0	0	0	0	0	0	0	0	0	0	0	0	0	0	0	0	0	0	0	0	0	0	0	0	0.060606061
AC011551.3	0	0	0	0	0	0	0	0	0	0.454545455	0	0	0	0	0	0	0	0	0	0	0	0	0	0	0	0	0	0	0	0	0	0	0
AC011558.5	0	0	0	0	0	0	0	0	0	0	0	0	0	0	0	0	0	0	0	0	0	0	0	0	0	0	0	0	0	0	0	0	0
AC011591.1	0	0	0	0	0	0	0	0	0	0	0	0	0	0	0	0	0	0	0	0	0	0	0	0	0	0	0	0	0	0	0	0	0
AC011625.1	0	0	0	0	0	0	0	0	0	0	0	0	0	0	0	0	0	0	0	0	0	0	0	0	0	0	0	0	0	0	0	0	0
AC011626.1	0	0	0	0	0	0	0	0	0	0	0	0	0	0	0	0	0	0	0	0	0	0	0	0	0	0	0	0	0	0	0	0	0
AC011648.1	0	0	0	0	0	0	0	0	0	0	0	0	0	0	0	0	0	0	0	0	0	0	0	0	0	0	0	0	0	0	0	0	0
AC011652.1	0	0	0	0	0	0	0	0	0	0	0	0	0	0	0	0	0	0	0	0	0	0	0	0	0	0	0	0	0	0	0	0	0
AC011652.2	0	0	0	0	0	0	0	0	0	0	0	0	0	0	0	0	0	0	0	0	0	0	0	0	0	0	0	0	0	0	0	0	0
AC011718.1	0	0	0	0	0	0	0	0	0	0	0	0	0	0	0	0	0	0	0	0	0	0	0	0	0	0	0	0	0	0	0	0	0
AC011718.2	0	0	0	0	0	0	0	0	0	0	0	0	0	0	0	0	0	0	0	0	0	0	0	0	0	0	0	0	0	0	0	0	0
AC011718.3	0	0	0	0	0	0	0	0	0	0	0	0	0	0	0	0	0	0	0	0	0	0	0	0	0	0	0	0	0	0	0	0	0
AC011737.2	0	0	0	0	0	0	0	0	0	0	0	0	0	0	0	0	0	0	0	0	0	0	0	0	0	0	0	0	0	0	0	0	0
AC011738.1	0	0	0	0	0	0	0	0	0	0	0	0	0	0	0	0	0	0	0	0	0	0	0	0	0	0	0	0	0	0	0	0	0
AC011738.4	0	0	0	0	0	0	0	0	0	0	0	0	0	0	0	0	0	0	0	0	0	0	0	0	0	0	0	0	0	0	0	0	0
AC011742.3	0	0.818181818	0	0.848484849	0	0.787878788	0.666666667	1.727272727	0.636363636	0.454545455	0	0.636363636	0.939393939	0	0	0	0	3.363636364	0	0	1.333333333	2	0	0.939393939	0.151515152	1.121212121	0	1.545454546	7.333333333	0.333333333	0	0	2.575757576
AC011742.5	0	0	0	0	0	0	0	0	0	0	0	0	0	0	0	0	0	0	0	0	0	0	0	0	0	0	0	0	0	0.333333333	0	0	0
AC011747.3	1.303030303	2.787878788	0.636363636	2.787878788	2.333333333	7.696969697	0	0.727272727	8.545454546	0.454545455	0.575757576	2.636363636	0	5.96969697	2.151515152	3.727272727	1.424242424	3.363636364	1.090909091	0	1.333333333	2	1.545454546	0.03030303	0.151515152	2.96969697	1.939393939	0	1.03030303	0.333333333	6.454545455	1.424242424	0
AC011747.4	1.303030303	0.818181818	0.636363636	7	1.575757576	1.848484849	5.121212121	2.666666667	0	5.575757576	3.636363636	0	0.333333333	0.393939394	2.151515152	2.212121212	1.424242424	0	0	7.96969697	3.303030303	0.121212121	0.393939394	3.303030303	1.96969697	0.181818182	0	4.484848485	0	0.333333333	7.909090909	0.393939394	0.96969697
AC011747.6	0	0	0	0	0	0	0	0	0	0	0	0	0	0	0	0	0	0	0	0	0	0	0	0	0	0	0	0	0	0	0	0	0
AC011747.7	0	0.818181818	0	0	0	1.848484849	0.666666667	0.727272727	0	0.454545455	0	0.636363636	0	0.393939394	0	0.909090909	1.424242424	0	1.090909091	0	0	0	0	1.939393939	0.151515152	1.121212121	0	0	0	1.545454546	0.727272727	0.393939394	0.96969697
AC011748.1	0	0	0	0	0	0	0	0	0	0	0	0	0	0	0	0	0	0	0	0	0	0	0	0	0	0	0	0	0	0	0	0	0
AC011752.1	0	0	0	0	0	0	0	0	0	0	0	0	0	0	0	0	0	0	0	0	0	0	0	0	0	0	0	0	0	0	0	0	0
AC011753.5	0	0	0	0	0	0	0	0	0	0	0	0	0	0	0	0	0	0	0	0	0	0	0	0	0	0	0	0	0	0	0	0	0
AC011753.6	0	0	0	0	0	0	0	0	0	0	0	0	0	0	0	0	0	0	0	0	0	0	0	0	0	0	0	0	0	0	0	0	0
AC011754.1	0	0	0	0	0	0	0	0	0	0	0	0	0	0	0	0	0	0	0	0	0	0	0	0	0	0	0	0	0	0	0	0	0
AC011755.1	0	0	0	0	0	0	0	0	0	0	0	0	0	0	0	0	0	0	0	0	0	0	0	0	0	0	0	0	0	0	0	0	0
AC011816.1	0	0	0	0	0	0	0	0	0	0	0	0	0	0	0	0	0	0	0	0	0	0	0	0	0	0	0	0	0	0	0	0	0
AC011891.5	0	0	0	0	0	0	0	0	0	0	0	0	0	0	0	0	0	0	0	0	0.303030303	0	0	0	0	0	0	0	0	0	0	0	0
AC011893.3	0	0	0	0	0	0	0	0	0	0	0	0	0	0	0	0	0	0	0	0	0	0	0.393939394	0	0	0	0	0	0	0	0	1.424242424	0
AC011897.1	0	0	0	0	0	0	0	0	0	0	0	0	0	0	0	0	0	0	0	0	0	0	0	0	0	0	0	0	0	0	0	0	0
AC011897.2	0	0	0	0	0	0	0	0	0	0	0	0	0	0	0	0	0	0	0	0	0	0	0	0	0	0	0	0	0	0	0	0	0
AC011899.10	0	0	0	0	0	0	0	0	0	0	0	0	0	0	0	0	0	0	0	0	0	0	0	0	0	0	0	0	0	0	0	0	0
AC011899.9	3.181818182	6.090909091	5.545454546	4.939393939	8.424242424	7.696969697	2.333333333	10.3030303	8.545454546	3.060606061	1.666666667	7.545454546	1.757575758	6.848484849	3.090909091	0.909090909	1.484848485	0	2.909090909	1.303030303	5.303030303	3.757575758	0	4.060606061	1.96969697	6.242424242	2.96969697	9.484848485	14.36363636	8.212121212	0.727272727	2.454545455	2.575757576
AC011901.2	0	0	0	0	0	0	0	0	0	0	0	0	0	0	0	0	0	0	0	0	0	0	0	0	0	0	0	0	0	0	0	0	0
AC011933.1	0	0	0.636363636	0	0.818181818	0	0	0	0	0	0.575757576	0.636363636	0	0	0	0	0	0	0	0	0	0	0.393939394	0	0	0	0.575757576	0	5.303030303	0	0.727272727	0	0.060606061
AC011933.2	0	0	0	0	0	0	0	0	0	0	0	0	0	0	0	0	0	0	0	0	0	0	0	0	0	0	0	0	0	0	0	0	0
AC011994.1	0	0	0	0	0	0	0	0	0	0	0	0	0	0	0	0	0	0	0	0	0	0	0	0	0	0	0	0	0	0	0	0	0
AC011995.1	0	0	0	0	0	0	0	0	0	0	0	0	0	0	0	0	0	0	0	0	0	0	0	0	0	0	0	0	0	0	0	0	0
AC011995.3	0	0	0	0	0	0	0	0	0	0.454545455	0	0	0	0	0	0	0	0	0	0	0	0	0	0	0.151515152	0	0	0	0	0	0	0	0
AC011997.1	0	0	0	0	0	0	0	0	0	0	0	0.636363636	0	0	0	0	0	0	0	0	0	0	0	0	0	0	0	0	0	0	0	0	0
AC011998.1	0	0	0	0	0	0	0	0	0	0	0	0	0	0	0	0	0	0	0	0	0	0	0	0	0	0	0	0	0	0	0	0	0
AC011998.2	0	0	0	0	0	0	0	0	0	0	0	0	0	0	0	0	0	0	0	0	0	0	0	0	0	0	0	0	0	0	0	0	0
AC011998.4	0	0	0	0	0	0	0	0	0	0	0	0	0	0	0	0	0	0	0	0	0	0	0	0	0	0	0	0	0	0	0	0	0
AC011999.1	0	0	0	0	0	0	0	0	0	0	0	0	0	0	0	0	0	0	0	0	0	0	0	0	0	0	0	0	0	0	0	0	0
AC012003.1	0	0	0	0	0	0	0	0	0	0	0	0	0	0	0	0	0	0	0	0	0	0	0	0	0	0	0	0	0	0	0	0	0
AC012005.2	0	0	0	0	0	0	0	0	0	0	0	0	0	0	0	0	0	0	0	0	0	0	0	0	0	0	0	0	0	0	0	0	0
AC012047.1	0	0	0	0	0	0	0	0	0	0	0	0	0	0	0	0	0	0	0	0	0	0	0	0	0	0	0	0	0	0	0	0	0
AC012050.1	0	0	0	0	0	0	0	0	0	0	0	0	0	0	0	0	0	0	0	0	0	0	0	0	0	0	0	0	0	0	0	0	0
AC012065.4	0	0	0	0	0	0	0	0	0	0	0	0	0	0	0	0	0	0	0	0	0	0	0	0	0	0	0	0	0	0	0	0	0
AC012065.5	0	0	0	0	0	0	0	0	0	0	0	0	0	0	0	0	0	0	0	0	0	0	0	0	0	0	0	0	0	0	0	0	0
AC012065.7	0	0	0	0	0	0	0	0	0	0	0	0	0	0	0	0	0	0	0	0	0	0	0	0	0	0	0	0	0	0	0	0	0
AC012066.1	0	0	0	0	0	0	0	0	0	0	0	0	0	0	0	0	0	0	0	0	0	0	0	0	0	0	0	0	0	0	0	0	0
AC012067.1	0	0	0	0	0	0	0	0	0	0	0	0	0	0	0	0	0	0	0	0	0	0	0	0	0	0	0	0	0	0	0	0	0
AC012074.1	0	0	0	0	0	0	0	0	0	0	0	0	0	0	0	0	0	0	0	0	0	0	0	0	0	0	0	0	0	0	0	0	0
AC012074.2	0	0	0	0	0	1.848484849	0	0	0	0	0	0	0	0.393939394	0	0	3.545454546	0	1.090909091	0	0	0	0	1.939393939	0.151515152	1.121212121	0	0	1.03030303	1.545454546	0	0	0.060606061
AC012075.1	0	0	0	0	0	0	0	0	0	0	0	0	0	0	0	0	0	0	0	0	0	0	0	0	0	0	0	0	0	0	0	0	0
AC012075.2	0	0	0	0	0	0	0	0	0	0	0	0	0	0	0	0	0	0	0	0	0	0	0	0	0	0	0	0	0	0	0	0	0
AC012078.2	0	0	0	0	0	0	0	0	0	0	0	0	0	0	0	0	0	0	0	0	0	0	0	0	0	0	0	0	0	0	0	0	0
AC012119.1	0	0	0	0	0	0	0	0	0	0	0	0	0	0	0	0	0	0	0	0	0	0	0	0	0	0	0	0	0	0	0	0	0
AC012123.1	3.181818182	0	0.636363636	0	4.939393939	0	0.666666667	0	0	1.212121212	3.636363636	0.636363636	2.242424242	5.96969697	0.424242424	3	1.484848485	5.727272727	1.090909091	1.303030303	5.303030303	4.545454546	0.393939394	0	0	1.121212121	2.96969697	0	0	0.333333333	0.727272727	0.393939394	2.575757576
AC012146.7	0.484848485	0	1.545454546	1.848484849	0	0	0.666666667	1.727272727	0.636363636	3.060606061	0.575757576	0	2.242424242	0	2.151515152	1.757575758	0	1.212121212	1.090909091	2.787878788	0.303030303	0	0	0.939393939	1.090909091	0	1.939393939	0.333333333	1.03030303	0	0.727272727	1.424242424	0
AC012150.1	0	0	0	0	0	0	0	0	0	0	0	0	0	0	0	0	0	0	0	0	0	0	0	0	0	0	0	0	0	0	0	0	0
AC012175.1	0	0	0	0	0	0	0	0	0	0	0	0	0	0	0	0	0	0	0	0	0	0	0	0	0	0	0	0	0	0	0	0	0
AC012181.1	0	0	0	0	0	0	0	0	0	0	0	0	0	0	0	0	0	0	0	0	0	0	0	0	0	0	0	0	0	0	0	0	0
AC012215.1	0	0	0	0	0	0	0	0	0	0	0	0	0	0	0	0	0	0	0	0	0	0	0	0	0	0	0	0	0	0	0	0	0
AC012305.1	0	0	0	0	0	0	0	0	0	0	0	0	0	0	0	0	0	0	0	0	0	0	0	0	0	0	0	0	0	0	0	0	0
AC012306.2	0	0	0	0	0	0	0	0	0	0	0	0	0	0	0	0	0	0	0	0	0	0	0	0	0	0	0	0	0	0	0	0	0
AC012307.2	0	0	0	0	0	0	0	0	0	0	0	0	0	0	0	0	0	0	0	0	0	0	0	0	0	0	0	0	0	0	0	0	0
AC012309.5	0.484848485	0.818181818	0	0.848484849	0	0	4.242424242	1.727272727	0	3.060606061	0.575757576	0	2.242424242	0	0	0	0	0	0	2.787878788	0	0.121212121	0	0	1.090909091	0.181818182	0	0	3.181818182	0.333333333	0	0.393939394	0
AC012313.1	0	0	0	0	0	0	0	0	0	0	0	0	0	0	0	0	0	0	0	1.303030303	0	0	0	0	0	0	0	0	0	0	0	0	0
AC012314.19	0	0	0	0	0	0	0	0	0	0	0	0	0	0	0	0	0	0	0	0	0	0	0	0	0	0	0	0	0	0	0	0	0
AC012314.20	0	1.787878788	0.636363636	0	3.181818182	0.787878788	0	0	0	0	0.575757576	2.636363636	0	1.212121212	0	0.181818182	1.484848485	0	0	0	0	4.545454546	1.545454546	3.303030303	0.151515152	2.060606061	0.575757576	2.454545455	3.181818182	1.545454546	0.727272727	1.424242424	2.575757576
AC012314.8	0	0	0	0	0	0	0	0	0	0	0	0	0	0	0	0	0	0	0	0	0	0	0	0	0	0	0	0	0	0	0.727272727	0	0
AC012317.1	0	0	0	0	0	0	0	0	0	0	0	0	0	0	0	0	0	0	0	0	0	0	0	0	0	0	0	0	0	0	0	0	0.060606061
AC012322.1	0	0	0	0	0	0	0	0	0	0	0	0	0	0	0	0	0	0	0	0	0	0	0	0	0	0	0	0	0	0	0	0	0
AC012353.1	0	0	0	0	0	0	0	0	0	0	0	0	0	0	0	0	0	0	0	0	0	0	0	0	0	0	0	0	0	0	0	0	0
AC012354.6	0	0	0	0	0	0	0	0	0	0.454545455	0	0	0	0	0	0	0	0	0	0	0	0	0	0	0	0	0	0	0	0	0	0	0
AC012354.8	0	0	0	0	0	0	0	0	0	0	0	0	0	0	0	0	0	0	0	0	0	0	0	0	0	0	0	0	0	0	0	0	0
AC012358.4	0	0	0	0	0	0	0	0	0	1.212121212	0	0	0	0	0	0	0	0	0	0	0	0	0	0	0	0	0	0.333333333	0	0	0	0	0
AC012358.7	0	0	0	0	0	0	0	0	0	0	0	0	0	0	0	0	0	0	0	0	0	0	0	0	0	0	0	0	0	0	0	0	0
AC012358.8	0	0	0	0	2.333333333	0	0	0	0	3.060606061	1.666666667	0	0	0.393939394	0	0	0	1.212121212	0	2.787878788	0.303030303	0.121212121	0	0	0	1.121212121	0	1.545454546	0	0	0	0	0
AC012360.1	0	0	0	0	0	0	0	0	0	0	0	0	0	0	0	0	0	0	0	0	0	0	0	0	0	0	0	0	0	0	0	0	0
AC012360.2	0	0	0	0	0	0	0	0	0	0	0	0	0	0	0	0	0	0	0	0	0	0	0	0	0	0	0	0	0	0	0	0	0
AC012360.4	0.515151515	0	0.636363636	0	0	0	0	0	0	0	0.575757576	0	0	0	0	0	0	0	0	0	0	0	0.393939394	0	0	0	0	0	0	0.333333333	0	0	0.96969697
AC012360.6	0	0	0	0	0	0	0	0	0	0	0	0	0	0	0	0	0	0	0	0	0	0	0	0	0	0	0	0	0	0	0	0	0
AC012361.1	0	0	0	0	0	0	0	0	0	0	0	0	0	0	0	0	0	0	0	0	0	0	0	0	0	0	0	0	0	0	0	0	0
AC012362.1	0	0	0	0	0	0	0	0	0	0	0	0	0	0	0	0	0	0	0	0	0	0	0	0	0	0	0	0	0	0	0	0	0
AC012362.3	0	0	0	0	0	0	0	0	0	0	0	0	0	0	0	0	0	0	0	0	0	0	0	0	0	0	0	0	0	0	0	0	0
AC012363.10	0	0	0	0	0	0	0	0	0	0	0	0	0	0	0	0	0	0	0	0	0	0	0	0	0	0	0	0	0	0	0	0	0
AC012363.13	0	0.818181818	0	0	0	0	0	0	0	0	0	0	0	0	0	0	0	0	0	0	0	0	0	0.03030303	0	0	0	0.333333333	0	0	0	0	0
AC012363.4	0.515151515	0	0	0	0	0	0	0	1.636363636	0	0	0	0	0	0	0.181818182	0	0	0	0	0	1.090909091	0	0.03030303	0.151515152	0	0	0.333333333	1.03030303	0	0	0	0
AC012363.7	0	0	0	0	0	0	0	0	0	0	0	0	0	0	0	0	0	0	0	0	0	0	0	0	0	0	0	0	0	0	0	0	0
AC012363.8	0	0	0	0	0	0	0.666666667	0	0	0	0	0	0	0	0	0	0	0	0	0	0	0	0	0	0	0	0	0	0	0	0	0	0
AC012365.3	0	0	0	0	0	0	0	0	0	0	0	0	0	0	0	0	0	0	0	0	0	0	0	0	0	0	0	0	0	0	0	0	0
AC012368.1	2.181818182	0.818181818	2.454545455	0.848484849	2.333333333	7.696969697	2.333333333	7.090909091	3.484848485	1.212121212	3.666666667	7.545454546	0.333333333	5.96969697	4.818181818	4.272727273	3.545454546	1.212121212	0	2.787878788	4.242424242	5.333333333	0	7.090909091	3.575757576	2.96969697	0	9.484848485	30.75757576	5.242424242	0.727272727	1.424242424	4.757575758
AC012370.2	0	0	0	0	0	0	0	0	0	0	0	0	0	0	0	0	0	0	0	0	0	0	0	0	0	0	0	0	0	0	0	0	0
AC012370.3	0	0	0	0	0	0	0	0	0	0	0	0	0	0	0	0	0	0	0	0	0	0	0	0	0	0	0	0	0	0	0	0	0
AC012379.1	0	0	0	0	0	0	1.545454546	0	0	0	0	0	0	0	0	0.181818182	0	0	0	0	2.333333333	0	0.393939394	0	0	0	0	0	0	0	0	0	0.96969697
AC012391.1	0	0	0	0	0	0	0	0	0	0	0	0	0	0	0	0	0	0	0	0	0	0	0	0	0	0	0	0	0	0	0	0	0
AC012414.1	0	0	0	0	0	0	0	0	0	0	0	0	0	0	0	0	0	0	0	0	0	0	0	0	0	0	0	0	0	0	0	0	0
AC012441.1	0	0	0	0	0	0	0	0	0	0	0	0	0	0	0	0	0	0	0	0	0	0	0	0	0	0.181818182	0	0	0	0	0	0	0
AC012442.5	0	0	0.636363636	0	0	1.848484849	0	0	0	0	0.575757576	0.636363636	0	0	0	0.181818182	0	0	0	0	0	0	0	0	0	0	0	0	0	0	0	0.393939394	0
AC012442.6	0	0	0	0	0	0	0	0	0	0	0	0	0	0	0	0	0	0	0	0	0.303030303	0	0	0	0	0	0	0	0	0	0	0	0
AC012445.1	0	0	0	0	0	0	0	0	0	0	0	0	0	0	0	0	0	0	0	0	0	0	0	0	0	0	0	0	0	0	0	0	0
AC012451.1	0	0	0	0	0	0	0	0	0	0	0	0	0	0	0	0	0	0	0	0	0	0	0	0	0	0	0	0	0	0	0	0	0
AC012454.4	0	0	0	0	0	0	0	0	0	0	0	0	0	0	0	0	0	0	0	0	0	0	0	0	0	0	0	0	0	0	0	0	0
AC012456.3	0	0	0	0	0	0	0	0	0	0	0	0	0	0	0	0	0	0	0	0	0	0	0	0	0	0	0	0	0	0	0	0	0
AC012456.4	0	0	0	0	0	0	0	0	0	0	0	0	0	0	0	0	0	0	0	0	0	0	0	0	0	0	0	0	0	0	0	0	0
AC012457.2	0	0	0	0.848484849	0	0	0	0	0	0	0	0	0	0	0	0	0	0	0	0	0	0	0	0	0	0	0	0	0	0	0	0	0
AC012462.1	0	0	0	0	0	0	0	0	0	0	0	0	0	0	0	0	0	0	0	0	0	0	0	0	0	0	0	0	0	0	0	0	0
AC012462.2	0	0	0	0	0	0	0	0	0	0	0	0	0	0	0	0	0	0	0	0	0	0	0	0	0	0	0	0	0	0	0	0	0
AC012462.3	0	0	0	0	0	0	0	0	0	0	0	0	0	0	0	0	0	0	0	0	0	0	0	0	0	0	0	0	0	0	0	0	0
AC012467.1	0	0	0	0	0	0	0	0	0	0	0	0	0	0	0	0	0	0	0	0	0	0	0	0	0	0	0	0	0	0	0	0	0
AC012485.1	0	0	0	0	0	0	0	0	0	0	0	0	0	0	0	0	0	0	0	0	0	0	0	0	0	0	0	0	0	0	0	0	0
AC012485.2	0	0	0	0	0	0	0	0	0	0	0	0	0	0	0	0	0	0	0	0	0	0	0	0	0	0	0	0	0	0	0	0	0
AC012487.2	0.515151515	2.787878788	0.636363636	0	0	1.848484849	0	1.727272727	0.636363636	0	1.666666667	0.636363636	0.333333333	0	0.424242424	0	0	1.212121212	0	0	2.333333333	1.090909091	0	3.303030303	1.090909091	1.121212121	1.939393939	0	0	0.333333333	0.727272727	1.424242424	0
AC012493.1	0	0	0	0	0	0	0	0	0	0	0	0	0	0	0	0	0	0	0	0	0	0	0	0	0	0	0	0	0	0	0	0	0
AC012493.2	0	0	0	0	0	0	0	0	0	0	0	0	0	0	0	0	0	0	0	0	0	0	0	0	0	0	0	0	0	0	0	0	0
AC012494.1	0	0	0	0	0	0	0	0	0	0	0	0	0	0	0	0	0	0	0	0	0	0	0	0	0	0	0	0	0	0	0	0	0
AC012497.2	0	0	0	0	0	0	0	0	0	0	0	0	0	0	0	0	0	0	0	0	0	0	0	0	0	0	0	0	0	0	0	0	0
AC012499.1	0	0	0	0	0	0	0	0	0	0	0	0	0	0	0	0	0	0	0	0	0	0	0.393939394	0	0	0	0	0	0	0	0	0	0
AC012501.1	0	0	0	0	0	0	0	0	0	0	0	0	0	0	0	0	0	0	0	0	0	0	0	0	0	0	0	0	0	0	0	0	0
AC012501.2	0	0	0	0	0	0	0	0	0	0	0	0	0	0	0	0	0	0	0	0	0	0	0	0	0	0	0	0	0	0	0	0	0
AC012501.3	0	0	0	0	0	0	0	0	0	0	0	0	0	0	0	0	0	0	0	0	0	0	0	0	0	0	0	0	0	0	0	0	0
AC012506.1	0	0	0	0	0	0	0	0	0	0	0	0	0	0	0	0	0	0	0	0	0	0	0	0	0	0	0	0	0	0	0	0	0
AC012506.2	0	0	0	0	0	0	0	0	0	0	0	0	0	0	0	0	0	0	0	0	0	0	0	0	0	0	0	0	0	0	0	0	0
AC012506.3	0	0	0	0	0	0	0	0	0	0	0	0	0	0	0	0	0	0	0	0	0	0	0	0	0	0	0	0	0	0	0	0	0
AC012506.4	0	0	0	0	0	0	0	0	0	0	0	0	0	0	0	0	0	0	0	0	0	0	0	0	0	0	0	0	0	0	0	0	0
AC012507.3	4.939393939	3.909090909	1.545454546	0	1.575757576	0.787878788	0	0	3.484848485	3.939393939	0	2.636363636	1.757575758	0	6.575757576	0.181818182	0	1.212121212	2.909090909	0	0	0	4.545454546	0.939393939	2.787878788	8.090909091	2.96969697	0	0	0	0	7.090909091	2.575757576
AC012507.4	0	2.787878788	0	0	0.818181818	0	0	1.727272727	0	0	0	0.636363636	0	0	0	0	0	0	0	0	0.303030303	0	0.393939394	0	0	0	0.575757576	0	1.03030303	0	0.727272727	0	0
AC012512.1	0	0	0	0	0	0	0	0	0	0	0	0	0	0	0	0	0	0	0	0	0	0	0	0	0	0	0	0	0	0	0	0	0
AC012513.4	0	0	0	0	0	0	0	0	0	0	0	0	0	0	0	0	0	0	0	0	0	0	0	0	0	0	0	0	0	0	0	0	0
AC012513.6	0	0	0	0	0	0	0	0	0	0	0	0	0	0	0	0	0	0	0	0	0	0	0	0	0	0	0	0	0	0	0	0	0
AC012531.23	0	0	0	0	0	0	0	0	0	0	0	0	0	0	0	0	0	0	0	0	0	0	0	0	0	0	0	0	0	0	0	0	0
AC012531.25	0	0	0	0	0	0	0	0	0	0	0	0	0	0	0	0	0	0	0	0	0	0	0	0	0	0	0	0	0	0	0	0	0
AC012564.1	0	0	0	0	0	0	0	0	0	0	0	0	0	0	0	0	0	0	0	0	0	0	0	0	0	0	0	0	0	0	0	0	0
AC012593.1	0	0	0	0	0	0	0	0	0	0	0	0	0	0	0	0	0	0	0	0	0	0	0	0	0	0	0	0	0	0	0	0	0
AC012594.1	0	0	0	0	0	0	0	0	0	0	0	0	0	0	0	0	0	0	0	0	0	0	0	0	0	0	0	0	0	0	0	0.393939394	0
AC012603.1	0	0	0	0	0	0	0	0	0	0	0	0	0	0	0	0	0	0	0	0	0	0	0	0	0	0	0	0	0	0	0	0	0
AC012613.2	0	0	0	0	0	0	0	0	0	0	0	0	0	0	0	0	0	0	0	0	0	0	0	0	0	0	0	0	0	0	0	0	0
AC012615.1	0	0	0	0	0	0	0.666666667	0	0	0	0	0	0	0	0	0	0	0	0	0	0	0	0	0	0	0	0	0	0	0	0	0	0
AC012627.1	0	0	0	0	0	0	0	0	0	0	0	0	0	0	0	0	0	0	0	0	0	0	0	0	0	0	0	0	0	0	0	0	0
AC012667.1	0	0	0	0	0	0	0	0	0	0	0	0	0	0	0	0	0	0	0	0	0	0	0	0	0	0	0	0	0	0	0	0	0
AC012668.1	0	0	0	0	0	0	0	0	0	0	0	0	0	0	0	0	0	0	0	0	0	0	0	0	0	0	0	0	0	0	0	0	0
AC012668.2	0	0	0	0	0	0	0	0	0	0	0	0	0	0	0	0	0	0	0	0	0	0.151515152	0	0	0	0	0	0	0	0	0	0	0
AC012668.3	0	0	0	0	0	0	0	0	0	0	0	0	0	0	0	0	0	0	0	0	0	0	0	0	0	0	0	0	0	0	0	0	0
AC012671.1	0	0	0	0	0	0	0	0	0	0	0	0	0	0	0	0	0	0	0	0	0	0	0	0	0	0	0	0	0	0	0	0	0
AC012671.2	0	0	0	0	0	0	0	0	0	0	0	0	0	0	0	0	0	0	0	0	0	0	0	0	0	0	0	0	0	0	0	0	0
AC012671.3	0	0	0	0	0	0	0	0	0	0	0	0	0	0	0	0	0	0	0	0	0	0	0	0	0	0	0	0	0	0	0	0	0
AC012671.4	0	0	0	0	0	0	0	0	0	0	0	0	0	0	0	0	0	0	0	0	0	0	0	0	0	0	0	0	0	0	0	0	0
AC013248.2	0	0	0	0	0	0	0	0	0	0	0	0	0	0	0	0	0	0	0	0	0	0	0	0	0	0	0	0	0	0	0	0	0
AC013262.1	0	0	0	0	0	0	0	0	0	0	0	0	0	0	0	0	0	0	0	0	0	0	0	0	0	0	0	0	0	0	0	0	0
AC013264.2	0	0	0.636363636	0	0.818181818	0	5.121212121	0	0	0	0	0	0.333333333	0.393939394	0	0.181818182	1.484848485	0	0	1.303030303	0	0	0	0.03030303	1.96969697	2.96969697	1.939393939	0	0	1.545454546	2.121212121	0	0.060606061
AC013267.1	0	0	0	0	0	0	0	0	0	0	0	0	0	0	0	0	0	0	0	0	0	0	0	0	0	0	0	0	0	0	0	0	0
AC013268.1	0	0	0	0	0	0	0	0	0	0	0	0	0	0	0	0	0	0	0	0	0	0	0	0	0	0	0	0	0	0	0	0	0
AC013268.3	0	0	0	0	0	0	0	0	0	0	0	0	0	0	0	0	0	0	0	0	0	0	0	0	0	0	0	0	0	0	0	0	0
AC013268.4	0	0	0	0	0	0	0	0	0	0	0	0	0	0	0	0	0	0	0	0	0	0	0	0	0	0	0	0	0	0	0	0	0
AC013269.1	0	0	0	0	0	0	0	0	0	0	0	0	0	0	0	0	0	0	0	0	0	0	0	0	0	0	0	0	0	0	0	0	0
AC013269.3	0	0	0	0	0	0	0	0	0	0	0	0	0.333333333	0	0	0	0	0	0	0	0	0	0	0	0	0	0	0	0	0	0	0	0
AC013269.4	0	0	0	0	0	0	0	0	0	0	0	0	0	0	0	0	0	0	0	0	0	0	0	0	0	0	0	0	0	0	0	0	0
AC013269.5	0	0	0	0	0	0	0	0	0	0	0	0	0	0	0	0	0	0	0	0	0	0	0	0	0	0	0	0	0	0	0	0	0
AC013271.3	0	0	0	0	0	0	0	0	0	0	0	0	0	0	0	0	0	0	0	0	0	0	0	0	0	0	0	0	0	0	0	0	0
AC013275.1	0	0	0	0	0	0	0	0	0	0	0	0	0	0	0	0	0	0	0	0	0	0	0	0	0	0	0	0	0	0	0	0	0
AC013275.2	0	0	0	0	0	0	0	0	0	0	0	0	0	0	0	0	0	0	0	0	0	0	0	0	0	0	0	0	0	0	0	0	0
AC013283.1	0	0	0	0	0	0	0	0	0	0	0	0	0	0	0	0	0	0	0	0	0	0	0	0	0	0	0	0	0	0	0	0	0
AC013394.2	142.6363636	142.7272727	112.3636364	79.90909091	243.1515152	116.8181818	105.2424242	99.39393939	98.75757576	90.15151515	136.5151515	102.3030303	94.27272727	126.5151515	111.0909091	118	152.3636364	83.15151515	89.39393939	134.5151515	107.030303	107.7575758	108.030303	111.3939394	90.93939394	112.0909091	146.0606061	101.7272727	155	96.51515152	101.6969697	80.66666667	85.18181818
AC013399.3	0	0	0	0	0	0	0	0	0	0	0	0	0	0	0	0	0	0	0	0	0	0	0	0	0	0	0	0	0	0	0	0	0
AC013401.1	0	0	0	0	0	0	0	0	0	0	0	0	0	0	0	0	0	0	0	0	0	0	0	0	0	0	0	0	0	0	0	0	0
AC013401.2	0	0	0	0	0	0	0	0	0	0	0	0	0	0	0	0	0	0	0	0	0	0	0	0	0	0	0	0	0	0	0	0	0
AC013402.1	0	0	0	0	0	0	0	0	0	0	0	0	0	0	0	0	0	0	0	0	0	0	0	0	0	0	0	0	0	0	0	0	0
AC013402.3	0	0	0	0	0	0	0	0	0	0	0	0	0	0	0	0	0	0	0	0	0	0	0	0	0	0	0	0	0	0	0	0	0
AC013402.4	0	0	0	0	0	0	0	0	0	0	0	0	0	0	0	0	0	0	0	0	0	0	0	0	0	0	0	0	0	0	0	0	0
AC013402.5	0	0	0	0	0	0	0	0	0	0	0	0	0	0	0	0	0	0	0	0	0	0	0	0	0	0	0	0	0	0	0	0	0
AC013403.13	0	0	0	0	0	0	0	0	0	0	0	0	0	0	0	0	0	0	0	0	0	0	0	0	0	0	0	0	0	0	0	0	0
AC013404.1	0	0	0	0	0	0	0	0	0	0	0	0	0	0	0	0	0	0	0	0	0	0	0	0	0	0	0	0	0	0	0	0	0
AC013406.1	0	0	0	0	0	0	0	0	0	0	0	0	0	0	0	0	0	0	0	0	0	0	0	0	0	0	0	0	0	0	0	0	0
AC013410.1	0	0	0	0	0	0	0	0	0	0	0	0	0	0	0	0	0	0	0	0	0	0	0	0	0	0	0	0	0	0	0	0	0
AC013410.2	0	0	0	0	0	0	0	0	0	0	0	0	0	0	0	0	0	0	0	0	0	0	0	0	0	0	0	0	0	0	0	0	0
AC013429.4	0	0	0	0	0	0	0	0	0	0	0	0	0	0	0	0	0	0	0	0	0	0	0	0	0	0	0	0	0	0	0	0	0
AC013429.5	0	0	0	0	0	0	0	0	0	0	0	0	0	0	0	0	0	0	0	0	0	0	0	0	0	0	0	0	0	0	0	0	0
AC013436.6	0	0	0	0	0	0	0	0	0	0	0	0	0	0	0	0	0	0	0	0	0	0	0	0	0	0	0	0	0	0	0	0	0
AC013437.2	0	0	0	0	0	0	0	0	0	0	0	0	0	0	0	0	0	0	0	0	0	0	0	0	0	0	0	0	0	0	0	0	0
AC013437.4	0	0	0	0	0	0	0	0	0	0	0	0	0	0	0	0	0	0	0	0	0	0	0	0	0	0	0	0	0	0	0	0	0
AC013437.6	0	0	0	0	0	0	0	0	0	0	0	0	0	0	0	0	0	0	0	0	0	0	0	0	0	0	0	0	0	0	0	0	0
AC013437.7	0	0	0	0	0	0	0	0	0	0	0	0	0	0	0	0	0	0	0	0	0	0	0	0	0	0	0	0	0	0	0	0	0
AC013439.4	0	0	0	0	0	0	0	0	0	0	0	0	0	0	1.242424242	0.909090909	0	0	0	0	0	0	0	0.03030303	0	0	0	0	0	0	0	0	0
AC013442.1	0	0	0	0	0	0	0	0	0	0	0	0	0	0	0	0	0	0	0	0	0	0	0	0	0	0	0	0	0	0	0	0	0
AC013444.1	0	0	0	0	0	0	0	0	0	0	0	0	0	0	0	0	0	0	0	0	0	0	0	0	0	0	0	0	0	0	0	0	0
AC013444.2	0	0	0	0	0	0	0	0	0	0	0	0	0	0	0	0	0	0	0	0	0	0	0	0	0	0	0	0	0	0	0	0	0
AC013448.1	0	0	0	0	0	0	0	0	0	0	0	0	0	0	0	0	0	0	0	0	0	0	0	0	0	0	0	0	0	0	0	0	0
AC013448.2	0	0	0	0	0	0	0	0	0	0	0	0	0	0	0	0	0	0	0	0	0	0	0	0	0	0	0	0	0	0	0	0	0
AC013449.1	0	0	0	0	0	0	0	0	0	0	0	0	0	0	0	0	0	0	0	0	0	0	0	0	0	0	0	0	1.03030303	0	0	0	0
AC013460.1	0	0.818181818	0.636363636	0	0	0.787878788	0	2.666666667	0	2.121212121	0	0	1.757575758	0	1.242424242	2.212121212	1.515151515	0	0	0	0	1.090909091	0	0.939393939	0.151515152	1.121212121	0.575757576	1.545454546	0	0.333333333	0	0	0
AC013463.2	0	0	0	0	0	0	0	0	0	0	0	0	0	0	0	0	0	0	0	0	0	0	0	0	0	0	0	0	0	0	0	0	0
AC013467.1	0	0	0	0	0	0	0	0	0	0	0	0	0	0	0	0	0	0	0	0	0	0	0	0	0	0	0	0	0	0	0	0	0
AC013468.1	0	0	0	0	0	0	0	0	0	0	0	0	0	0	0	0	0	0	0	0	0	0	0	0	0	0	0	0	0	0	0	0	0
AC013469.1	0	0	0	0	0	0	0	0	0	0	0	0	0	0	0	0	0	0	0	0	0	0	0	0	0	0	0	0	0	0	0	0	0
AC013470.6	0	0	0	0	0	0	0	0	0	0	0	0	0	0	0	0	0	0	0	0	0	0	0	0	0	0	0	0	0	0	0	0	0
AC013470.8	0	0	0	0	0	0	0	0	0	0	0	0	0	0	0	0	0	0	0	0	0	0	0	0	0	0	0	0	0	0	0	0	0
AC013472.3	0	0	0	0	0	0	0.666666667	0	0	0	0	0	0	0	0	0.181818182	0	0	0	0	0	0	0	0	0	0	0	0	0	0	0	0	0
AC013472.4	0	0	0	0	0	0	0	0	0	0	0	0	0	0	0	0	0	0	0	0	0	0	0	0	0	0	0	0	0	0	0	0	0
AC013474.4	0	0	0	0	0	0	0	0	0	0	0	0	0	0	0	0	0	0	0	0	0	0	0	0	0	0	0	0	0	0	0	0	0
AC013476.1	0	0	0	0	0	0	0	0	0	0	0	0	0	0	0	0	0	0	0	0	0	0	0	0	0	0	0	0	0	0	0	0	0
AC013477.1	0	0	0	0	0	0	0	0	0	0	0	0	0	0	0	0	0	0	0	0	0	0	0	0	0	0	0	0	0	0	0	0	0
AC013480.2	0	0	0	0	0	0	0	0	0	0	0	0	0	0	0	0	0	0	0	0	0	0	0	0	0	0	0	0	0	0	0	0	0
AC013489.1	0	0	0	0	0	0	0	0	0	0	0	0	0	0	0	0	0	0	0	0	0	0	0	0	0	0	0	0	0	0	0	0	0
AC013558.1	0	0	0	0	0	0	0	0	0	0	0	0	0	0	0	0	0	0	0	0	0	0	0	0	0	0	0	0	0	0	0	0	0
AC013717.3	0	0	0	0	0	0	0	0	0	0	0	0	0	0	0	0	0	0	0	0	0	0	0	0	0	0	0	0	0	0	0	0	0
AC013718.1	0	0	0	0	0	0	0	0	0	0	0	0	0	0	0	0	0	0	0	0	0	0	0	0	0	0	0	0	0	0	0	0	0
AC013727.1	0	0	0	0	0	0	0	0	0	0	0	0	0	0	0	0	0	0	0	0	0	0	0	0	0	0	0	0	0	0	0	0	0
AC013727.2	0	0	0	0	0	0	0	0	0	0	0	0	0	0	0	0	0	0	0	0	0	0	0	0	0	0	0	0	0	0	0	0	0
AC013731.1	0	0	0	0	0	0	0	0	0	0	0	0	0	0	0	0	0	0	0	0	0	0	0	0	0	0	0	0	0	0	0	0	0
AC013733.3	0	0	0	0	0	0	0	0	0	0	0	0	0	0	0	0	0	0	0	0	0	0	0	0	0	0	0	0	0	0	0	0	0
AC013733.4	0	0	0	0	0	0	0	0	0	0	0	0	0	0	0	0	0	0	0	0	0	0	0	0	0	0	0	0	0	0	0	0	0
AC013733.5	0	0	0	0	0	0	0	0	0	0	0	0	0	0	0	0	0	0	0	0	0	0	0	0	0	0	0	0	0	0	0	0	0
AC013737.1	0	0	0	0	0	0	0	0	0	0	0	0	0	0	0	0	0	0	0	0	0	0	0	0	0	0	0	0	0	0	0	0	0
AC013751.1	0	0	0	0	0	0	0	0	0	0	0	0	0	0	0	0	0	0	0	0	0	0	0	0	0	0	0	0	0	0	0	0	0
AC015600.1	0	0	0	0	0	0	0	0	0	0	0	0	0	0	0	0	0	0	0	0	0	0	0	0	0	0	0	0	0	0	0	0	0
AC015660.1	0	0	0	0	0	0	0	0	0	0	0	0	0	0	0	0	0	0	0	0	0	0	0	0	0	0	0	0	0	0	0	0	0
AC015688.3	0	0	0	0	0	0	0	0	0	0	0	0	0	0	0	0	0	0	0	0	0	0	0.393939394	0	0	0	0	0	0	0	0	0	0
AC015691.13	0	0	0	0	0	0	0	0	0	0	0	0	0	0	0	0	0	0	0	0	0	0	0	0.03030303	0	0	0	0	0	0	0.727272727	0	0
AC015726.1	0	0	0	0	0	0	0	0	0	0	0	0	0	0	0	0	0	0	0	0	0	0	0	0	0	0	0	0	0	0	0	0	0
AC015815.1	0	0	0	0	0	0	0	0	0	0	0	0	0	0	0	0	0	0	0	0	0	0	0	0	0	0	0	0	0	0	0	0	0
AC015815.2	0	0	0	0	0	0	0	0	0	0	0	0	0	0	0	0	0	0	0	0	0	0	0	0	0	0	0	0	0	0	0	0	0
AC015815.3	0	0	0	0	0	0	0	0	0	0	0	0	0	0	0	0	0	0	0	0	0	0	0	0	0	0	0	0	0	0	0	0	0
AC015815.4	0	0	0	0	0	0	0	0	0	0	0	0	0	0	0	0	0	0	0	0	0	0	0	0	0	0	0	0	0	0	0	0	0
AC015815.5	0	0	0	0	0	0	0	0	0	0	0	0	0	0	0	0	0	0	0	0	0	0	0	0	0	0	0	0	0	0	0	0	0
AC015815.6	0	0	0	0	0	0	0	0	0	0	0	0	0	0	0	0	0	0	0	0	0	0	0	0	0	0	0	0	0	0	0	0	0
AC015815.7	0	0	0	0	0	0	0	0	0	0	0	0	0	0	0	0	0	0	0	0	0	0	0	0	0	0	0	0	0	0	0	0	0
AC015815.8	0	0	0	0	0	0	0	0	0	0	0	0	0	0	0	0	0	0	0	0	0	0	0	0	0	0	0	0	0	0	0	0	0
AC015818.3	0	0	0	0	0	0	0	0	0	0	0	0	0	0	0	0	0	0	0	0	0	0	0	0	0	0	0	0	0	0	0	0	0
AC015818.6	0	0	0	0	0	0	0	0	0	0	0	0	0	0	0	0	0	0	0	0	0	0	0	0	0	0	0	0	0	0	0	0	0
AC015820.1	0	0	0	0	0	0	0	0	0	0	0	0	0	0	0	0	0	0	0	0	0	0	0	0	0	0	0	0	0	0	0	0	0
AC015849.12	0	0	0	0	0	0	0	0	0	0	0	0	0	0	0	0	0	0	0	0	0	0	0	0	0	0	0	0	0	0	0	0	0
AC015849.13	0	0	1.545454546	0	0	0	0	0	0	0	0	0	0	0	0	0.181818182	0	1.212121212	0	0	0	0	0	0	0	0	0	0	0	0	0	0	0
AC015849.14	0	0	0	0	0	0	0	0	0	0	0	0	0	0	0	0	0	0	0	0	0	0	0	0	0	0	0	0	0	0	0	0	0
AC015849.16	14.48484848	20.33333333	29.90909091	17.60606061	5.818181818	17.33333333	12.33333333	12.21212121	13.15151515	9.878787879	8.696969697	23	32.87878788	16.81818182	10.84848485	16.6969697	18.72727273	25.72727273	28.21212121	13.42424242	9.090909091	26.15151515	21.90909091	7.090909091	17.72727273	12.63636364	16.45454545	14.66666667	1.03030303	7.242424242	19.24242424	26.12121212	14.57575758
AC015849.19	0	0	0	0	0	0.787878788	0	0	0	0	0	0	0	0	0	0	0	0	0	7.96969697	0	0	1.545454546	0.03030303	0	0.181818182	0	0	1.03030303	0	0.727272727	0	0
AC015849.2	0	0	0	0	0.818181818	0	1.545454546	1.757575758	0	0	0	0	0	0	0	0	0	0	0	7.96969697	0	0	0	0	0	0	0	0	0	0	0	0	0
AC015871.1	0	0	0	0	0	0	0	0	0.636363636	1.212121212	0.575757576	0	0	0	0	0	0	0	0	0	0	1.090909091	0	0	0	0	0	0	1.03030303	0.333333333	0	0	0
AC015884.1	0	0	0	0	0	0	0	0	0	0	0	0	0	0	0	0	0	0	0	0	0	0	0	0	0	0	0	0	0	0	0	0	0
AC015922.5	0	0	0	0	0	0	0	0	0	0	0	0	0	0	0	0	0	0	0	0	0	0	0	0	0	0	0	0	0	0	0	0	0
AC015922.6	0	0	0	0	0	0	0	0	0	0	0	0	0	0	0	0	0	0	0	0	0	0	0	0	0	0	0	0	0	0	0	0	0
AC015922.7	0	0	0	0	0	0	0	0	0	0	0	0	0	0	0	0	0	0	0	0	0	0	0	0	0	0	0	0	0	0	0	0	0
AC015923.1	0	0	0	0	0	0	0	0	0	0	0	0	0	0	0	0	0	0	0	0	0	0	0	0	0	0	0	0	0	0	0	0	0
AC015933.2	0	0	0	0	0	0	0	0	0	0	0	0	0	0	0	0	0	0	0	0	0	0	0	0	0	0	0	0	0	0	0	0	0
AC015936.3	0	0	0	0	0	0	0	0	0	0	0	0	0	0	0	0	0	0	0	0	0	0	0	0	0	0	0	0	0	0	0	0	0
AC015969.3	0.515151515	0	0.636363636	0	0	2.909090909	1.545454546	3.818181818	0	0	1.666666667	0	0	1.212121212	0	0.181818182	1.515151515	0	0	0	0	0	0	1.939393939	0.151515152	0	1.939393939	0	7.333333333	0	3.727272727	0.393939394	0.060606061
AC015971.1	0	0	0	0	0	0	0	0	0	0	0	0	0	0	0	0	0	0	0	0	0	0	0	0	0	0	0	0	0	0	0	0	0
AC015971.2	0.515151515	0	0	0	0	1.848484849	0.666666667	0	0	0	0	0.636363636	0.333333333	0	1.242424242	0	3.545454546	0	0	1.303030303	1.333333333	1.090909091	0	0	0	0	0	0	0	0	0	0	0
AC015977.5	0	0	0	0	0	0	0	0	0	0	0	0	0	0	0	0	0	0	0	0	0	0	0	0	0	0	0	0	0	0	0	0	0
AC015977.6	0	0	0	0	0	0	0	0	0	0	0	0	0	0	0	0	0	0	0	0	0	0	0	0	0	0	0	0	0	0	0	0	0
AC015987.1	0	0	0	0	0	0	0	0	0	0	0	0	0	0.393939394	0	0	0	0	1.090909091	0	0	0	0	0	0	0	0	0	0	0.333333333	0	0	0
AC015987.2	0	0	0	0	0	0	0	0	0	0	0	0	0	0	0	0	0	0	0	0	0	0	0	0	0	0	0	0	0	0	0	0	0
AC015989.1	0	0	0	0	0	0	0	0	0	0	0	0	0	0	0	0	0	0	0	0	0	0	0	0	0	0	0	0	0	0	0	0	0
AC015989.2	0	0	0	0	0	0	0	0	0	0	0	0	0	0	0	0	0	0	0	0	0	0	0	0	0	0	0	0	0	0	0	0	0
AC016113.1	0	0	0	0	0	0	0	0	0	0	0	0	0	0	0	0	0	0	0	0	0	0	0	0	0	0	0	0	0	0	0	0	0
AC016178.1	0	0	0	0	0	0	0	0	0	0	0	0	0	0	0	0	0	0	0	0	0	0	0	0	0	0	0	0	0	0	0	0	0
AC016178.2	0	0	0	0	0	0	0	0	0	0	0	0	0	0	0	0	0	0	0	0	0	0	0	0	0	0	0	0	0	0	0	0	0
AC016194.1	0	0	0	0	0	0	0	0	0	0	0	0	0	0	0	0	0	0	0	0	0	0	0	0	0	0	0	0	0	0	0	0	0
AC016251.1	0	0	0	0	0	0	0	0	0	0	0	0	0	0	0	0	0	0	0	0	0	0	0	0	0	0	0	0	0	0	0	0	0
AC016292.1	0	0	0	0	0	0	0	0	0	0	0	0	0	0	0	0	0	0	0	0	0	0	0	0	0	0	0	0	0	0	0	0	0
AC016292.3	0	0	0	0	0	0	0	0	0	0	0	0	0	0	0	0	0	0	0	0	0	0	0	0	0	0	0	0	0	0	0	0	0
AC016405.1	0	0	0	0	0	0	0	0	0	0	0	0	0	0	0	0	0	0	0	0	0	0	0	0	0	0	0	0	0	0	0	0	0
AC016405.2	0	0	0	0	0	0	0	0	0	0	0	0	0	0	0	0	0	0	0	0	0	0	0	0	0	0	0	0	0	0	0	0	0
AC016543.1	0	0	0	0	0	0	0	0	0	0	0	0	0	0	0	0	0	0	0	0	0	0	0	0	0	0	0	0	0	0	0	0	0
AC016553.1	0	0	0	0	0	0	0	0	0	0	0	0	0	0	0	0	0	0	0	0	0	0	0	0	0	0	0	0	0	0	0	0	0
AC016559.1	0	0	0	0	0	0	0	0	0	0	0	0	0	0	0	0	0	0	0	0	0	0	0	0	0	0	0	0	0	0	0	0	0
AC016561.1	0	0	0	0	0	0	0	0	0	0	0	0	0	0	0	0	0	0	0	0	0	0	0	0	0	0	0	0	0	0	0	0	0
AC016575.1	0	0	0	0	0	0	0	0	0	0	0	0	0	0	0	0	0	0	0	0	0	0	0	0	0	0	0	0	0	0	0	0	0
AC016582.2	0	0	0	0	0	0	0	0	0	0	0	0	0	0	0	0	0	0	0	0	0	0	0	0	0	0	0	0	0	0	0	0	0
AC016586.1	46.75757576	56.3030303	66.06060606	38.87878788	20.45454545	102.2424242	47.60606061	47.24242424	55.84848485	49.54545455	27.90909091	46.27272727	39.33333333	35.57575758	42.03030303	48.63636364	73.12121212	53.33333333	40.33333333	32.78787879	60.09090909	39.96969697	48.42424242	37.84848485	56.84848485	63.03030303	38.75757576	76.60606061	34.39393939	32.3030303	44.42424242	40.51515152	55.03030303
AC016597.1	0	0	0	0	0	0	0	0	0	0	0	0	0	0	0	0	0	0	0	0	0	0	0	0	0	0	0	0	0	0	0	0	0
AC016626.1	0	0	0	0	0	0	0	0	0	0	0	0	0	0	0	0	0	0	0	0	0	0	0	0	0	0	0	0	0	0	0	0	0
AC016626.2	0	0	0	0	0	0	0	0	0	0	0	0	0	0	0	0	0	0	0	0	0	0	0	0	0	0	0	0	0	1.545454546	0	0	0
AC016629.3	0	0	0	0.848484849	2.333333333	0	0	0.727272727	0	0	0	0	0.939393939	0	0	0.909090909	0	0	0	0	0	0	0	0	0	0	0.575757576	0	0	0	0	0	0
AC016629.7	0	0	0	0	0	0	0	0	0	0	0	0	0	0	0	0	0	0	0	0	0	0	0	0	0	0	0	0	0	0	0	0	0
AC016629.8	1.303030303	3.939393939	2.454545455	0.848484849	3.181818182	1.848484849	1.545454546	1.757575758	0.636363636	1.212121212	0.575757576	5.727272727	0.333333333	2.060606061	3.090909091	3.727272727	0	3.363636364	0	0	2.333333333	2.909090909	5.575757576	4.787878788	1.96969697	5.393939394	2.96969697	3.515151515	7.333333333	1.545454546	5.03030303	4.484848485	3.212121212
AC016644.1	0	0	0	0	0	0	0	0	0	0	0	0	0	0	0	0	0	0	0	0	0	0	0	0	0	0	0	0	0	0	0	0	0
AC016670.1	0	0	0	0	0	0	0	0	0	0	0	0	0	0	0	0	0	0	0	0	0	0	0	0	0	0	0	0	0	0	0	0	0
AC016682.1	0	0	0	0	0	0	0	0	0	0	0	0	0	0	0	0	0	0	0	0	0	0	0	0	0	0	0	0	0	0	0	0	0
AC016683.5	0	0	0	0	0	0	0	0	0	0	0	0	0	0	0	0	0	0	0	0	0	0	0	0	0	0	0	0	0	0	0	0	0
AC016691.2	0	0	0	0	0	0	0	0	0	0	0	0	0	0	0	0	0	0	0	0	0	0	0	0	0	0	0	0	0	0	0	0	0
AC016694.2	0	0	0	0	0	0	0	0	0	0	0	0	0	0	0	0	0	0	0	0	0	0	0	0	0	0	0	0	0	0	0	0	0
AC016696.1	0	0	0	0	0	0	0	0	0	0	0	0	0	0	0	0	0	0	0	0	0	0	0	0	0	0	0	0	0	0	0	0	0
AC016697.1	0	0	0	0	0	0	0	0	0	0	0	0	0	0	0	0	0	0	0	0	0	0	0	0	0	0	0	0	0	0	0	0	0
AC016697.2	0	0	0	0	0	0	0	0	0	0	0	0	0	0	0	0	0	0	0	0	0	0	0	0	0	0	0	0	0	0	0	0	0
AC016697.3	0	0	0	0	0	0	0	0	0	0	0	0	0	0	0	0	0	0	0	0	0	0	0	0	0	0	0	0	0	0	0	0	0
AC016700.2	0	0	0	2.787878788	0	0	2.333333333	0	0	0.454545455	0.575757576	1.666666667	0	0.393939394	0.454545455	1.757575758	0	0	1.090909091	0	1.363636364	1.121212121	0	0.939393939	0	3.878787879	0	0	5.303030303	0.333333333	0.727272727	0	0.060606061
AC016700.3	0	0	0	0	0	0	0	0	0	0	0	0	0.333333333	0	0	0	1.515151515	0	2.909090909	0	0	0	0	0	0.151515152	0	0	0	0	0	0	0.393939394	0
AC016700.4	0	0	0	0	0	0	0	0	0	0	0	0	0	0	0	0	0	0	0	0	0	0	0	0	0	0	0	0	0	0	0	0	0
AC016700.5	0	0	0.636363636	0	1.575757576	0.787878788	1.545454546	0	1.636363636	3.939393939	1.666666667	2.636363636	3.060606061	0	0.454545455	0	0	0	1.090909091	0	3.303030303	2	3.545454546	0.939393939	0.151515152	0.181818182	0.575757576	0	1.03030303	0.333333333	0.727272727	1.424242424	2.575757576
AC016700.6	0	0	0	0	0	0	0	0	0	0	0	0	0	0	0	0	0	0	0	0	0	0	0	0	0	0	0	0	0	0	0	0	0
AC016706.1	0	0	0	0	0	0	0	0	0	0	0	0	0	0	0	0	0	0	0	0	0	0	0	0	0	0	0	0	0	0	0	0	0
AC016708.2	0	0	0	0	0	0	0	0	0	0	0	0	0	0	0	0	0	0	0	0	0	0	0	0	0	0	0	0	0	0	0	0	0
AC016710.1	0	0	0	0	0	0	0	0	0	0	0	0	0	0	0	0	0	0	0	0	0	0	0	0	0	0	0	0	0	0	0	0	0
AC016712.1	0	0	0	0	0	0	0	0	0	0	0	0	0	0	0	0	0	0	0	0	0	0	0	0	0	0	0	0	0	0	0	0	0
AC016712.2	0	0	0	0	0	0	0	0	0	0	0	0	0	0	0	0	0	0	0	0	0	0	0	0	0	0	0	0	0	0	0	0	0
AC016716.1	0	0	0	0	0	0	0	0	0	0	0	0	0	0	0	0	0	0	0	0	0	0	0	0	0	0	0	0	0	0	0	0	0
AC016716.2	0	0	0	0	0	0	0	0	0	0	0	0	0	0	0	0	0	0	0	0	0	0	0	0	0	0	0	0	0	0	0	0	0
AC016717.1	0	0	0	0	0	0	0	0	0	0	0	0	0	0	0	0	0	0	0	0	0	0	0	0	0	0	0	0	0	0	0	0	0
[truncated: 55,774 more rows]
