# Supplementary material for: Whole-Blood Gene Expression Profiles Correlate with Response to Immune Checkpoint Inhibitors in Patients with Metastatic Renal Cell Carcinoma
Source: Cancers (Basel). 2022 Dec 15;14(24):6207. doi: 10.3390/cancers14246207 (PMC9776722; doi:10.3390/cancers14246207)
Supplement: Supplementary file 1 [file cancers-14-06207-s001.zip › Supplementary File_for_revision_20221215_v2/Table_S10.xlsx]

## Sheet: Sheet1
Gene ontology	Description	-Log(P-value)
R-HSA-6798695	Neutrophil degranulation	13
GO:0042742	defense response to bacterium	9.3
GO:0019730	antimicrobial humoral response	9.2
GO:0050900	leukocyte migration	9
GO:0097529	myeloid leukocyte migration	8.9
GO:0006959	humoral immune response	8.3
GO:0070944	neutrophil-mediated killing of bacterium	7.3
GO:0070942	neutrophil mediated cytotoxicity	7.3
GO:0070943	neutrophil-mediated killing of symbiont cell	7.3
GO:0050832	defense response to fungus	7
