# Supplementary material for: Whole-Blood Gene Expression Profiles Correlate with Response to Immune Checkpoint Inhibitors in Patients with Metastatic Renal Cell Carcinoma
Source: Cancers (Basel). 2022 Dec 15;14(24):6207. doi: 10.3390/cancers14246207 (PMC9776722; doi:10.3390/cancers14246207)
Supplement: Supplementary file 1 [file cancers-14-06207-s001.zip › Supplementary File_for_revision_20221215_v2/Table_S2.csv]

gene	RCC_01	RCC_03	RCC_04	RCC_05	RCC_08	RCC_11	RCC_12	RCC_13	RCC_14	RCC_16	RCC_17	RCC_18	RCC_20	RCC_21	RCC_22	RCC_23	RCC_24	RCC_25	RCC_26	RCC_27	RCC_28	RCC_29	RCC_30	RCC_31	RCC_32	RCC_33	RCC_35	RCC_36	RCC_38	RCC_40	RCC_41	RCC_42	RCC_45	RCC_46	RCC_49	RCC_02	RCC_06	RCC_07	RCC_09	RCC_10	RCC_15	RCC_19	RCC_34	RCC_37	RCC_39	RCC_43	RCC_44	RCC_47	RCC_48
5S_rRNA_1	0	0	0	0	0	0	0	0	0	0	0	0	0	0	0	0	0	0	0	0	0	0	0	0	0	0	0	0	0	0	0	0	0	0	0	0	0	0	0	0	0	0	0	0	0	0	0	0	0
5S_rRNA_2	0	0	0	0	0	0	0	0	0	0	0	0	0	0	0	0	0	0	0	0	0	0	0	0	0	0	0	0	0	0	0	0	0	0	0	0	0	0	0	0	0	0	0	0	0	0	0	0	0
5S_rRNA_3	0	0	0	0	0	0	0	0	0	0	0	0	0	0	0	0	0	0	0	0	0	0	0	0	0	0	0	0	0	0	0	0	0	0	0	0	0	0	0	0	0	0	0	0	0	0	0	0	0
5S_rRNA_4	0	0	0	0	0	0	0	0	0	0	0	0	0	0	0	0	0	0	0	0	0	0	0	0	0	0	0	0	0	0	0	0	0	0	0	0	0	0	0	0	0	0	0	0	0	0	0	0	0
5S_rRNA_5	0	0	0	0	0	0	0	0	0	0	0	0	0	0	0	0	0	0	0	0	0	0	0	0	0	0	0	0	0	0	0	0	0	0	0	0	0	0	0	0	0	0	0	0	0	0	0	0	0
5S_rRNA_6	0	0	0	0	0	0	0	0	0	0	0	0	0	0	0	0	0	0	0	0	0	0	0	0	0	0	0	0	0	0	0	0	0	0	0	0	0	0	0	0	0	0	0	0	0	0	0	0	0
5S_rRNA_7	0	0	0	0	0	0	0	0	0	0	0	0	0	0	0	0	0	0	0	0	0	0	0	0	0	0	0	0	0	0	0	0	0	0	0	0	0	0	0	0	0	0	0	0	0	0	0	0	0
7SK_1	0	0	0	0	0	0	0	0	0	0	0	0	0	0	0	0	0	0	0	0	0	0	0	0	0	0	0	0	0	0	0	0	0	0	0	0	0	0	0	0	0	0	0	0	0	0	0	0	0
7SK_2	0	0	0	0	0	0	0	0	0	0	0	0	0	0	0	0	0	0	0	0	0	0	0	0	0	0	0	0	0	0	0	0	0	0	0	0	0	0	0	0	0	0	0	0	0	0	0	0	0
7SK_3	0	0	0	0	0	0	0	0	0	0	0	0	0	0	0	0	0	0	0	0	0	0	0	0	0	0	0	0	0	0	0	0	0	0	0	0	0	0	0	0	0	0	0	0	0	0	0	0	0
7SK_4	0	0	0	0	0	0	0	0	0	0	0	0	0	0	0	0	0	0	0	0	0	0	0	0	0	0	0	0	0	0	0	0	0	0	0	0	0	0	0	0	0	0	0	0	0	0	0	0	0
7SK_5	0	0	0	0	0	0	0	0	0	0	0	0	0	0	0	0	0	0	0	0	0	0	0	0	0	0	0	0	0	0	0	0	0	0	0	0	0	0	0	0	0	0	0	0	0	0	0	0	0
7SK_6	0	0	0	0	0	0	0	0	0	0.306122449	0	0	0	0	0	0	0	0	0	0	0	0	0	0	0	0	0	0	0	0	0	0	0	0	0	0	0	0	0	0	0	0	0	0	0	0	0	0	0
7SK_7	0	0	0	0	0	0	0	0	0	0	0	0	0	0	0	0	0	0	0	0	0	0	0	0	0	0	0	0	0	0	0	0	0	0	0	0	0	0	0	0	0	0	0	0	0	0	0	0	0
A1BG	3.612244898	3.714285714	11.06122449	3.571428571	5.755102041	4	6.469387755	4.102040816	3.224489796	3.897959184	3.489795918	5.12244898	17.55102041	2.755102041	15.44897959	5.918367347	4.306122449	20.53061224	1.857142857	14.57142857	7.816326531	2.06122449	2.163265306	2.224489796	0.87755102	11.95918367	5.346938776	2.204081633	6.979591837	6.428571429	3.693877551	6.020408163	4.632653061	0.571428571	3.428571429	7.387755102	8.244897959	2.816326531	0.530612245	2.346938776	6.367346939	3.142857143	2.93877551	3.591836735	8.367346939	4.87755102	2.795918367	3.06122449	6.244897959
A1BG-AS1	0	0.673469388	2.12244898	2.285714286	0	3.081632653	0.367346939	0	0	1.040816327	1.918367347	0.734693878	0	7.346938776	0	1.530612245	2.632653061	0	0	1.06122449	2.734693878	0.693877551	0	3.755102041	4.163265306	0	0	1.306122449	0	4.163265306	1.632653061	2.775510204	3.795918367	0	0.326530612	2.448979592	2.408163265	0	0.530612245	0	2.653061225	1.183673469	2.93877551	0.775510204	0	1.285714286	2.795918367	3.06122449	1.612244898
A1CF	0	0	0	0	0	0	0	0	0	0	0	0	0	0	0	0	0	0	0	0	0	0	0	0	0	0	0	0	0	0	0	0	0	0	0	0	0	0	0	0	0	0	0	0	0	0	0	0	0
A2M	94.91836735	65.79591837	92.53061224	63.93877551	50.08163265	25.42857143	35.51020408	12.08163265	56.28571429	64.83673469	82.08163265	53.12244898	65.85714286	35.14285714	64.42857143	46.16326531	40.28571429	42.2244898	39.87755102	55.34693878	41.85714286	50.59183673	27.40816327	125.2653061	28.20408163	21.48979592	36.73469388	98.57142857	69.40816327	37.32653061	34.69387755	137.2244898	64.36734694	92.91836735	157.6530612	42.75510204	32.24489796	22.91836735	29.69387755	33.53061224	132.2040816	92.95918367	68.73469388	41.75510204	103.5306122	98	4.653061225	28.95918367	42.59183673
A2M-AS1	99.91836735	89.34693878	110.6530612	71.51020408	55.69387755	61.95918367	26.65306122	43.3877551	90.79591837	105.6734694	116.8571429	67.40816327	88.69387755	77.10204082	110.4081633	50.14285714	37.57142857	84.34693878	171.5510204	71.14285714	87.89795918	44.89795918	67.26530612	172.6530612	70.32653061	30.89795918	36.75510204	93.75510204	37.67346939	44.6122449	37.65306122	159.0408163	61.42857143	131.5510204	188.1836735	51.3877551	52.85714286	44.57142857	34.97959184	39.32653061	232.8163265	104.6938776	55.55102041	46.65306122	132.877551	108.6938776	4.653061225	34.42857143	57.85714286
A2ML1	0.387755102	0.673469388	0.489795918	0	0	0.510204082	0	0	0	0.306122449	0	0.102040816	0	0	0	0	0	0	2.918367347	0	0	2.06122449	0	5.183673469	0	0	0.06122449	0.285714286	1.714285714	0	0	0	0.224489796	0	0.326530612	1.510204082	0	0	0	0	0.204081633	0	0.183673469	0	0	0	0	0	0.040816327
A2ML1-AS1	0	0	0	0	0	0	0	0	0	0	0	0	0	0	0	0	0	0	0	0	0	0	0	0	0	0	0	0	0	0	0	0	0	0	0	0	0	0	0	0	0	0	0	0	0	0	0	0	0
A2ML1-AS2	0	0	0	0	0	0	0	0	0	0	0	0	0	0	0	0	0	0	0	0	0	0	0	0	0	0	0	0	0	0	0	0	0	0	0	0	0	0	0	0	0	0	0	0	0	0	0	0	0
A2MP1	6.040816327	0	4.93877551	1.673469388	1.571428571	1.346938776	1.87755102	4.102040816	4.06122449	2.469387755	5.142857143	1.959183674	0	1.591836735	3	1.530612245	2.632653061	0	0	1.06122449	4.428571429	0.693877551	0	15.53061224	0.87755102	0	0.918367347	4.959183674	4.857142857	2.571428571	1.653061225	10.51020408	3.020408163	3.244897959	15.48979592	0	0	1.326530612	0.530612245	1.448979592	7.020408163	3.142857143	9.959183674	2.306122449	6.836734694	12.16326531	0	3.93877551	0.795918367
A3GALT2	1.142857143	0	0	0.163265306	3.632653061	0	0.367346939	0	0.448979592	0.306122449	0	0	1.428571429	0	0	0	0	0	2.918367347	0	0.959183674	0	0	0.714285714	0	0	0.06122449	1.306122449	0	0	0	0	0	0	1.428571429	0.612244898	0	0	0	0	0	1.183673469	0.183673469	0.775510204	0.081632653	1.285714286	2.795918367	0.265306122	0.040816327
A4GALT	0.387755102	0	0	0.163265306	0	0	0	6.775510204	0	0	0	0	1.428571429	0	0	0	0	0	7.530612245	0	0.959183674	0	2.163265306	0	0.87755102	2.387755102	0.06122449	0	0	0	0	0	0	0	0.326530612	0	0	0	0	0	0	0	0	0.020408163	0.897959184	0	0	0	2.244897959
A4GNT	0	0	0	0.163265306	0	0	0	0	0	0	0	0	0	0	0	0	0	0	0	0	0	0	0	0	0	1.12244898	0	0	0	0	0	0	0	0	0	0	0	0	0	0	0	0	0	0.020408163	0	0	0	0	0.040816327
AAAS	50.34693878	55.44897959	46.26530612	50.14285714	33.85714286	60.53061224	38.6122449	55.87755102	64.97959184	46.71428571	54.3877551	60.04081633	52.63265306	41.7755102	39.51020408	52.32653061	60.89795918	49	39.87755102	44.14285714	68.36734694	73.30612245	51.28571429	71.42857143	64.36734694	59.04081633	56.36734694	42.73469388	44.85714286	47.30612245	52.7755102	50.85714286	58.79591837	49.46938776	62.44897959	82.46938776	41.2244898	44.6122449	54.93877551	35.89795918	65.65306122	34.55102041	29.40816327	54.2244898	37.08163265	46.97959184	47.36734694	68.6122449	51.53061224
AACS	63.30612245	43.53061224	57.24489796	52.97959184	73.97959184	87.26530612	45.26530612	43.40816327	45.81632653	50.28571429	66.08163265	56	100.7142857	52.51020408	62.14285714	73.71428571	48.91836735	82.32653061	24.89795918	38.81632653	44.7755102	46.3877551	41.28571429	73.79591837	48.51020408	62	55.59183673	63.18367347	50.75510204	67.14285714	53.7755102	49.30612245	52.48979592	54.51020408	56.85714286	53.75510204	50.85714286	32.34693878	57.48979592	43.97959184	63.24489796	50.67346939	76.34693878	62.30612245	63.48979592	65.40816327	32.36734694	73.26530612	50.24489796
AACSP1	0	0	0	0	0	0	0	0	0	0	0	0	0	0	0	0	0	0	0	0	0	0	0	0	0	0	0	0	0	0	0	0	0	0	0	0	0	0	0	0	0	0	0	0	0	0	0	0	0
AADAC	0	0	0	0	0	0	0	0	0	0	0	0	0	0	0	0	0	0	0	0	0	0	0	0	0	0	0	0	0	0	0	0	0	0	0	0	0	0	0	0	0	0	0	0	0	0	0	0	0
AADACL2	0	0	0	0	0	0	0	0	0	0	0	0	0	0	0	0	0	0	0	0	0	0	0	0	0	0	0	0	0	0	0	0	0	0	0	0	0	0	0	0	0	0	0	0	0	0	0	0	0
AADACL3	0	0	0	0	0	0	0	0	0	0	0	0	0	0	0	0	0	0	0	0	0	0	0	0	0	0	0	0	0	0	0	0	0	0	0	0	0	0	0	0	0	0	0	0	0	0	0	0	0
AADACL4	0	0	0	0	0	0	0	0	0	0	0	0	0	0	0	0	0	0	0	0	0	0	0	0	0	0	0	0	0	0	0	0	0	0	0	0	0	0	0	0	0	0	0	0	0	0	0	0	0
AADAT	0	0	0	0	0	0	0	0	0	0	0	0	0	0	0	0	0	0	0	0	0	0	0	0	0	0	0	0	0	0	0	0	0	0	0	0	0	0	0	0	0	0	0	0	0	0	0	0	0
AAED1	35.40816327	39.34693878	38.02040816	31.63265306	23.14285714	38.06122449	47.91836735	36.08163265	31.75510204	34	42.26530612	30.34693878	12.53061224	15.73469388	49.95918367	39.65306122	48.93877551	44.10204082	10.87755102	35.30612245	49.18367347	42.10204082	30.6122449	35.36734694	42.14285714	34.2244898	35.10204082	38.97959184	41.14285714	44.63265306	39.7755102	32.79591837	35.24489796	23.3877551	33.18367347	44.73469388	29.28571429	28.06122449	58.7755102	41.20408163	44.89795918	38.73469388	43.59183673	34.30612245	39.08163265	34.73469388	30.71428571	40.6122449	31.44897959
AAGAB	102.8571429	112	99.65306122	100.1020408	102.7142857	108.7755102	90.42857143	74.28571429	73.04081633	96.10204082	95.97959184	79.83673469	93.18367347	99.28571429	105.7959184	103.8367347	98.55102041	175.2244898	108.4489796	93.93877551	87.91836735	90.53061224	70.51020408	88.3877551	114.5918367	108.6122449	95.73469388	114.2040816	116.2244898	90.16326531	108.8163265	100.3265306	102.3061224	91.14285714	96.42857143	98.75510204	91.97959184	105.9795918	91.69387755	108.6938776	70.67346939	74.81632653	77.42857143	97.85714286	102.3877551	87.65306122	119.1632653	96.42857143	102.755102
AAK1	387.3673469	368.8571429	549.3061224	401.8367347	497.2653061	418.7142857	519.2244898	396.1836735	336.6734694	398.5510204	490.8979592	523.8163265	446.4693878	481.6938776	687.877551	363.8571429	508.6326531	391.8367347	480.8163265	469	394.5306122	616.0816327	453.9183673	559.6938776	496.4693878	370.6530612	392.0612245	430.5102041	513.244898	513.877551	392.5510204	495.2244898	454.8571429	405.6734694	453.6530612	411.6326531	433.6326531	285.8571429	436.6326531	345.755102	537.2857143	383.0612245	447	349.755102	726.7346939	314.3469388	234.3673469	491.7755102	387.3673469
AAMDC	5.244897959	1.693877551	0.489795918	0.836734694	0.591836735	5.755102041	3.469387755	5.040816327	1.387755102	0.306122449	2.714285714	1.469387755	1.428571429	0	0	3.653061225	1.102040816	4.530612245	12.75510204	2.897959184	2.755102041	0	3.734693878	6.632653061	0	2.387755102	4.020408163	2.204081633	9.204081633	4.163265306	1.653061225	1.897959184	5.551020408	7.081632653	4.469387755	1.510204082	2.408163265	3.673469388	3.836734694	5.285714286	3.959183674	0	7.224489796	3.591836735	3.918367347	3.12244898	6.510204082	2.102040816	2.857142857
AAMP	119.7142857	98.26530612	80.57142857	96.53061224	76.93877551	99.67346939	95.34693878	106.5918367	113.6326531	111.5714286	102.6530612	117	80.04081633	75.6122449	92.36734694	135.6734694	94.91836735	71.97959184	104.755102	103.1428571	121.0816327	109.9591837	102.8979592	108.1428571	114.6530612	69.2244898	104.1836735	151.244898	100.877551	103.8571429	119.7959184	115.5918367	151.122449	141.1428571	113.4693878	93.08163265	115.5918367	84.34693878	116.755102	67.34693878	106.2244898	94.83673469	116.6326531	107.2857143	85.79591837	141.3061224	97.55102041	119.8163265	136.1428571
AANAT	5.244897959	2.591836735	1.265306122	0.163265306	5.795918367	5.795918367	1	2.265306122	5.040816327	1.816326531	0.346938776	1.469387755	0	5.87755102	3	1.530612245	2.632653061	0	0	1.06122449	0.959183674	0	2.163265306	0	0.87755102	0	0.918367347	4.040816327	0	0.93877551	0.408163265	0.142857143	2.081632653	9.612244898	1.428571429	3.448979592	4.387755102	2.816326531	1.265306122	2.346938776	1.489795918	7.040816327	0	5	3.183673469	3.979591837	0	2.12244898	2.857142857
AAR2	55	61.18367347	54.73469388	76.73469388	37.26530612	60.55102041	70.3877551	53.30612245	59.81632653	70.73469388	94.34693878	61.65306122	38.53061224	46.73469388	85.85714286	64.67346939	59.2244898	50.71428571	66.57142857	57.20408163	83.28571429	59.10204082	56.91836735	57.04081633	64.3877551	72.55102041	66.67346939	56.7755102	55.24489796	54.06122449	56.18367347	79.12244898	75.83673469	65.69387755	72.08163265	64.97959184	53.67346939	57.57142857	61.16326531	49.81632653	61.04081633	74.83673469	80.04081633	57.65306122	59.93877551	67.71428571	30.71428571	76.53061224	72.42857143
AARD	0	0	0	0	0	0	0	0	0	0	0	0	1.428571429	0	0	0	0	0	0	0	0	0	0	0	0	0	0	0	0.469387755	0	0	0	0	0	0.326530612	0.612244898	0	0	0	0	0	0	0	0	0	0	0	0.265306122	0
AARS	74.40816327	82.26530612	79.48979592	62.48979592	20.7755102	68.46938776	62.40816327	86.75510204	96.6122449	105.244898	69.40816327	126.0204082	45.26530612	62.32653061	45.44897959	62.63265306	52.16326531	52.48979592	114.0408163	87.63265306	50.79591837	111.244898	60.20408163	63.91836735	75.3877551	125.2040816	83.20408163	90.02040816	112.6530612	67.16326531	114.3469388	82.20408163	127.244898	88.2244898	113.5306122	39.83673469	61.06122449	76.3877551	63.55102041	66.73469388	105.5306122	55.93877551	57.59183673	68.18367347	75.97959184	95.14285714	39.24489796	97.2244898	92.85714286
AARS2	22.3877551	15.67346939	27.73469388	27.16326531	28.3877551	20.3877551	36.95918367	32.48979592	34.46938776	24.59183673	35.73469388	45.14285714	31.59183673	43.34693878	45.44897959	33.02040816	30.79591837	3.06122449	29.7755102	29.55102041	29.44897959	25.67346939	22.87755102	29.6122449	25.26530612	34.24489796	24.06122449	24.08163265	35.36734694	41.28571429	43.71428571	38.59183673	35.24489796	20.75510204	30.16326531	24.67346939	27.51020408	21.40816327	26.24489796	21.73469388	38.44897959	22.69387755	24.75510204	29.65306122	27.71428571	26.46938776	6.530612245	25.2244898	39.3877551
AARSD1	14.69387755	2.591836735	13.04081633	6.93877551	2.510204082	4	8.795918367	5.959183674	7.734693878	4.673469388	5.795918367	8.653061225	0	1.591836735	5.081632653	5.918367347	1.102040816	1.755102041	9.081632653	6.93877551	0.959183674	5.102040816	0.816326531	11.16326531	4.163265306	1.142857143	1.775510204	11.85714286	14.53061224	7.93877551	16.97959184	6.571428571	3.795918367	5.673469388	12.34693878	5.408163265	9.224489796	2.816326531	7.081632653	4.346938776	4.551020408	0	7.224489796	11.7755102	11.46938776	6.612244898	4.653061225	10.75510204	8.367346939
AASDH	59.46938776	35.26530612	55.59183673	48.69387755	70.24489796	53.06122449	51.20408163	46.36734694	45.83673469	67	54.40816327	57.81632653	31.59183673	78.59183673	76.6122449	56.79591837	52.20408163	40.34693878	69.57142857	57.20408163	78.63265306	83.69387755	46.57142857	49.91836735	68.73469388	66.46938776	47.44897959	46.93877551	60.51020408	54.93877551	72.26530612	71.75510204	54.32653061	38.48979592	47.08163265	38.79591837	42.24489796	53.91836735	54.97959184	42.32653061	46.81632653	50.67346939	39.02040816	44.83673469	50.97959184	46.24489796	44.26530612	43.87755102	51.02040816
AASDHPPT	35.40816327	36.48979592	24.83673469	43.65306122	23.16326531	40.73469388	33	24	29.95918367	43.93877551	41.51020408	48.08163265	17.55102041	26.97959184	41.44897959	37.55102041	32.16326531	16.93877551	34.69387755	62.55102041	69.65306122	39.59183673	67.28571429	48.73469388	81.83673469	35.97959184	39.57142857	41.65306122	22.04081633	28.81632653	33.63265306	40.04081633	48.02040816	39.75510204	43	26.69387755	39.26530612	27.40816327	41.85714286	32.51020408	48.14285714	22.69387755	36.65306122	37.02040816	32.93877551	41.30612245	56.14285714	52.67346939	34.87755102
AASS	11.34693878	11.71428571	5.87755102	10.02040816	4.612244898	4.897959184	9.653061225	10.30612245	13.34693878	6.102040816	18.67346939	21.89795918	3.428571429	17.63265306	15.44897959	17.14285714	14.42857143	15.20408163	10.87755102	10.69387755	4.428571429	18.91836735	12.91836735	6.632653061	20.34693878	13.65306122	5.346938776	20.3877551	7.979591837	5.530612245	6.714285714	12.28571429	11.67346939	5.673469388	8.530612245	6.408163265	10.10204082	15.2244898	7.081632653	12.75510204	20.91836735	8.734693878	16	4.265306122	17.30612245	12.16326531	6.530612245	14.44897959	13.06122449
AATF	137.9591837	76.24489796	109.7346939	116.2653061	89.26530612	127.2244898	100.2244898	145.8571429	118.7142857	129.6734694	112.7346939	121.0204082	50.04081633	141.7346939	68.46938776	103.8571429	126.5510204	85.87755102	104.7755102	89.59183673	63.3877551	101.1020408	129.0816327	109.5918367	126.6530612	103.1020408	131.9591837	159.2040816	144.9591837	129.7959184	136.3673469	127.1836735	159.0408163	148.3265306	130.3877551	107.2040816	111.6734694	139.1632653	132.0816327	79.75510204	93.46938776	114.8163265	134.8163265	132.1632653	102.4081633	176.8163265	157.2040816	161.3469388	114.5918367
AATK	314.8979592	326.9183673	517.6530612	242.7346939	670.7959184	530.1428571	546.0204082	594.3265306	790.2653061	452.7755102	467.8571429	490.0408163	478.0612245	370.1020408	283.9591837	262	499.0204082	263.5306122	186.3469388	644.2653061	373.755102	179.3061224	596.4285714	304.1632653	312.755102	462.7346939	266.2653061	434.1836735	219.1632653	377.4693878	197.6122449	283.4489796	417.9183673	757.0612245	485.9591837	422.4693878	376.5102041	399.877551	471.9387755	433.4285714	184.9591837	600.6530612	290.5306122	549.3061224	146.5102041	765.0204082	573.4897959	460.3673469	397.5102041
AATK-AS1	0	0	0.489795918	0	0	0	0	0	1.387755102	0	0	0	0	0	0	0	0	0	0	1.06122449	0	0	0.816326531	0	0	0	0	0	0	0	0.408163265	0	0	0	0	0	0	0	0	0	0	0	0	0.020408163	0	0	0	0.265306122	0
AB015752.3	0	0	0.489795918	0	0	0	0	0	0	0	0	0	0	0	0	0	0	0	0	0	0	0	0	0	0	0	0	0	0	0	0	0	0	0	0	0	0	0	0	0	0	0	0	0	0	0	0	0	0
AB019438.66	0	0	0	0	0	0	0	0	0	0	0	0	0	0	0	0	0	0	0	0	0	0	0	0	0	0	0	0	0	0	0	0	0	0	0	0	0	0	0	0	0	0	0	0	0	0	0	0	0
AB019440.1	0	0	0	0	0	0	0	0	0	0	0	0	0	0	0	0	0	0	0	0	0	0	0	0	0	0	0	0	0	0	0	0	0	0	0	0	0	0	0	0	0	0	0	0	0	0	0	0	0
AB019440.50	0	0	0	0	0	0	0	0	0	0	0	0	0	0	0	0	0	0	0	0	0	0	0	0	0	0	0	0	0.469387755	0	0	0	0	0	0	0	0	0	0	0	0	0	0	0	0	0	0	0	0
AB019441.29	0	0	0	0	0	0	0	0	0	0	0	0	0	0	0	0	0	0	0	0	0	0	0	0	0	0	0	0	0	0	0	0	0	0	0	0	0	0	0	0	0	0	0	0	0	0	0	0	0
ABAT	65.28571429	84.71428571	88.79591837	82.40816327	83.18367347	61.16326531	83.46938776	84.89795918	120.1836735	50.28571429	59.08163265	82.04081633	98.3877551	70.40816327	45.44897959	91.73469388	45.10204082	66.34693878	71.08163265	89.63265306	38.87755102	63.48979592	67.34693878	81.08163265	53.81632653	82.91836735	86.55102041	76.24489796	60.53061224	58.93877551	56.2244898	88.08163265	67.95918367	94.63265306	53.02040816	87.71428571	87.02040816	101.9795918	80.65306122	77.10204082	40.89795918	52.44897959	57.59183673	91.95918367	43.7755102	69.73469388	153.9387755	79.26530612	34.87755102
ABC12-47043100G14.2	0	0	0	0	0	0	0	0	0	0	0	0	0	0	0	0	0	0	0	0	0	0	0	0	0	0	0	0	0	0	0	0	0	0	0	0	0	0	0	0	0	0	0	0	0	0	0	0	0
ABC7-42389800N19.1	15.3877551	42.59183673	27.73469388	32.20408163	32.85714286	17.02040816	30.69387755	6.775510204	39.63265306	15.04081633	17.97959184	27.93877551	36.18367347	2.755102041	11.30612245	52.36734694	32.20408163	62.87755102	7.530612245	31.69387755	18.97959184	10.91836735	39.6122449	28.34693878	10.81632653	63.69387755	22.16326531	22.14285714	14.53061224	39.08163265	28.12244898	1.897959184	23.51020408	48.28571429	31	48.46938776	15.75510204	11.89795918	11.69387755	19.04081633	16.20408163	5.06122449	22.34693878	33.36734694	19.48979592	32.87755102	18.36734694	42.40816327	31.46938776
ABC7-43041300I9.1	0	0	0	0	0	0	0	0	0	0	0	0	0	0	0	0	0	0	0	0	0	0	0	0	0	0	0	0	0	0	0	0	0	0	0	0	0	0	0	0	0	0	0	0	0	0	0	0	0
ABCA1	311.6122449	284.122449	126.3265306	332.6938776	584.4081633	719.4897959	438.3469388	406.4693878	566.5714286	426.5306122	256.0816327	437.0612245	684.2653061	554.5102041	219.8571429	805.1428571	349.755102	410.0408163	457.5510204	562.5510204	207.1428571	363.6326531	351.9183673	455.6326531	180.7755102	187.8979592	697.2857143	769.1632653	185.9387755	364.9387755	256.7755102	560.4897959	310.9795918	676.7755102	340.5510204	246.6734694	746.1836735	664.5102041	378.2653061	901.3877551	303.2653061	222.7346939	437.5102041	651.9183673	228.4897959	561.755102	2079.836735	482.2040816	330.7142857
ABCA10	1.93877551	3.714285714	4.93877551	2.897959184	3.632653061	3.081632653	4.12244898	2.265306122	10.40816327	4.673469388	3.489795918	6.204081633	7.918367347	1.591836735	3	5.918367347	1.102040816	16.93877551	9.081632653	8.897959184	7.816326531	7.897959184	6.734693878	2.224489796	2.489795918	0	4.020408163	4.959183674	12.32653061	3.367346939	2.551020408	5.204081633	3.816326531	1.836734694	5.428571429	5.408163265	4.408163265	0	4.571428571	3.326530612	10.73469388	0	3.816326531	3.591836735	4.714285714	8.489795918	2.816326531	0	4.244897959
ABCA11P	0.387755102	0	3.102040816	4.816326531	0	0.510204082	0	3.204081633	1.387755102	1.816326531	1.918367347	1.959183674	3.428571429	0	0	0	1.102040816	0	2.918367347	2.918367347	6.142857143	5.102040816	8.367346939	0	2.489795918	1.142857143	0.918367347	0.285714286	0	4.163265306	0.408163265	1.040816327	3.020408163	0.571428571	2.367346939	1.510204082	1.551020408	0.632653061	2.979591837	0.551020408	5.224489796	1.183673469	2.040816327	4.265306122	2.448979592	0	0	3.93877551	3.551020408
ABCA12	0	0	0	0	0	0	0	0	0	0	0	0	0	0	0	0	0	0	0	0	0	0	0	0	0	0	0	0	0	0	0	0	0	0	0	0	0	0	0	0	0	0	0	0	0	0	0	0	0
ABCA13	6.714285714	514.8163265	78.36734694	17.34693878	21.83673469	18.57142857	17.36734694	28.87755102	23.46938776	165.5510204	76.67346939	33.12244898	19.91836735	15.75510204	0.979591837	52.36734694	16.28571429	40.34693878	29.79591837	22.28571429	27.65306122	13.75510204	312.5306122	28.34693878	0.87755102	19.81632653	19.28571429	19.59183673	48.2244898	27.30612245	74.97959184	3.530612245	11.67346939	28.32653061	47.12244898	25.59183673	55.6122449	240.8979592	28.7755102	113.2653061	17.89795918	28.63265306	12.36734694	316.5510204	7.591836735	24.40816327	244.4693878	8.12244898	13.71428571
ABCA17P	0	0	2.12244898	0.163265306	3.632653061	0	1.040816327	0.428571429	3.224489796	3.897959184	1.081632653	1.469387755	0	7.346938776	0	1.530612245	1.102040816	0	0	0	2.755102041	0	3.734693878	5.204081633	0.87755102	0	0.918367347	2.224489796	1.714285714	0	2.571428571	0	0.224489796	1.836734694	1.428571429	3.448979592	0	0	2.979591837	0	0.204081633	0	1.163265306	0.020408163	1.734693878	0	0	3.06122449	1.612244898
ABCA2	421.8571429	319.2653061	380.1428571	303.1632653	369.0612245	300.8979592	268.1428571	285.0204082	475.4285714	413.5306122	434.6938776	447	381.0408163	306.4489796	443.5714286	222.8367347	393.8979592	280.9387755	306.9387755	419.4081633	419.4081633	326.2244898	367.244898	511.2653061	603.7142857	388.0204082	290.7142857	440.9591837	394.5306122	336.1428571	233.244898	415.5306122	344.244898	476.4897959	584.4081633	238.0612245	304.3265306	198.7959184	223.1020408	274.1428571	634.4693878	271.4897959	212.3061224	369.4285714	416.6734694	449.5510204	465.1020408	630.4285714	443.1632653
ABCA3	33.81632653	27.24489796	24.85714286	24.59183673	19.7755102	24.63265306	28.55102041	16.65306122	26.2244898	26.57142857	24.20408163	42.2244898	33.95918367	26.97959184	29.30612245	15	43.51020408	11.65306122	52.3877551	18.24489796	35.7755102	42.10204082	27.42857143	35.36734694	45.42857143	21.48979592	18.53061224	42.75510204	37.67346939	24.20408163	19.14285714	43.93877551	23.51020408	39.7755102	33.20408163	29.3877551	20.26530612	21.42857143	18.73469388	30.02040816	38.44897959	24.65306122	21.32653061	27.57142857	24.73469388	31	14.63265306	45.69387755	30.02040816
ABCA4	0	0	0	0	0	0	0	0.428571429	0	0.306122449	0	0	0	0	0	0	0	0	0	0	0	0	0	0	0	0	0.06122449	0	0	0	0	0	0	0	0	0	0	0.632653061	0	0	0	0	0	0	0.897959184	0	0.857142857	0.265306122	0
ABCA5	114.5102041	128.5714286	146.7755102	156.1020408	187.5510204	131.877551	171.3061224	142.8571429	120.2040816	143.4489796	180.4081633	174.2040816	182.4081633	250	198.0816327	97.59183673	142.2857143	108.3265306	120.1020408	184.2653061	196.6122449	183.5306122	172.122449	217.1020408	159.3061224	175.1428571	110.2040816	161.1020408	137.7755102	152.122449	128.8979592	170.1632653	128.0408163	166.0204082	143.3469388	132.3469388	162.5306122	109.5510204	102.5714286	123.5714286	209.9795918	104.6938776	101.9183673	140.1428571	205.2244898	93.65306122	96.30612245	152.4489796	153.3673469
ABCA6	2.836734694	1.693877551	1.265306122	2.918367347	5.816326531	2.183673469	3.469387755	5.959183674	4.06122449	2.469387755	1.081632653	2.612244898	0	4.204081633	0	1.530612245	6.081632653	9.959183674	4.244897959	1.06122449	0.959183674	0	2.163265306	0	10.83673469	1.142857143	0.918367347	4.040816327	2.693877551	1.795918367	1.673469388	3.530612245	2.081632653	0.571428571	0	3.448979592	6.285714286	2.816326531	0.530612245	4.346938776	8.857142857	0	2.040816327	1.653061225	3.918367347	4	0	3.06122449	2.244897959
ABCA7	641.755102	687.877551	822.0816327	707.1428571	980.5510204	906.3673469	1006.244898	962.0816327	1087.510204	551.9591837	938.8163265	869.7959184	965.3061224	669.2857143	894	569.5306122	612.6326531	834.7142857	661.8571429	748.3061224	828.0816327	620.4693878	1010.816327	871.1836735	660.5510204	882.5102041	551.9591837	578.5102041	493.0204082	722.0204082	424.4285714	745.7142857	676.2857143	837.0204082	669.8571429	675.3265306	812.6734694	461.9183673	649.755102	881.5102041	1061.714286	624.2857143	539.1836735	698.4081633	700.3469388	1040.081633	718.7755102	829.755102	875.5102041
ABCA8	0	0	0	0	0	0	0	0	0	0	0	0	0	0	0	0	0	0	0	0	0	0	0	0	0	0	0	0	0	0	0	0	0	0	0	0	0	0.632653061	0	0	0	0	0	0	0	0	0	0	0.795918367
ABCA9	4.367346939	6.816326531	2.12244898	0	2.510204082	0.510204082	1.040816327	0	5.040816327	1.816326531	5.142857143	1.469387755	1.428571429	0	0	1.530612245	0	0	0	4.775510204	9.469387755	0	0.816326531	0.714285714	0	0	0.918367347	0.285714286	1.714285714	0.12244898	0	3.551020408	1.224489796	1.836734694	0.326530612	1.510204082	0	1.326530612	0.530612245	0.551020408	0.755102041	0	1.163265306	0	0.897959184	4	0.857142857	1.204081633	0.795918367
ABCA9-AS1	0	0	0	0	0	0	0	0	0	0	0	0	0	0	0	0	0	0	0	0	0	0	0	0	0	0	0	0	0	0	0	0	0	0	0	0	0	0	0	0	0	0	0	0	0	0	0	0	0
ABCB1	48.26530612	48.46938776	14.85714286	43.71428571	28.42857143	32.7755102	32.24489796	27.79591837	62.36734694	34.02040816	45.91836735	51.04081633	54.85714286	63.89795918	21.10204082	26.02040816	53.67346939	22.14285714	42.79591837	87.65306122	73.97959184	49.10204082	17.40816327	68.87755102	125.1428571	51.65306122	44.51020408	96.85714286	43.73469388	29.93877551	31.36734694	65.85714286	48.04081633	63.63265306	59	19.08163265	30.24489796	25.06122449	15.28571429	13.69387755	43.75510204	30.30612245	39.02040816	42.63265306	34.95918367	27.44897959	4.673469388	56.24489796	32.71428571
ABCB10	204.3877551	372.2244898	122.5306122	141.9387755	132.877551	195.2040816	101.8367347	151.244898	130.3877551	164.7755102	94.36734694	190.6530612	241.9591837	125.7959184	115.8571429	216.2653061	125.0612245	132.7346939	203.3061224	122.7755102	162.1428571	188.877551	124.5714286	139.2653061	106.0612245	145.9387755	114.5918367	119.1428571	194.4081633	86.14285714	210.9591837	136.3673469	81.28571429	87.26530612	92.30612245	274.6734694	134.2040816	411.6326531	164.3673469	144.9387755	133.5918367	193.0204082	143.0408163	80.97959184	115.2244898	103.5918367	70.65306122	112.8571429	103.9183673
ABCB10P1	0	0	0	0	0	0	0	0	0	0	0	0	0	0	0	0	0	0	0	0	0	0	0	0	0	0	0	0	0	0	0	0	0	0	0	0	0	0	0	0	0	0	0	0	0	0	0	0	0
ABCB10P3	0	0	0	0	0	0	0	0	0	0	0	0	0	0	0	0	0	0	0	0	0	0	0	0	0	0	0	0	0	0	0	0	0	0	0	0	0	0	0	0	0	0	0	0	0	0	0	0	0
ABCB10P4	0	0	0	0	0	0	0	0	0	0	0	0	0	0	0	0	0	0	0	0	0	0	0	0	0	0	0	0	0	0	0	0	0	0	0	0	0	0	0	0	0	0	0	0	0	0	0	0	0
ABCB11	0.387755102	0	0	0	0	0	1.040816327	0.428571429	0	0	0	0	0	0	0	0	0	0	0	0	0	0.693877551	0	0	0	0	0	0.285714286	0	0	0.408163265	0	0	0	0	0	0	0	0.530612245	0.551020408	0	0	2.040816327	0	0	0	0	0	0
ABCB4	11.36734694	9.857142857	13.95918367	23.7755102	0	4.897959184	19.02040816	28.87755102	6.755102041	9.346938776	11.87755102	15.6122449	22.10204082	31.79591837	25.18367347	0	7.755102041	6.183673469	2.918367347	16.3877551	7.816326531	39.6122449	3.734693878	17	9.285714286	18.32653061	19.28571429	4.040816327	3.775510204	23.48979592	13.7755102	18.42857143	10	0.571428571	10.42857143	0.612244898	11.14285714	9.816326531	20.48979592	11.81632653	21.36734694	38.7755102	25.46938776	5	16.63265306	7.428571429	0.857142857	4.795918367	32.71428571
ABCB5	2.836734694	0.673469388	0	0	0	1.346938776	0.367346939	0	0	1.816326531	0.346938776	0.102040816	0	0	0	0	0	0	0	1.06122449	0	0	0.816326531	2.224489796	0	0	0	0	0	0.12244898	0.408163265	0	0	0	0.326530612	0	0	2.020408163	2	0	1.489795918	0	0.183673469	0	0	0	0	0	0
ABCB6	6.040816327	11.71428571	4.93877551	2.918367347	1.571428571	1.346938776	3.469387755	5.959183674	5.959183674	6.714285714	7.306122449	9.204081633	22.10204082	7.346938776	3.020408163	10.46938776	0	1.755102041	19.95918367	0	0.959183674	2.06122449	8.367346939	0.714285714	4.163265306	11.95918367	4.755102041	4.959183674	6.979591837	1.795918367	11.79591837	5.204081633	1.224489796	0.571428571	0.326530612	4.448979592	4.408163265	18.30612245	0.530612245	10.89795918	0.755102041	5.06122449	2.93877551	1.653061225	0	4	0.857142857	6.346938776	2.857142857
ABCB7	55.73469388	66.85714286	47.83673469	68.87755102	50.08163265	62.85714286	52.85714286	60.6122449	53.46938776	54.32653061	57.6122449	56.02040816	36.18367347	65.51020408	66.18367347	42.04081633	69.65306122	50.71428571	71.10204082	38.83673469	75.53061224	79.36734694	77.51020408	59.93877551	60.40816327	48.55102041	51.81632653	45.93877551	64.89795918	67.16326531	51.51020408	61.10204082	67.14285714	70.55102041	53.04081633	56.08163265	55.63265306	56.10204082	59.48979592	51.59183673	37.10204082	40.93877551	56.51020408	40.12244898	54.40816327	54.55102041	23.89795918	63.73469388	57
ABCB8	97.14285714	77.28571429	98.63265306	57.32653061	87.26530612	90.12244898	86.30612245	98.75510204	88.95918367	76.75510204	95.02040816	97.57142857	72.59183673	67.24489796	103.7959184	64.71428571	74.36734694	64.36734694	150.9591837	91.14285714	88.04081633	74.71428571	64.71428571	92.06122449	107.5918367	74.12244898	63.30612245	77.87755102	74.51020408	103	61.26530612	80.75510204	77.65306122	70.59183673	85.24489796	72.18367347	72.75510204	72.02040816	82.69387755	73.40816327	111.8367347	44.75510204	50.18367347	73.59183673	90.34693878	92.2244898	57.51020408	90.93877551	103.9387755
ABCB9	1.142857143	5.836734694	14.85714286	2.285714286	7.857142857	3.081632653	11.20408163	13.87755102	7.734693878	7.367346939	8.87755102	7.448979592	1.428571429	7.367346939	9.428571429	5.918367347	9.448979592	4.530612245	10.89795918	26.12244898	9.469387755	5.102040816	15.87755102	3.755102041	4.163265306	2.387755102	4.020408163	4.040816327	15.63265306	9.673469388	3.693877551	8.163265306	11.67346939	1.836734694	6.489795918	0.612244898	5.326530612	9.816326531	7.816326531	7.183673469	9.591836735	5.081632653	14.14285714	7.102040816	6.836734694	11.2244898	0.857142857	3.06122449	10.14285714
ABCC1	405.9183673	357.4285714	485.9591837	372.2244898	522.7346939	544.6734694	337.2653061	388.2653061	343	363.4693878	411.6326531	396.3265306	463.4489796	373.0408163	449.755102	244.9795918	344.3877551	420.8979592	447	352.2857143	297.5306122	456.6326531	290.7142857	388.4693878	317.0816327	427.6326531	239.1836735	330.3061224	397.3265306	434.9183673	333.9183673	343.1020408	373.3265306	279.0816327	297.7959184	346.4693878	394.3265306	226.8979592	336.7142857	232	408.4489796	287.2040816	398.3877551	315.3673469	453.2244898	445	175.2244898	369.4285714	342.3673469
ABCC10	204.4693878	171.4693878	213.244898	175.6734694	222.3061224	195.2857143	166.5714286	170.1632653	167.7346939	171.8979592	207.4081633	188.6122449	227.3673469	207.2040816	195.9183673	143.3469388	167.122449	112.2040816	205.6734694	179.4897959	203.6122449	205.7755102	156.5918367	234.5102041	163.3673469	213.8163265	137.3673469	166.8571429	158	203.755102	147.0408163	212.9387755	168.2857143	146.877551	161.4285714	161.2857143	168.3877551	122	131.2244898	105.4897959	254.4489796	145.7142857	165.4285714	160.2653061	188.6938776	181.9795918	102.1020408	221.4693878	246.9795918
ABCC11	0.387755102	0	1.265306122	0.163265306	1.571428571	0	0.367346939	0	0.448979592	0	0	0.734693878	0	0	0	0	0	0	0	0	0	0	0	0	0	1.142857143	0.06122449	0.285714286	0	0	0	0.142857143	0.224489796	0	1.428571429	0	0	0.632653061	0	2.346938776	1.489795918	0	0.183673469	0	0.081632653	0.244897959	0	1.204081633	0.040816327
ABCC12	0	0	0	0	0	0	0	0	0	0	0	0	0	0	0	0	0	0	0	0	0	0	0	0	0	0	0	0	0	0	0	0	0	0	0	0	0	0.632653061	0	0	0	0	0	0	0	0	0	0	0
ABCC13	26.46938776	141.1428571	24.85714286	10.63265306	13.26530612	10.04081633	7.163265306	39.57142857	11.51020408	12.18367347	4.285714286	48.6122449	65.89795918	9.040816327	0	42.04081633	6.081632653	20.53061224	55.40816327	6.93877551	21.73469388	27.06122449	24.36734694	51.40816327	0.87755102	18.36734694	6.12244898	17.2244898	58.10204082	4.857142857	32.28571429	16.91836735	14.42857143	19.67346939	14.34693878	122.5714286	23.53061224	123.244898	19.53061224	77.10204082	19.10204082	74.87755102	16.71428571	8.448979592	2.448979592	4	6.530612245	13.65306122	0.795918367
ABCC2	14.69387755	14.71428571	18.7755102	23.7755102	30.67346939	25.42857143	26.65306122	19.6122449	25.36734694	13.57142857	16.40816327	22.51020408	26.79591837	12.55102041	13.3877551	12.7755102	18.02040816	23.95918367	23.36734694	18.26530612	9.469387755	13.75510204	17.40816327	21.18367347	18.81632653	18.36734694	16.30612245	12.89795918	14.53061224	21.83673469	10.71428571	19.30612245	14.44897959	27.12244898	7.408163265	25.63265306	23.53061224	26.55102041	20.48979592	32.53061224	17.89795918	40.93877551	16.73469388	27.57142857	18.95918367	22.7755102	106.122449	14.44897959	20.93877551
ABCC3	163.6530612	93.18367347	41.91836735	39.79591837	41.59183673	59.71428571	38.63265306	100.9795918	38.71428571	134.9591837	63.83673469	84.79591837	38.55102041	38.57142857	11.30612245	135.7755102	33.81632653	66.3877551	145.4489796	106.7142857	49.20408163	21.65306122	78.75510204	79.87755102	43.83673469	45.53061224	71.32653061	78.89795918	91.36734694	16.81632653	78.63265306	32.81632653	93.7755102	171.755102	37.28571429	59.32653061	89.95918367	152.7142857	32.06122449	119.5714286	20.91836735	55.93877551	27.51020408	45.53061224	23.30612245	57.48979592	50.36734694	65.59183673	30.02040816
ABCC4	229.8979592	610.7959184	154.9795918	108.7755102	117.3265306	87.30612245	85.30612245	194.6326531	114.877551	197.7142857	103.9387755	259.1836735	557.8979592	160.9387755	154.2040816	321.2857143	114.3673469	195.3469388	253.0612245	128.2653061	123.5714286	130.7959184	117.2040816	167.9795918	104.7346939	114.6938776	115.122449	149.1428571	358.8367347	124.1020408	317.6326531	99.42857143	108.1020408	154.9795918	112.5102041	514.5102041	257.2040816	632	220.7142857	322.4693878	83	347.6530612	235.3061224	75.20408163	112.7346939	68.67346939	80.26530612	130.6734694	60.36734694
ABCC5	240.122449	345.5714286	330.9795918	166.4489796	471.4897959	253.7755102	279.9795918	315.3673469	359.9795918	330.122449	294.4489796	330.7346939	251.5102041	227.9591837	211.7346939	259.8571429	423.8979592	267.5510204	142.3673469	201.5714286	179.6734694	145.5306122	311.244898	219.3469388	171.122449	327.9795918	183.1632653	299.1836735	246.3061224	245.3469388	168.4693878	371.7755102	195.9183673	322.3469388	204.2244898	254.3265306	390.7959184	264	194.4081633	330.9795918	273.4081633	256.9591837	220.5714286	162.0408163	230.3265306	358.6122449	321.0816327	175.3469388	202.2653061
ABCC5-AS1	0	0	0	0	0	0	0	0	0	0	0	0	0	0	0	0	0	0	0	0	0	0	0	0	0	0	0	0	0.469387755	0	0	0	0	0	0	0	0	0	0	0	0	0	0	0	0	0	0	0	0
ABCC6	27.24489796	25.04081633	15.89795918	15.91836735	39.20408163	29.63265306	27.34693878	17.75510204	29.95918367	10.06122449	26	19.95918367	19.91836735	10.93877551	15.44897959	26.02040816	14.44897959	23.95918367	19.95918367	12.48979592	15.81632653	7.918367347	18.7755102	21.20408163	9.285714286	16.89795918	15.55102041	16.32653061	15.63265306	34.02040816	14.75510204	30.91836735	21.79591837	18.36734694	27.16326531	35.65306122	8.265306122	19.06122449	17.85714286	30.02040816	12.51020408	28.63265306	23.08163265	28.26530612	15.06122449	38.3877551	27.46938776	18.89795918	14.24489796
ABCC6P1	0	0	0.489795918	0.163265306	0	0	0	0	0	0	0.346938776	0	0	5.87755102	0	1.530612245	0	0	0	0	0	0.693877551	0	0	0	0	0	0	0	0.12244898	0	0	0	0	0	0	0	0	0	0	0.755102041	0	0	0.020408163	0	1.285714286	0	0	0
ABCC6P2	0	0	0	0	0	0	0	0	0	0	0	0	0	0	0	0	0	0	0	0	0	0	0	0	0	0	0	0	0	0	0	0	0	0	0	0	0	0	0	0.551020408	0	0	0	0.020408163	0	0	0	0	0
ABCC8	0	0	0	0	0	0	0	0	0	0	0	0	0	0	0	0	0	0	0	0	0	0	0	0	0	0	0	0	0	0	0	0	0	0	0	0	0	0	0	0	0	0	0	0	0	0	0	0	0
ABCC9	0	0	0	0	0	0	1.040816327	0.428571429	0	0.306122449	0	0	1.428571429	0	0	0	0	0	0	0	4.428571429	0	0	0	0	0	0	0	0	0.12244898	0	0	0	0	0	0	0	0	0	0	0.204081633	0	1.163265306	0	0	0	0	0	0
ABCD1	83.2244898	70.46938776	47.85714286	72.79591837	96.18367347	87.75510204	65.28571429	78.65306122	112.7959184	69.95918367	81.24489796	66.79591837	121.6938776	102.0612245	53.87755102	80.73469388	71.36734694	70.06122449	117.2653061	65.97959184	64.83673469	49.10204082	75.7755102	100.6938776	58.71428571	62	76.67346939	88.08163265	66.16326531	58.04081633	59.14285714	72.69387755	89.12244898	99.6122449	78.57142857	66.89795918	88.10204082	75.71428571	78.30612245	68.87755102	48.67346939	65.57142857	76.34693878	79.04081633	50.97959184	98.10204082	123.8571429	58.59183673	62.81632653
ABCD1P2	0	0	0	0	0	0	0	0	0	0	0	0	0	0	0	0	0	0	0	0	0	0	0	0	0	0	0	0	0	0	0	0	0	0	0	0	0	0	0	0	0	0	0	0	0	0	0	0	0
ABCD1P3	0	0	0	0	0	0	0	0	0	0	0	0	0	0	0	0	0	0	0	0	0	0	0	0	0	0	0	0	0	0	0	0	0	0	0	0	0	0	0	0	0	0	0	0	0	0	0	0	0
ABCD1P4	0	0	0	0	0	0	0	0	0	0	0	0	0	0	0	0	0	0	0	0	0	0	0	0	0	0	0	0	0	0	0	0	0	0	0	0	0	0	0	0	0	0	0	0	0	0	0	0	0
ABCD1P5	0	0	0	0	0	0	0	0	0	0	0	0	0	0	0	0	0	0	0	0	0	0	0	0	0	0	0	0	0	0	0	0	0	0	0	0	0	0	0	0	0	0	0	0	0	0	0.857142857	0	0
ABCD2	95.73469388	98.30612245	126.3673469	111.1020408	109.122449	84.42857143	139.8979592	126.7346939	69.81632653	116.2244898	128.3673469	150.877551	42.93877551	129.4081633	118.6326531	87.55102041	139.0204082	130.7346939	120.1428571	173.4489796	167	182.2857143	162.0408163	99.30612245	165.2040816	65.06122449	64.89795918	79.63265306	159.5306122	138.244898	153.6734694	156.9795918	81.30612245	82.91836735	87.73469388	85.67346939	122.4285714	68.69387755	86.20408163	90.67346939	208.2040816	104.7346939	69.83673469	103.0612245	193.8979592	103.6326531	25.73469388	121.8571429	138.3877551
ABCD3	85.3877551	101.6530612	102	87.34693878	89.28571429	75.26530612	89.46938776	63.95918367	95.79591837	90.26530612	93.89795918	101.5306122	114.7959184	125.8163265	149.1428571	64.71428571	105.3469388	66.40816327	129.6326531	111.8979592	165.4285714	108.4489796	125.9387755	96.32653061	118.1020408	95.3877551	78.48979592	90.93877551	109.244898	70.79591837	88.04081633	78.30612245	95.57142857	97.32653061	94.2244898	76.34693878	73.71428571	98.46938776	98.91836735	109.7142857	126.2040816	74.91836735	70.79591837	97.89795918	96.48979592	86.89795918	121.2653061	109.6734694	96.30612245
ABCD4	97.2244898	88.04081633	127.5102041	93.87755102	123.5714286	98.30612245	110.5306122	88.36734694	114.8979592	96.10204082	97.08163265	88.44897959	114.8163265	110.1632653	101.5510204	101.9795918	119.2857143	132.755102	140.0204082	110.122449	97.79591837	99.53061224	99.91836735	116.4897959	147.7142857	82.91836735	83.2244898	99.46938776	112.6938776	91.14285714	79.69387755	135.122449	103.3061224	93.83673469	102.755102	79.44897959	85.48979592	60.36734694	77.63265306	64.55102041	105.5918367	63.83673469	83.87755102	92.7755102	131.5918367	109.4081633	54.93877551	119.877551	99.42857143
ABCE1	55.02040816	63.73469388	51.97959184	70.18367347	36.02040816	53.12244898	76.93877551	45.30612245	53.48979592	74.87755102	83.7755102	64.91836735	50.08163265	91.51020408	85.87755102	78.53061224	86.57142857	54.2244898	72.89795918	97.6122449	115.122449	96.73469388	71.67346939	65.44897959	94.95918367	72.55102041	78.97959184	69.2244898	69.42857143	53.04081633	87.12244898	70.89795918	69.73469388	44.48979592	67.40816327	42.7755102	102.0612245	56.14285714	70.30612245	57	96.55102041	46.81632653	51.81632653	63.20408163	56.67346939	39.32653061	40.83673469	61.91836735	82.51020408
ABCF1	110.3061224	114.0408163	79.51020408	104.3877551	54.53061224	75.28571429	97.79591837	149.0612245	146.7755102	129.7346939	127.3877551	151.9387755	72.65306122	102.1020408	72.53061224	95.59183673	135.4897959	88.04081633	183.0408163	97.69387755	104.244898	154.5510204	87.48979592	123.7346939	119.6122449	98.93877551	143.2244898	178.4285714	177.1836735	79.91836735	150.2040816	132.6326531	173.4489796	141.1632653	166.8571429	113.6326531	95.14285714	149.6326531	118.4489796	88.04081633	115.1632653	83.55102041	111	113.7755102	127.5918367	154.6326531	110.8367347	201.8163265	123.2040816
ABCF2	109.244898	91.14285714	69.67346939	90.26530612	52.26530612	85.16326531	96.91836735	86.7755102	100.244898	92.16326531	99.6122449	115.5918367	75.08163265	75.65306122	121.0204082	95.65306122	82.97959184	100.7959184	101.5306122	111.9183673	128.8979592	112.5102041	117.244898	99.32653061	87.48979592	88.83673469	100.4285714	93.7755102	93.87755102	95.57142857	128.8979592	89.48979592	108.122449	97.36734694	113.5510204	99.91836735	115.6122449	104.5306122	96.67346939	89.06122449	105.6326531	65.59183673	59.55102041	83.83673469	80.48979592	136.1020408	65.97959184	112.2244898	122.2653061
ABCF2P1	0	0	0	0	0	0	0	0	0	0	0	0	0	0	0	0	0	0	0	0	0	0	0	0	0	0	0	0	0	0	0	0	0	0	0	0	0	0	0	0	0	0	0	0	0	0	0	0	0
ABCF2P2	0	0	0	0	0	0	0	0	0	0	0	0	0	0	0	0	0	0	0	0	0	0	0	0	0	0	0	0	0	0	0	0	0	0	0	0	0	0	0	0	0	0	0	0	0	0	0	0	0
ABCF3	42.59183673	61.18367347	53.93877551	58.40816327	36.02040816	49.2244898	45.28571429	50.87755102	66.6122449	72.65306122	66.16326531	61.65306122	52.65306122	49.53061224	25.18367347	58.7755102	66.51020408	50.73469388	60.20408163	60.69387755	63.40816327	44.89795918	39.6122449	68.93877551	43.83673469	85.71428571	49.89795918	63.20408163	51.7755102	31.55102041	59.16326531	60.32653061	68.79591837	68.02040816	75.44897959	52.59183673	56.71428571	43.02040816	53.57142857	48.7755102	49.89795918	30.30612245	39.97959184	37.89795918	44.69387755	91.20408163	63.26530612	85.48979592	60.40816327
ABCG1	174.2653061	142.244898	71.75510204	185.3673469	233.5510204	314.122449	186.8979592	301.0612245	203.2244898	185.1020408	172.122449	187.2653061	325.6530612	151.4081633	105.8367347	338.244898	244.3265306	205.122449	72.89795918	212.8163265	118.1020408	87.71428571	121.9591837	246.9795918	154.1020408	125.2244898	268.9183673	413.7346939	110.1632653	136.0408163	150.3265306	246.8979592	193.6326531	189.6530612	189.6530612	98.75510204	230.6530612	292.3877551	258.4285714	179.5306122	172.3265306	174.5714286	288.0612245	280.3877551	188.7755102	245.0408163	356.6530612	250.8571429	155.1836735
ABCG2	25.7755102	52.24489796	13.95918367	10.63265306	5.816326531	3.081632653	4.12244898	55.14285714	17.81632653	18.59183673	7.306122449	37.59183673	57.08163265	2.755102041	13.3877551	28.3877551	7.755102041	40.36734694	16.44897959	2.918367347	11	16.34693878	30.6122449	21.2244898	9.285714286	19.81632653	16.32653061	4.959183674	25.51020408	5.530612245	16.02040816	3.551020408	3.816326531	14.6122449	6.489795918	63.10204082	22.44897959	58.12244898	24.48979592	22.67346939	8.387755102	63.85714286	11.6122449	5.653061225	8.367346939	7.448979592	2.816326531	8.93877551	6.244897959
ABCG4	0	0	0	0	0	0.510204082	0	0	0	0	0	0	0	0	0	0	0	0	0	0	0	0	0	0	0	0	0	0	0	0	0.408163265	0	0	0	0	0.612244898	0	0	0	0	0	0	0.183673469	0	0	0	0.857142857	0.265306122	0
ABCG5	0	0	0	0	0	0	0	0	0	0	0	0.102040816	0	0	0	0	0	0	0	0	0	0	0	0	0.87755102	5.367346939	0.918367347	0	0	0.142857143	0	1.040816327	0	0.571428571	0	0	0	0.632653061	0	0	0	0	0.183673469	0	0	0	0.857142857	0.265306122	0
ABCG8	0.387755102	0	0	0.163265306	0	0	0.367346939	0	0	0	0.346938776	0	0	0	0	0	2.632653061	0	0	0	0	0	0	0	0	0	0	0	0	0	0.408163265	0	0	0	0	0.612244898	0	0	0	0	0	0	0	0.020408163	0	0	0	0	0
ABHD1	1.93877551	1.693877551	3.102040816	5.469387755	6.87755102	8.408163265	1.87755102	5.040816327	2.326530612	2.469387755	1.081632653	0.734693878	0	1.591836735	0	0	2.632653061	6.183673469	1.857142857	1.06122449	0	0.693877551	2.163265306	3.755102041	0.87755102	7.12244898	1.775510204	2.224489796	1.714285714	6.448979592	2.571428571	6.020408163	5.551020408	7.081632653	4.469387755	4.448979592	4.408163265	1.326530612	3.836734694	0.551020408	2.653061225	0	7.224489796	3.591836735	4.714285714	2.142857143	2.816326531	6.346938776	2.244897959
ABHD10	66.02040816	65.79591837	80.6122449	79.10204082	62.14285714	97.42857143	87.79591837	48.7755102	49.63265306	66.24489796	66.95918367	66.26530612	59.36734694	60.69387755	81.16326531	78.57142857	84.59183673	112.2244898	58.63265306	108.3877551	127.2857143	91.63265306	90.16326531	59.93877551	82.91836735	70.83673469	75.08163265	53.97959184	44.85714286	72.81632653	66.34693878	75.7755102	52.48979592	44.51020408	56.87755102	69.91836735	81.18367347	43.79591837	65.69387755	66.7755102	94.53061224	69.36734694	79.16326531	53.48979592	77.91836735	50.24489796	39.26530612	54.51020408	90.32653061
ABHD11	13.73469388	15.67346939	25.75510204	35.93877551	32.85714286	26.95918367	22	27.79591837	16.87755102	11.55102041	16.42857143	21.89795918	34	31.79591837	21.10204082	17.14285714	14.44897959	36.40816327	19.95918367	18.26530612	9.469387755	13.75510204	36.75510204	21.2244898	9.285714286	18.36734694	12.85714286	23.10204082	19.97959184	21.06122449	11.79591837	14.48979592	13.53061224	27.16326531	33.2244898	44.75510204	30.24489796	29.51020408	17.04081633	31.73469388	14.42857143	18.79591837	28.42857143	19.44897959	24.02040816	21.95918367	67.04081633	27.97959184	22.97959184
ABHD12	61.75510204	58.65306122	75.44897959	54.12244898	60.85714286	64.83673469	41.12244898	50.87755102	50.57142857	58.36734694	55.89795918	53.63265306	63.7755102	54.06122449	66.24489796	48.32653061	48.95918367	44.14285714	32.7755102	62.57142857	60.12244898	74.71428571	32.10204082	57.08163265	85.97959184	63.69387755	53.24489796	45.95918367	66.18367347	67.16326531	59.16326531	82.97959184	64.3877551	57.24489796	62.46938776	78.14285714	65.28571429	44.63265306	60.32653061	39.32653061	66.40816327	63.89795918	84.65306122	54.26530612	64.40816327	79.40816327	25.73469388	72.32653061	51.04081633
ABHD12B	0	0	0	0.163265306	0	0.510204082	1.040816327	2.265306122	4.06122449	0.306122449	0	0	0	0	0	0	0	0	0	4.775510204	0	0.693877551	0	0.714285714	0	0	0	0	0	0	1.673469388	0	0	0	0	0	0	0	0	0.551020408	0	0	0.183673469	0.020408163	0	1.285714286	4.673469388	0.265306122	0
ABHD13	140.4693878	197.3469388	196.3469388	221.1428571	261	206.7142857	255.1836735	193.8979592	192.3061224	168.6530612	218.4489796	181.7755102	171.2653061	219.5714286	258.877551	228.8979592	202.9795918	282.755102	177.7142857	244.4693878	274.8571429	210.8163265	267.1020408	177.4285714	222.6326531	184.9591837	197.5102041	170.9795918	141.9795918	207.8571429	155.9795918	204.3877551	154.6326531	129.7959184	144.4897959	194.8571429	255.7142857	179.6734694	175.8367347	276.3265306	234.4285714	239.4693878	172	200.877551	223.7755102	157.4693878	267	142.7959184	200.3061224
ABHD14A	11.3877551	4.734693878	9.265306122	10.02040816	5.816326531	3.081632653	7.163265306	5.06122449	8.632653061	12.20408163	9.693877551	7.448979592	3.428571429	10.93877551	9.428571429	3.653061225	7.755102041	0	5.816326531	12.51020408	4.428571429	5.102040816	12.91836735	2.224489796	12.42857143	8.591836735	3.306122449	4.979591837	4.857142857	4.857142857	6.714285714	6.571428571	6.448979592	13.24489796	10.44897959	5.408163265	10.12244898	3.673469388	4.571428571	3.326530612	15.57142857	7.040816327	5.489795918	11.7755102	6.163265306	4.87755102	0.857142857	9.918367347	10.14285714
ABHD14A-ACY1	0	0	0	0	0	0	0	0	1.387755102	0	0.346938776	0.102040816	0	2.755102041	0	0	4.306122449	0	0	0	0	0	0	0	0	0	0	0	0.469387755	0	0	0	3.020408163	0	0	0	0	4.408163265	0	0	0	0	0	0	0.081632653	0	0	0	0
ABHD14B	22.3877551	34.46938776	36.14285714	17.91836735	13.26530612	19.24489796	30.71428571	25	17.83673469	32.53061224	32.6122449	29.18367347	14.93877551	20.69387755	33.44897959	26.04081633	18.02040816	29.6122449	44.24489796	27.75510204	23.42857143	20.48979592	32.12244898	18.48979592	28.2244898	30.89795918	19.30612245	23.14285714	32.10204082	21.85714286	23	16.91836735	27.18367347	23.40816327	22.20408163	21	24.69387755	18.30612245	22.18367347	26.28571429	30.51020408	26.63265306	31.40816327	20.10204082	18.97959184	21.2244898	10.65306122	26.06122449	24.34693878
ABHD15	0	8.836734694	0	2.918367347	2.510204082	3.081632653	3.469387755	1.367346939	3.244897959	6.12244898	5.816326531	3.265306122	1.428571429	9.040816327	5.081632653	0	4.306122449	1.755102041	5.816326531	10.69387755	7.816326531	3.510204082	5.265306122	0.714285714	10.87755102	8.612244898	1.775510204	4.979591837	3.775510204	1.795918367	2.571428571	1.897959184	3.020408163	4.489795918	6.489795918	7.408163265	4.408163265	6.795918367	3.836734694	9.204081633	5.714285714	10.67346939	3.816326531	3.591836735	0.897959184	5.918367347	0.857142857	4.795918367	2.244897959
ABHD16A	108.3877551	72.91836735	81.48979592	94.36734694	68.51020408	89.28571429	77.83673469	91.06122449	100.3265306	82.36734694	97.95918367	100.6122449	88.71428571	65.55102041	62.14285714	103.9183673	90.87755102	100.8367347	83.3877551	83.12244898	73.97959184	82.57142857	104.1632653	102.4693878	67.34693878	75.53061224	100.4489796	85.24489796	39.93877551	80.91836735	73.71428571	91.24489796	84.73469388	97.3877551	87.75510204	76.34693878	94.10204082	111.8367347	95.85714286	99.6122449	52.85714286	89.06122449	86.44897959	74.20408163	46.97959184	98.91836735	212.5714286	66.65306122	63.36734694
ABHD16B	58.55102041	72.91836735	94.40816327	76.30612245	136.1020408	60.55102041	89.48979592	72.44897959	73.97959184	57.3877551	67.81632653	52.63265306	59.3877551	75.67346939	83.71428571	58.7755102	92.69387755	88.08163265	61.81632653	71.20408163	64.83673469	73.36734694	107.2857143	49.91836735	80.14285714	66.46938776	69.10204082	58.44897959	42.48979592	76.24489796	49.3877551	76.57142857	51.71428571	54.53061224	67.42857143	99.95918367	63.36734694	52.71428571	114.0816327	68.93877551	83.91836735	71.28571429	89.18367347	63.20408163	84.16326531	66.16326531	70.67346939	63.73469388	81
ABHD17A	327.1836735	281.5918367	294.6530612	261.7346939	319.2653061	203.7959184	232.4897959	207.4081633	308.6734694	233.3673469	306.9387755	282.5714286	333.3061224	297.0816327	306.8163265	181.3673469	341.9591837	210.122449	242.7346939	258.6122449	378.7959184	199.1020408	309.7755102	330.5102041	441.7755102	242.7346939	283.2244898	391.8367347	306.3469388	238.5306122	206.5714286	352.6122449	296.5102041	228.0408163	395.6530612	270.1020408	258.244898	184.5306122	246.1428571	156.1428571	403.2244898	233.9795918	245.8571429	219.9591837	359.0408163	317.2857143	220.2244898	443.1632653	359.4897959
ABHD17AP1	0	0	0	0	0	0	0	0	0	0	0	0	0	0	0	0	0	0	0	0	0	0	0	0	0	2.387755102	0	1.306122449	0.469387755	0	0	0	0.224489796	0	0	0	0	0	0	0	0	0	0	0	0	0	0	0	0
ABHD17AP2	0	0	0	0	0	0	0	0	0	0.306122449	0.346938776	0	0	0	0	0	0	0	0	0	0	0	0.816326531	0	0	0	0	0.285714286	0	0	0	0	0.224489796	0	0	0	0	0	0	0	0	0	0	0	0	0.244897959	0	0	0
ABHD17AP3	0	0	0	0.163265306	0	0	0	0.428571429	0	0	0	0	0	1.591836735	0	0	1.102040816	0	0	0	0	0	0	0	0	0	0	0	0	0	0	0	0	0	0	0	0	0.632653061	0	0	0	0	0	0	0	0	0	0.265306122	0
ABHD17AP4	0	0.673469388	1.265306122	0.163265306	0	0	0	0	0	0	0	0	0	0	0	0	1.102040816	0	0	0	0	0	0	0	0	0	0	0.285714286	1.714285714	0	0	0	0	0	1.428571429	0	0	0	0	0.551020408	0	1.183673469	0	0	0.081632653	0	0	0	0
ABHD17AP5	3.612244898	2.591836735	3.102040816	0	0	0.510204082	0.367346939	6.775510204	0.448979592	1.040816327	0	0.734693878	0	0	0.979591837	0	0	1.755102041	0	0	0	0	0	0.714285714	0	0	0.06122449	0.285714286	0	3.367346939	0.408163265	1.040816327	0	0.571428571	0.326530612	0	0	2.816326531	0	0.551020408	0.755102041	1.183673469	0	0.020408163	0.897959184	0.244897959	0	2.12244898	3.551020408
ABHD17AP6	0	0	0	0	0	0	0	0	0	0	0	0	0	0	0	0	0	0	0	1.06122449	0.959183674	0	0	0.714285714	0.87755102	0	0	0	0	0	0	0	0	0	0	0	0	0	0	0	0	0	0.183673469	0	0	0	0	0	0.040816327
ABHD17B	66.85714286	47.53061224	50.04081633	51.42857143	59.63265306	61.16326531	52.87755102	84.2244898	78.20408163	73.3877551	64.59183673	66.85714286	54.85714286	96.12244898	85.87755102	52.36734694	76.12244898	38.3877551	50.51020408	91.20408163	68.3877551	74.71428571	114.7959184	69	52.14285714	85.71428571	55.6122449	52.2244898	58.12244898	54.97959184	53.7755102	47.71428571	56.44897959	62.02040816	69.95918367	46.7755102	53.67346939	60.95918367	64.30612245	48.81632653	79.91836735	71.28571429	48.55102041	54.28571429	46.97959184	46.97959184	94.95918367	69.51020408	62.85714286
ABHD17C	16.97959184	4.734693878	11.06122449	11.32653061	12.20408163	9.244897959	7.163265306	13.08163265	17.83673469	17.2244898	14.97959184	12.14285714	22.10204082	1.591836735	21.12244898	1.530612245	16.28571429	15.20408163	4.244897959	20.28571429	27.67346939	7.918367347	30.63265306	25.48979592	18.83673469	1.142857143	10.55102041	25.91836735	10.28571429	6.448979592	10.73469388	18.44897959	3.836734694	20.75510204	13.36734694	11.26530612	20.26530612	8.959183674	4.571428571	12.7755102	15.6122449	10.67346939	9.142857143	2.959183674	6.163265306	18.26530612	20.44897959	10.75510204	7.591836735
ABHD2	1573.122449	1117.612245	1386	1684.530612	2224.408163	2115.306122	1684.530612	1856.714286	2323.44898	1860.714286	1732.44898	2044.979592	1703.142857	1695.77551	1325.938776	2064.693878	2057.387755	1319.204082	1563.530612	1605.040816	1153.877551	1161.44898	1457.55102	1860.714286	1328.244898	2001.265306	1441.244898	1741.693878	1252.571429	1665.387755	1550.265306	1374.591837	1865.285714	1723.612245	1474.77551	1566.857143	1711.734694	1601.469388	1579.836735	1677.857143	967.4285714	1289.673469	1501.102041	1688.306122	1321.591837	1946.183673	2357.714286	1553.285714	1023.571429
ABHD3	297.5306122	347.2244898	319.0408163	488.2040816	659.4693878	433	440.9591837	331.4489796	458.7755102	311.4285714	304.877551	285.5306122	494.5510204	373.1428571	418.5510204	394.8571429	474.6326531	421.122449	307.0408163	450.122449	413.0612245	285.9795918	476.7755102	335.2857143	397.1020408	273	379.8163265	344.6122449	216.8979592	499.0204082	253.244898	381.5714286	277.2857143	331.4489796	384.4081633	436.6326531	419.1632653	262.3469388	409.4081633	435.6530612	394.5306122	449.5510204	355.3469388	614.4285714	437.0612245	353.1020408	451.0816327	282.877551	351.5306122
ABHD4	129.5306122	110.7755102	105.3469388	136.2857143	125.7959184	123.7959184	91.81632653	177.3265306	155.1836735	121.3265306	150.6938776	104.5918367	93.18367347	89.89795918	72.55102041	194.6326531	145.4489796	121.4693878	108.4693878	115.6734694	92.65306122	98.10204082	136.7346939	106.4081633	116.0204082	95.40816327	134.1632653	150.3877551	87.63265306	106.5510204	111.9795918	135.1428571	143.4897959	151.9387755	136.5714286	123.6734694	108.2653061	133.3673469	182.6734694	131.0612245	74.55102041	182.9591837	136.9183673	180.1836735	83.28571429	133.4693878	196.2653061	143.7142857	70.85714286
ABHD5	309.7755102	181.877551	337.1020408	356.244898	436.6326531	274.1428571	257.2857143	324	375.3061224	231.5102041	279.2040816	240.122449	309.8979592	204.4693878	181.2653061	357.1020408	263.877551	383.0612245	194.9387755	310.244898	247.5714286	142.8571429	309.8979592	263.877551	194.5714286	269.6122449	285.1632653	238.8163265	118.1020408	263.5306122	188.3877551	229.3673469	300.8979592	243.1020408	256.1836735	262.3469388	225.4693878	245.9795918	288.0612245	349.4489796	148.4489796	417.5102041	263.122449	315.5510204	149.3469388	346.6734694	371.4285714	226.3061224	130.3877551
ABHD6	30.55102041	15.67346939	23.91836735	25.2244898	21.85714286	29.63265306	23.71428571	25.83673469	49.16326531	29.85714286	19.28571429	33.87755102	22.10204082	15.75510204	21.12244898	8.040816327	14.44897959	11.65306122	26.59183673	31.73469388	24.85714286	25.67346939	14.32653061	32.44897959	23.71428571	34.26530612	25.55102041	31.51020408	21.02040816	29.93877551	33.63265306	31.85714286	31.7755102	10.87755102	28.14285714	24.67346939	22.44897959	16.7755102	16.16326531	27.30612245	20.91836735	34.57142857	18.51020408	29.67346939	19.51020408	21.97959184	20.44897959	32.30612245	20.40816327
ABHD8	20.81632653	29.2244898	26.7755102	12.46938776	11.18367347	11.73469388	28.57142857	18.63265306	20.59183673	11.55102041	11.89795918	14.32653061	10.18367347	25.46938776	11.30612245	15.02040816	33.81632653	3.06122449	14.53061224	12.53061224	12.59183673	12.30612245	9.734693878	12.44897959	21.95918367	37.6122449	17.87755102	11.85714286	7.979591837	16.10204082	13.79591837	11.53061224	13.53061224	15.73469388	23.26530612	19.08163265	23.53061224	20.63265306	20.51020408	18.08163265	16.83673469	10.67346939	16.02040816	14.73469388	12.83673469	16.42857143	25.73469388	5.591836735	14.24489796
ABI1	395.0204082	356.6530612	397.1020408	471.9387755	371.9591837	462.5102041	418.3265306	395.6530612	418.3265306	386.1632653	427.4081633	354.4693878	307.755102	387.6122449	368.6734694	375.3061224	462.3673469	477.8163265	336.5102041	395.6530612	461.5102041	369.0612245	433.9591837	398	514.8163265	393.5102041	471.4897959	470.8367347	399.6938776	425.9387755	437.5102041	392.3469388	376.2653061	376.2653061	434.6938776	374.4897959	400.6122449	385.7346939	370.6530612	460.9591837	398.3877551	497.2653061	453.6530612	491.3877551	404	341.7346939	523.0204082	410.9387755	447.7142857
ABI2	11.3877551	25.04081633	26.7755102	15.26530612	17.6122449	8.428571429	13.42857143	12.12244898	19.57142857	34.02040816	20.89795918	15.63265306	14.93877551	5.87755102	17.53061224	10.46938776	19.57142857	31.46938776	24.89795918	22.28571429	17.30612245	32.57142857	12.93877551	21.2244898	23.71428571	7.12244898	24.87755102	35.16326531	16.48979592	23.48979592	34.73469388	29.53061224	17.67346939	24.7755102	26.26530612	19.91836735	16.67346939	20.63265306	26.24489796	12.7755102	17.91836735	12.71428571	26.53061224	16	23.30612245	12.16326531	12.81632653	24.3877551	16.63265306
ABI3	310.5714286	275.6122449	356.6530612	362.4693878	425.9387755	351.9183673	367.9795918	284.3061224	361.3469388	257.3877551	292.4693878	273.244898	367.4489796	193.2857143	285.5306122	354.7755102	315.6326531	333.3061224	242.7959184	242.9183673	314.8979592	201.0204082	274.0612245	256.5918367	389.2040816	352.7346939	394.8571429	413.2653061	291.4693878	427	196.7959184	455.1836735	394.0612245	296.6938776	364.6938776	378.7959184	312.2244898	177.6734694	344.7959184	308.2040816	323.2244898	347.8979592	354.1020408	403.4693878	348.8163265	388.4693878	203.0204082	507.4897959	379.8163265
ABI3BP	20.10204082	6.816326531	11.97959184	17.91836735	20.7755102	15.32653061	15.10204082	5.06122449	10.40816327	12.97959184	15	13.85714286	34.02040816	15.75510204	13.3877551	12.7755102	11.10204082	6.183673469	19.95918367	10.69387755	23.42857143	25.67346939	15.87755102	5.204081633	17.12244898	1.142857143	14.06122449	10.20408163	19	17.69387755	6.714285714	10.51020408	9.102040816	8.306122449	11.57142857	19.08163265	18.48979592	7.469387755	7.081632653	21.75510204	14.44897959	8.734693878	15.14285714	15.32653061	20.2244898	9.306122449	22.26530612	7.244897959	9.489795918
ABL1	123.2040816	88.08163265	88.81632653	111.1020408	92.79591837	121.2653061	112.5714286	127.4693878	151.3265306	145.3469388	137.4081633	153.5306122	107.8367347	91.51020408	139.3061224	112.4285714	134.0816327	68.28571429	114.0816327	124.4897959	116.6326531	160.7142857	108.9795918	120.6122449	130.0612245	141.2653061	125.5102041	144.5714286	112.6938776	120.0816327	120.755102	133.9387755	162.3469388	108.0408163	139.8571429	93.10204082	98.30612245	118.4285714	116.7755102	103.6938776	129.7959184	83.55102041	98.10204082	95.7755102	103.5306122	152.122449	102.9387755	168.8367347	134.2040816
ABL2	162.0408163	158.122449	127.5510204	156.1428571	256.7755102	165.6326531	155.2653061	150.3265306	199	185.1428571	176.3469388	170.0408163	129.1836735	162.755102	159.9591837	128.5306122	177.2653061	184.3877551	231.0408163	174.8979592	221.1428571	238.2857143	160.3877551	146.4081633	199.5102041	167.9795918	158.122449	168.9591837	169.5714286	183.7959184	181.4489796	143.9387755	159.1020408	129.8163265	132.5306122	141.9387755	259.3877551	123.9183673	108.8571429	254.4489796	178.5714286	140.4285714	120.4489796	141.5714286	184.2653061	160.4489796	228.2244898	182.0816327	170.5306122
ABLIM1	338.244898	346.1836735	438.5306122	382.4693878	287.4285714	573.9183673	791.1020408	668.7755102	352.2857143	543.1428571	613.1836735	657.3673469	213.6734694	543.8979592	675.755102	444.0612245	546.6734694	521.5102041	596.0612245	593.5306122	480.8163265	1339.632653	576.9183673	439.8979592	594.755102	552.3265306	393.2857143	332.5510204	579.1428571	633.6122449	692.7346939	435.1836735	505.4693878	369.9183673	406.9795918	340.4081633	619.6122449	372.3673469	557.5918367	284.7346939	647.3877551	372.5714286	398.5510204	300.7142857	608.122449	295.755102	91.06122449	442.3061224	687.2653061
ABLIM2	3.612244898	8.836734694	1.285714286	10.63265306	3.653061225	5.816326531	4.12244898	10.30612245	7.734693878	6.714285714	4.285714286	8.673469388	7.918367347	5.87755102	9.428571429	5.918367347	6.081632653	4.530612245	12.7755102	8.897959184	7.857142857	0.693877551	2.163265306	15.53061224	10.87755102	3.87755102	4.755102041	4.040816327	2.693877551	4.857142857	4.591836735	7.326530612	11.67346939	3.244897959	3.428571429	9.408163265	3.387755102	1.326530612	7.081632653	8.102040816	7.020408163	7.040816327	6.387755102	2.959183674	15.85714286	8.489795918	0	12.63265306	7.612244898
ABLIM3	49.44897959	41.3877551	14.85714286	18.6122449	2.510204082	26.97959184	2.673469388	32.48979592	7.734693878	46.73469388	20.91836735	22.95918367	12.55102041	14.08163265	0.979591837	73.75510204	16.28571429	50.75510204	60.2244898	26.16326531	7.857142857	9.367346939	24.36734694	22.6122449	14	18.3877551	27.81632653	22.14285714	33.18367347	2.571428571	28.14285714	16.04081633	35.24489796	74.32653061	24.12244898	15.12244898	41.2244898	70.46938776	32.10204082	41.20408163	1.489795918	52.48979592	21.32653061	6.306122449	6.836734694	19.20408163	12.81632653	22.57142857	2.244897959
ABO	1.142857143	0	0.510204082	5.469387755	2.510204082	9.244897959	1.040816327	5.081632653	0.448979592	0.306122449	0.346938776	1.469387755	12.55102041	5.87755102	3.020408163	0	1.102040816	4.530612245	0	8.918367347	0	0.693877551	0.816326531	6.632653061	0	2.387755102	0.06122449	0	0.469387755	0	3.693877551	1.040816327	0	3.244897959	2.367346939	2.448979592	0	0	0	2.346938776	5.714285714	1.183673469	1.163265306	0.775510204	0	0	0	0.265306122	7.612244898
ABR	732.3673469	570.5510204	694.2040816	619.1836735	788.877551	888.1836735	682.3265306	646.3673469	786.877551	745.7142857	694.2040816	661.8571429	733.0612245	731.3469388	662.2857143	493.6122449	840.9591837	642.9183673	710.0612245	683.2857143	577.755102	613.5306122	637.7959184	656.4285714	683.2857143	723.1632653	688.4489796	662.2857143	614.8163265	569.0816327	533.1020408	691.0204082	753.9795918	666.6122449	639.1632653	608.5918367	682.3265306	601.5102041	775.1836735	621.9591837	705.2244898	597.1428571	644.6938776	775.7755102	618.5918367	806.7959184	531.4897959	678.7959184	643.4489796
ABRA	1.93877551	7.87755102	2.12244898	2.918367347	8.918367347	5.816326531	4.12244898	9.326530612	1.387755102	6.714285714	5.816326531	8.693877551	5.571428571	4.204081633	13.40816327	0	14.44897959	6.204081633	7.530612245	1.06122449	0.959183674	0.693877551	3.734693878	5.204081633	2.489795918	0	4.020408163	4.979591837	0.469387755	5.530612245	3.693877551	5.204081633	1.224489796	5.673469388	5.448979592	1.510204082	7.285714286	6.06122449	6.265306122	11.81632653	7.673469388	10.69387755	2.040816327	4.265306122	1.734693878	0.244897959	6.530612245	3.93877551	4.918367347
ABRACL	53.12244898	56.71428571	80.65306122	49.36734694	51.08163265	46.12244898	58.67346939	31.73469388	41.48979592	52.20408163	43.59183673	41.75510204	40.7755102	72	62.16326531	78.57142857	81.30612245	97.10204082	21.69387755	57.20408163	37.26530612	38.24489796	46.59183673	61.32653061	42.16326531	47.16326531	92.69387755	52.24489796	78.30612245	46.46938776	77.63265306	33.55102041	50.79591837	39.7755102	59.04081633	88.51020408	79.20408163	65.65306122	76.42857143	106.4897959	46.81632653	38.79591837	67.95918367	81.65306122	64.42857143	32.87755102	48.87755102	62.75510204	77.34693878
ABT1	124.0204082	95.48979592	84.97959184	101.4489796	86.46938776	92.30612245	104.0612245	102.4693878	76.48979592	86.14285714	97.95918367	91.89795918	72.69387755	100.6938776	110.4285714	116.755102	108.9387755	77.2244898	86.44897959	104.9183673	115.122449	98.12244898	101.4693878	108.1428571	136.4285714	91.95918367	93.30612245	85.97959184	92.59183673	110.0612245	97.3877551	94.48979592	99.12244898	95.97959184	105.8367347	117.7142857	107.3265306	86.26530612	101.9183673	109.7142857	106.2244898	112.3469388	88.14285714	85.57142857	84.18367347	95.18367347	125.0612245	118.7142857	126.4693878
ABT1P1	0	0	0	0	0	0	0	0	0	0	0	0	0	0	0	0	0	0	0	0	0	0	0	0	0	0	0	0	0	0	0	0	0	0	0	0	0	0	0	0	0	0	0	0	0	0	0	0	0
ABTB1	1976.918367	2180.55102	2028.530612	1835.55102	2208	1668.714286	1845.918367	2072.408163	2109.122449	1553.285714	1736.795918	1779.693878	2294.55102	1397.040816	1095.22449	2072.408163	1563.530612	1273.081633	1136.489796	1615.734694	1388.489796	992.4897959	2252.489796	1750.795918	1177.183673	1699.408163	1681.367347	1856.714286	1321.591837	1695.77551	1520.959184	1812.571429	1808.693878	1919.816327	1970.897959	2064.693878	1732.44898	1994.591837	1754.408163	1619.959184	1372.244898	1938.22449	1938.22449	1870.612245	1158.55102	2224.408163	2020.938776	1967.204082	1880.204082
ABTB2	49.44897959	39.36734694	53.14285714	31.63265306	52.32653061	94.46938776	27.34693878	38.65306122	43.14285714	18.59183673	36.36734694	41.12244898	72.71428571	43.3877551	19.51020408	17.16326531	62.91836735	27.67346939	83.40816327	18.26530612	20.2244898	22.75510204	17.44897959	31.10204082	7.632653061	37.63265306	15.55102041	26.89795918	22.04081633	38.28571429	20.97959184	32.81632653	32.65306122	31.91836735	25.10204082	22.73469388	11.14285714	35.18367347	30.55102041	7.183673469	28.7755102	16.73469388	107.7959184	33.91836735	20.26530612	16.42857143	25.73469388	18.91836735	22.30612245
AC000003.1	0	0	0	0	0	0	0	0	0	0	0	0	0	0	0	0	0	0	0	0	0	0	0	0	0	0	0	0	0	0	0	0	0	0	0	0	0	0	0	0	0	0	0	0	0	0	0	0	0
AC000003.2	0	0	0	0	0	0	0	0	0	0	0	0	0	0	0	0	0	0	0	0	0	0	0	0	0	0	0	0	0	0	0	0	0	0	0	0	0	0	0	0	0	0	0	0	0	0	0	0	0.040816327
AC000029.1	0	0	0	0	0	0	0	0	0	0	0	0	0	0	0	0	0	0	0	0	0	0	0	0	0	0	0	0	0	0	0	0	0	0	0	0	0	0	0	0	0	0	0	0	0	0	0	0	0
AC000032.2	0	0	0	0	0	0	0	0	0	0	0	0	0	0	0	0	0	0	0	0	0	0	0	0	0	0	0	0	0	0	0	0	0	0	0	0	0	0	0	0	0	0	0	0	0	0	0	0	0.040816327
AC000036.4	0	0	0	0	0	0	0	0	0	0	0	0	0	0	0	0	0	0	0	0	0	0	0	0	0	0	0	0	0	0	0	0	0	0	0	0	0	0	0	0	0	0	0	0	0	0	0	0	0
AC000041.8	0	0	0	0	0	0	0	0	0	0	0	0	0	0	0	0	0	0	0	0	0	0	0	0	0	0	0	0	0	0	0	0	0	0	0	0	0	0	0	0	0	0	0	0	0	0	0	0	0
AC000067.1	0	0	0	0	0	0	0	0	0	0	0	0	0	0	0	0	0	0	0	0	0	0	0	0	0	0	0	0	0	0	0	0	0	0	0	0	0	0	0	0	0	0	0	0	0	0	0	0	0
AC000068.10	0	0	0	0	0	0	0	0	0	0	0	0	0	0	0	0	0	0	0	0	0	0	0	0	0	0	0	0	0	0	0	0	0	0	0	0	0	0	0	0	0	0	0	0	0	0	0	0	0
AC000068.5	1.93877551	6.836734694	9.265306122	6.93877551	12.20408163	4.897959184	4.12244898	11.24489796	1.387755102	6.12244898	4.285714286	5.142857143	3.428571429	10.93877551	15.44897959	5.918367347	2.632653061	9.959183674	1.857142857	1.06122449	4.428571429	7.918367347	6.755102041	3.755102041	7.632653061	19.81632653	6.897959184	8.612244898	5.979591837	11.28571429	7.775510204	6.571428571	12.59183673	13.24489796	8.530612245	10.34693878	6.285714286	6.06122449	10.24489796	9.204081633	11.83673469	12.71428571	5.489795918	11.10204082	11.51020408	12.16326531	14.63265306	8.12244898	7.612244898
AC000068.9	0	0	0	0	0	0	0	0	0	0	0	0	0	0	0	0	0	0	0	0	0	0	0	0	0	0	0	0	0	0	0	0	0	0	0	0	0	0	0	0	0	0	0	0	0	0	0	0	0
AC000077.2	0	0	0	0	0	0	0	0	0	0	0	0	0	0	0	0	0	0	0	0	0	0	0	0	0	0	0	0	0	0	0	0	0	0	0	0	0	0	0	0	0	0	0	0	0	0	0	0	0
AC000078.5	0	0	0	0	0	0	0	0	0	0	0	0	0	0	0	0	0	0	0	0	0	0	0	0	0	0	0	0	0	0	0	0	0	0	0	0	0	0	0	0	0	0	0	0	0	0	0	0	0
AC000081.2	0	0	0	0	0	0	0	0	0	0	0	0	0	0	0	0	0	0	0	0	0	0	0	0	0	0	0	0	0	0	0	0	0	0	0	0	0	0	0	0	0	0	0	0	0	0	0	0	0
AC000089.3	0	0	0	0	0	0	0	0	0	0	0	0	0	0	0	0	0	0	0	0	0	0	0	0	0	0	0	0	0	0	0	0	0	0	0	0	0	0	0	0	0	0	0	0	0	0	0	0	0
AC000095.9	0	0	0	0	0	0	0	0	0	0	0	0	0	0	0	0	0	0	0	0	0	0	0	0	0	0	0	0	0	0	0	0	0	0	0	0	0	0	0	0	0	0	0	0	0	0	0	0	0
AC000099.1	0	0	0	0	0	0	0	0	0	0	0	0	0	0	0	0	0	0	0	0	0	0	0	0	0	0	0	0	0	0	0	0	0	0	0	0	0	0	0	0	0	0	0	0	0	0	0	0	0
AC000110.1	0	0	0	0	0	0	0	0	0	0	0	0	0	0	0	0	0	0	0	0	0	0	0	0	0	0	0	0	0	0	0	0	0	0	0	0	0	0	0	0	0	0	0	0	0	0	0	0	0
AC000111.3	0	0	0	0	0	0	0	0	0	0	0	0	0	0	0	0	0	0	0	0	0	0	0	0	0	0	0	0	0	0	0	0	0	0	0	0	0	0	0	0	0	0	0	0	0	0	0	0	0
AC000111.4	0	0	0	0	0	0	0	0	0	0	0	0	0	0	0	0	0	0	0	0	0	0	0	0	0	0	0	0	0	0	0	0	0	0	0	0	0	0	0	0	0	0	0	0	0	0	0	0	0
AC000111.5	0	0	0	0	0	0	0	0	0	0	0	0	0	0	0	0	0	0	0	0	0	0	0	0	0	0	0	0	0	0	0	0	0	0	0	0	0	0	0	0	0	0	0	0	0	0	0	0	0
AC000111.6	0	0	0	0	0	0	0	0	0	0	0	0	0	0	0	0	0	0	0	0	0	0	0	0	0	0	0	0	0	0	0	0	0	0	0	0	0	0	0	0	0	0	0	0	0	0	0	0	0
AC000120.7	0	0	0	0	0	0	0	0	0	0	0	0	0	0	0	0	0	0	0	0	0	0	0	0	0	0	0	0	0	0	0	0	0	0	0	0	0	0	0	0	0	0	0	0	0	0	0	0	0
AC000123.4	0	0	0	0	0	0	0	0	0	0	0	0	0	0	0	0	0	0	0	0	0	0	0	0	0	0	0	0	0	0	0	0	0	0	0	0	0	0	0.530612245	0	0	0	0	0	0	0	0	0	0
AC000124.1	0	0	0	1.673469388	0	0	0	0	0	0	0	0	0	0	0	0	0	0	0	0	0	0	0	0	0	0	0	0	0	0	0	0	0	0	0	0	0	0	0	0	0	0	0	0	0	0	0	0	0
AC000362.1	0	0	0	0	0	0	0	0	0	0	0	0	0	0	0	0	0	0	0	0	0	0	0	0	0	0	0	0	0	0	0	0	0	0	0	0	0	0	0	0	0	0	0	0	0	0	0	0	0
AC000367.1	0	0	0	0	0	0	0	0	0	0	0	0	0	0	0	0	0	0	0	0	0	0	0	0	0	0	0	0	0	0	0	0	0	0	0	0	0	0	0	0	0	0	0	0	0	0	0	0	0
AC000370.2	0	0	0	0	0	0	0	0	0	0	0	0	0	0	0	0	0	0	0	0	0	0	0	0	0	0	0	0	0	0	0	0	0	0	0	0	0	0	0	0	0	0	0	0	0	0	0	0	0
AC000374.1	0	0	0	0	0	0	0	0	0	0	0	0	0	0	0	0	0	0	0	0	0	0	0	0	0	0	0	0	0	0	0	0	0	0	0	0	0	0	0	0	0	0	0	0	0	0	0	0	0
AC000403.1	0	0	0	0	0	0	0	0	0	0	0	0	0	0	0	0	0	0	0	0	0	0	0	0	0	0	0	0	0	0	0	0	0	0	0	0	0	0	0	0	0	0	0	0	0	0	0	0	0
AC002044.4	0	0	0	0	0	0	0	0	0	0	0	0	0	0	0	0	0	0	0	0	0	0	0	0	0	0	0	0	0	0	0	0	0	0	0	0	0	0	0	0	0	0	0	0	0	0	0	0	0
AC002056.3	0	0	0	0	0	0	0	0	0	0	0	0	0	0	0	0	0	0	0	0	0	0	0	0	0	0	0	0	0	0	0	0	0	0	0	0	0	0	0	0	0	0	0	0	0	0	0	0	0
AC002056.5	0	0	0	0	0	0	0	0	0	0	0	0	0	0	0	0	0	0	0	0	0	0	0	0	0	0	0	0	0	0	0	0	0	0	0	0	0	0	0	0	0	0	0	0	0	0	0	0	0
AC002059.10	0	0	0	0	0	0	0	0	0	0	0	0	0	0	0	0	0	0	0	0	0	0	0	0	0	0	0	0	0	0	0	0	0	0	0	0	0	0	0	0	0	0	0	0	0	0	0	0	0
AC002064.4	0	0	0	0	0	0	0	0	0	0	0	0	0	0	0	0	0	0	0	0	0	0	0	0	0	0	0	0	0	0	0	0	0	0	0	0	0	0	0	0	0	0	0	0	0	0	0	0	0
AC002064.5	0	0	0	0	0	0	0	0	0	0	0	0	0	0	0	0	0	0	0	0	0	0	0	0	0	0	0	0	0	0	0	0	0	0	0	0	0	0	0	0	0	0	0	0	0	0	0	0	0
AC002066.1	0	0	0	0	0	0	0	0	0	0	0	0	0	0	0	0	0	0	0	0	0	0	0	0	0	0	0	0	0	0	0	0	0	0	0	0	0	0	0	0	0	0	0	0	0	0	0	0	0
AC002066.2	0	0	0	0	0	0	0	0	0	0	0	0	0	0	0	0	0	0	0	0	0	0	0	0	0	0	0	0	0	0	0	0	0	0	0	0	0	0	0	0	0	0	0	0	0	0	0	0	0
AC002069.5	0	0	0	0	0	0	0	0	0	0	0	0	0	0	0	0	0	0	0	0	0	0	0	0	0	0	0	0	0	0	0	0	0	0	0	0	0	0	0	0	0	0	0	0	0	0	0	0	0
AC002069.6	0	0	0	0	0	0	0	0	0	0	0	0	0	0	0	0	0	0	0	0	0	0	0	0	0	0	0	0	0	0	0	0	0	0	0	0	0	0	0	0	0	0	0	0	0	0	0	0	0
AC002070.1	0	0	0	0	0	0	0	0	0	0	0	0	0	0	0	0	0	0	0	0	0	0	0	0	0	0	0	0	0	0	0	0	0	0	0	0	0	0	0	0	0	0	0	0	0	0	0	0	0
AC002075.3	0	0	0	0	0	0	0	0	0	0	0	0	0	0	0	0	0	0	0	0	0	0	0	0	0	0	0	0	0	0	0	0	0	0	0	0	0	0	0	0	0	0	0	0	0	0	0	0	0
AC002075.4	0	0	0	0	0	0	0	0	0	0	0	0	0	0	0	0	0	0	0	0	0	0	0	0	0	0	0	0	0	0	0	0	0	0	0	0	0	0	0	0	0	0	0	0	0	0	0	0	0
AC002076.10	0	0	0	0	0	0	0	0	0	0	0	0	0	0	0	0	0	0	0	0	0	0	0	0	0	0	0	0	0	0	0	0	0	0	0	0	0	0	0	0	0	0	0	0	0	0	0	0	0
AC002115.5	0	0	0	0	0	0	0	0	0	0	0	0	0	0	0	0	0	0	0	0	0	0	0	0	0	0	0	0	0	0	0	0	0	0	0	0	0	0	0	0	0	0	0	0	0	0	0	0	0
AC002115.9	0	0	0	0	0	0	0	0	0	0	0	0	0	0	0	0	0	0	0	0	0	0	0	0	0	0	0	0	0	0	0	0	0	0	0	0	0	0	0.530612245	0	0	0	0	0	0	0	0	0	0
AC002116.7	0	0	1.285714286	0.163265306	3.653061225	0	0.367346939	0.428571429	0.469387755	1.040816327	0	0.102040816	1.428571429	0	0	0	0	0	0	0	0	0	0.816326531	0	0	0	0	2.224489796	0	1.795918367	0	0	0.224489796	0.571428571	0.326530612	0.612244898	0	0	0.530612245	0	1.489795918	0	0.183673469	2.306122449	0.897959184	0.244897959	0	0.265306122	1.612244898
AC002116.8	0	0	0	0	0	0	0	0	0	0	0	0.734693878	0	0	0	0	0	0	0	0	0	0	0	0	0	0	0	0	0	0	0	0	0	0	2.367346939	0	0	0	0	0	0	0	0	0	0	0	0	0	0
AC002117.1	0	0.673469388	0	0	0	0	0	0	0	0	0	0.102040816	0	0	0	0	2.632653061	3.06122449	0	1.06122449	0	0.693877551	0	0.714285714	0	0	0	0	0	0.142857143	0	0.142857143	0	0.571428571	0.326530612	0	0	0	0.530612245	1.448979592	0.204081633	0	0.183673469	2.306122449	0.081632653	0	0.857142857	0	0.040816327
AC002127.2	0	0	0	0	0	0	0	0	0	0	0	0	0	0	0	0	0	0	0	0	0	0	0	0	0	0	0	0	0	0	0	0	0	0	0	0	0	0	0	0	0	0	0	0	0	0	0	0	0
AC002127.4	0	0	0	0	0	0	0	0	0	0	0	0	0	0	0	0	0	0	0	0	0	0	0	0	0	0	0	0	0	0	0	0	0	0	0	0	0	0	0	0	0	0	0	0	0	0	0	0	0
AC002128.5	0	0	0	0	0	0	0	0	0	0	0	0	0	0	0	0	0	0	0	0	0	0	0	0	0	0	0	0	0	0	0	0	0	0	0	0	0	0	0	0	0	0	0	0	0	0	0	0	0
AC002306.1	0	0	0	0	0	0	0	0	0	0	0	0	0	0	0	0	0	0	0	0	0	0	0	0	0	0	0	0	0	0	0	0	0	0	0	0	0	0	0.530612245	0	0	0	0	0	0	0.244897959	0	0	0
AC002310.10	0	0	0	0	0	0	0	0	0	0	0	0	0	0	0.979591837	0	0	0	0	0	0	0	0	0	0	0	0	0	0	0.142857143	0	0	0	0	0	0	0	0	0	0	0	0	0	0	0	0	0	0	0
AC002310.12	0	0	0	0	0	0	0	1.367346939	0	0	0	0	0	0	0	0	0	0	0	0	0	0	0.816326531	0	0	0	0	0	0	0.142857143	0	0	0	0	0	0.612244898	0	0	0	0	0.204081633	3.142857143	0	0	0	0	0	0	0
AC002310.13	0	0	0	0	0	0	0	0	0	0	0	0	0	0	0	0	0	0	0	0	0	0	0	0	0	0	0	0	0	0	0	0	0	0	0	0	0	0	0	0	0	0	0	0	0	0	0	0	0
AC002310.17	0	0	0	0	0	0	0	0	0	0	0	0	0	0	0	0	0	0	0	0	0	0	0	0	0	0	0	0	0	0	0	0	0	0	0	0	0	0	0	0	0	0	0	0	0	0	0	0	0
AC002310.7	0	0	0	0	0	0	0	0	0	0	0	0	0	0	0	0	0	0	0	0	0	0	0	0	0	0	0.081632653	0	0	0	0	0	0	0	0	0	0	0	0	0	0	0	0	0	0	0	0	0	0
AC002314.4	0	0	0	0	0	0	0	0	0	0	0	0	0	0	0	0	0	0	0	0	0	0	0	0	0	0	0	0	0	0	0	0	0	0	0	0	0	0	0	0	0	0	0	0	0	0	0	0	0
AC002331.1	0	0	0.510204082	0	0	0	0	0	0	0	0	0	0	0	0	0	0	0	0	0	0	0	0	0	0	0	0	0	0	0	0	0	0	0	0	0	0	0	0	0	0	0	0	0	0	0	0	0	0
AC002365.1	0	0	0	0	0	0	0	0	0	0	0	0	0	0	0	0	0	0	0	0	0	0	0	0	0	0	0	0	0	0	0	0	0	0	0	0	0	0	0	0	0	0	0	0	0	0	0	0	0
AC002366.3	0	0	0	0	0	0	0	0	0	0	0	0	0	0	0	0	0	0	0	0	0	0	0	0	0	0	0	0	0	0	0	0	0	0	0	0	0	0	0	0	0	0	0	0	0	0	0	0	0
AC002368.4	0	0	0	0	0	0	0	0	0	0	0	0	0	0	0	0	0	0	0	0	0	0	0	0	0	0	0	0	0	0	0	0	0	0	0	0	0	0	0	0	0	0	0	0	0	0	0	0	0
AC002383.2	0	0	0	0	0	0	0	0	0	0	0	0	0	0	0	0	0	0	0	0	0	0	0	0	0.87755102	0	0	0	0	0	0	0	0	0	0	0	0	0	0	0	0	0	0	0	0	0	0	0	0
AC002386.1	0	0	0	0	0	0	0	0	0	0	0	0	0	0	0	0	0	0	0	0	0	0	0	0	0	0	0	0	0	0	0	0	0	0	0	0	0	0	0	0	0	0	0	0	0	0	0	0	0
AC002395.1	0	0	0	0	0	0	0	0	0	0	0	0	0	0	0	0	0	0	0	0	0	0	0	0	0	0	0	0	0	0	0	0	0	0	0	0	0	0	0	0	0	0	0	0	0	0	0	0	0
AC002398.11	0	0	0.510204082	0	0	0	0	0	0	0	0	0	0	0	0	0	0	0	0	0	0.959183674	0	0	0	0	0	0	0	0	0	0	0	0	0	0	0.612244898	0	0	0	0	0	0	0	0	0	0	0	0	0.040816327
AC002398.12	0	0	0	0	0	0	0	0	0	0	0	0	0	0	0	0	0	0	0	0	0	0	0	0	0	0	0	0	0	0	0	0	0	0	0	0	0	0	0	0	0	0	0	0	0	0	0	0	0
AC002398.13	0	0	0	0	0	0	0	0	0	0	0	0	0	0	0	0	0	0	0	0	0	0	0	0	0	0	0	0	0	0	0	0	0	0	0	0	0	0	0	0	0	0	0	0	0	0	0	0	0
AC002398.5	1.93877551	0	0	0	0	0.510204082	1.040816327	0	1.387755102	0	0	0	0	0	0	0	0	0	0	0	0	0	0	0	0	1.142857143	0	0	0.469387755	0.142857143	0	0	0	0	0	1.510204082	0	0	0	0	0	0	0	0.775510204	0	0.244897959	0	0	0.040816327
AC002398.9	6.040816327	9.918367347	4.081632653	0.836734694	8.93877551	10.04081633	5.693877551	0	12.2244898	5.306122449	9.693877551	0	0	14.08163265	13.42857143	3.653061225	14.44897959	0	0	12.55102041	0	0.693877551	5.265306122	0.714285714	10.89795918	0	6.897959184	19.59183673	13.44897959	0.93877551	7.775510204	3.551020408	4.632653061	8.306122449	11.57142857	19.91836735	2.408163265	8.959183674	0	4.346938776	2.653061225	18.79591837	5.489795918	9.714285714	0	3.12244898	30.75510204	11.7755102	7
AC002400.1	0	0	0	0	0	0	0	0	0	0	0	0	0	0	0	0	0	0	0	0	0	0	0	0	0	0	0	0	0	0	0	0	0	0	0	0	0	0	0	0	0	0	0	0	0	0	0	0	0
AC002401.1	0	0	0	0	0	0	0	0	0	0	0	0	0	0	0	0	0	0	0	0	0	0	0	0	0	0	0	0	0	0	0	0	0	0	0	0	0	0	0	0	0	0	0	0	0	0	0	0	0
AC002429.4	0	0	0	0	0	0	0	0	0	0	0	0	0	0	0	0	0	0	0	0	0	0	0	0	0	0	0	0	0	0	0	0	0	0	0	0	0	0	0	0	0	0	0	0	0	0	0	0	0
AC002429.5	0	0	0	0	0	0	0	0	0	0	0	0	0	0	0	0	0	0	0	0	0	0	0	0	0	0	0	0	0	0	0	0	0	0	0	0	0	0	0	0	0	0	0	0	0	0	0	0	0
AC002451.1	0	0	0	0	0	0	0	0	0	0	0	0	0	0	0	0	0	0	0	0	0	0	0	0	0	0	0	0	0	0	0	0	0	0	0	0	0	0	0	0	0	0	0	0	0	0	0	0.265306122	0
AC002451.3	0	0.673469388	0.510204082	0.163265306	3.653061225	3.102040816	0	0	2.326530612	0.306122449	0	0.102040816	0	0	0	0	0	0	0	0	0	0	0	0	0	1.142857143	0.081632653	0	0.469387755	0.93877551	0	1.040816327	0.224489796	0.571428571	0	0	0.653061225	0	0.530612245	0.551020408	0.755102041	1.183673469	2.040816327	1.673469388	0.897959184	0.244897959	2.816326531	0.265306122	0.795918367
AC002454.1	0	0	0	0	0	0	0	0	0	0	0	0.102040816	0	0	0	0	0	0	0	0	0	0	0	0	0	0	0	0	0	0	0	0	0	0	0	0	0	0	0	0	0	0	0	0	0.081632653	0	0	0	0.795918367
AC002456.2	0	0	0	0	1.571428571	0	0	0	0.469387755	1.040816327	0	0	0	0	0	0	0	0	0	0	0	0	0	0.714285714	0	0	0	0.285714286	0	0	0	0	0	0	0.326530612	0	0	0	0	0	0	0	1.163265306	0	0	0.244897959	0	0	0
AC002463.3	0	0	0	0	0	0	0	0	0	0	0	0	0	0	0	0	0	0	0	0	0	0	0	0	0	0	0	0	0	0	0	0	0	0	0	0	0	0	0	0	0	0	0	0	0	0	0	0	0
AC002465.2	0	0	0	0	0	0	0	0	0	0	0	0	0	0	0	0	0	0	0	0	0	0	0	0	0	0	0	0	0	0	0	0	0	0	0	0	0	0	0	0	0	0	0	0	0	0	0	0	0
AC002467.7	9.020408163	8.836734694	10.12244898	6.93877551	8.93877551	10.06122449	3.469387755	8.551020408	6.755102041	6.714285714	4.285714286	7.979591837	7.918367347	2.755102041	0.979591837	1.530612245	2.653061225	16.97959184	10.89795918	0	9.469387755	7.918367347	5.265306122	0.714285714	2.489795918	8.612244898	11.40816327	8.612244898	1.714285714	4.857142857	6.714285714	7.326530612	5.551020408	10.87755102	9.571428571	2.448979592	4.408163265	8.285714286	6.265306122	9.204081633	5.224489796	16.73469388	7.224489796	5.653061225	5.387755102	8.489795918	27.46938776	2.12244898	7.612244898
AC002472.1	0	0	0	0	0	0	0	0	0	0	0	0	0	0	0	0	0	0	0	0	0	0	0	0	0	0	0	0	0	0	0	0	0	0	0	0	0	0	0	0	0	0	0	0	0	0	0	0	0
AC002472.11	0	0	0	0	0	0	0	0	0	0	0	0	0	0	0	0	0	0	0	0	0	0	0	0	0	0	0	0	0	0	0	0	0	0	0	0	0	0	0	0	0	0	0	0	0	0	0	0	0
AC002472.13	0	0	0	0	0.591836735	0	0	0	0	0	0	0	0	0	0	0	0	0	0	1.06122449	0	0	0	0	0	0	0	0	0	0	0	0	0	0	0	0.612244898	0	0	0	0	0	0	0	0	0	0	0	0	0
AC002477.1	0	0	0	0	0	0	0	0	0	0	0	0	0	0	0	0	0	0	0	0	0	0	0	0	0	0	0	0	0	0	0	0	0	0	0	0	0	0	0	0	0	0	0	0	0	0	0	0	0
AC002480.2	0	0	0	0	0	0	0	0	0	0	0	0	0	0	0	0	0	0	0	0	0	0	0	0	0	0	0	0	0	0	0	0	0	0	0	0	0	0	0	0	0	0	1.163265306	0	0	0	0	0	0
AC002480.3	1.93877551	0	0	0	0	0	0	0	0	0	0	0.102040816	0	0	0	0	0	0	0	0	0	0	0	0	0	0	0	0	0	0	0	0	0	0	1.428571429	0	0	0	0	0	0	0	0	0	0	0	0	0	0
AC002480.4	0	0	0	0	0	0	0	0	0	0	0	0	0	0	0	0	0	0	0	0	0	0	0	0	0	0	0	0	0	0	0	0	0	0	0	0	0	0	0	0	0	0	0	0	0	0	0	0	0
AC002480.5	0	0	0	0	0	0	0	0	0	0.306122449	0	0	0	0	0	0	0	0	0	0	0	0.693877551	0	0	0	0	0	0	0	0	0	0	0	0	0	0	0	0	0	0	0	0	0	0	0	0	0	0	0
AC002485.1	0	0	0	0	0	0	0	0	0	0	0	0	0	0	0	0	0	0	0	0	0	0	0	0	0	0	0	0	0	0	0	0	0	0	0	0	0	0	0	0	0	0	0	0	0	0	0	0	0
AC002486.2	0	0	0	0	0	0	0	0	0	0	0	0	0	0	0	0	0	0	0	0	0	0	0	0	0	0	0	0	0	0	0	0	0	0	0	0	0	0	0	0	0	0	0	0	0	0	0	0	0
AC002486.3	0	0	0	0	0	0	0	0	0	0	0	0	0	0	0	0	0	0	0	0	0	0	0	0	0	0	0	0	0	0	0	0	0	0	0	0	0	0	0	0	0	0	0	0	0	0	0	0	0
AC002511.1	11.3877551	19.79591837	22.53061224	11.32653061	21.85714286	28.69387755	24.53061224	8.551020408	17.83673469	15.04081633	8.87755102	10.40816327	14.93877551	12.55102041	15.48979592	15.02040816	6.081632653	13.40816327	9.102040816	10.69387755	14.14285714	9.367346939	22.89795918	11.16326531	5.795918367	8.632653061	29.36734694	12.89795918	10.28571429	34.02040816	11.79591837	9.775510204	17.69387755	9.612244898	7.408163265	12.26530612	12.02040816	43.79591837	22.20408163	19.85714286	11.42857143	24.65306122	13.34693878	23.59183673	12.12244898	31.02040816	141.6326531	11.7755102	18.02040816
AC002511.2	2.836734694	1.693877551	3.102040816	4.183673469	7.857142857	4	7.183673469	5.081632653	5.959183674	3.897959184	5.816326531	5.142857143	3.428571429	2.755102041	0.979591837	5.918367347	0	4.530612245	2.918367347	8.93877551	4.428571429	0	12.93877551	3.755102041	0	7.12244898	2.530612245	0.285714286	0	7.93877551	1.673469388	4.326530612	0.224489796	5.693877551	1.428571429	0.612244898	0.653061225	5.163265306	5.448979592	1.448979592	3.346938776	8.734693878	2.959183674	5.653061225	1.734693878	4.897959184	23.89795918	0.265306122	0.795918367
AC002511.3	3.612244898	1.693877551	12	4.816326531	7.857142857	15.34693878	4.979591837	5.979591837	3.244897959	1.816326531	6.530612245	5.142857143	5.571428571	2.755102041	0.979591837	15.02040816	9.469387755	1.755102041	1.87755102	1.06122449	4.448979592	0	3.734693878	5.204081633	0.87755102	15.16326531	5.367346939	4.040816327	7.979591837	9.673469388	3.714285714	5.204081633	4.632653061	3.244897959	3.428571429	4.448979592	8.265306122	8.285714286	7.816326531	5.285714286	5.224489796	8.734693878	8.142857143	6.306122449	3.183673469	21.2244898	30.7755102	0.265306122	1.632653061
AC002519.6	0	0	0	0	0	0	0	0	0	0	0	0	0	0	0	0	0	0	0	0	0	0	0	0	0	0	0	0	0	0	0	0	0	0	0	0	0	0	0	0	0	0	0	0	0	0	0	0	0
AC002519.8	0	0	0	0	0	0	0	0	0	0	0	0	0	0	0	0	0	0	0	0	0	0	0	0	0	0	0	0	0	0	0	0	0	0	0	0	0	0	0	0	0	0	0	0	0	0	0	0	0
AC002523.1	0	0	0	0	0	0	0	0	0	0	0	0	0	0	0	0	0	0	0	0	0	0	0	0	0	0	0	0	0	0	0	0	0	0	0	0	0	0	0	0	0	0	0	0	0	0	0	0	0
AC002539.1	0	0	0	0	0	0	0	0	0	0	0	0	0	0	0	0	0	0	0	0	0	0	0	0	0	0	0	0	0	0	0	0	0	0	0	0	0	0	0	0	0	0	0	0	0	0	0	0	0
AC002539.2	0	0	0	0	0	0	0	0	0	0	0	0	0	0	0	0	0	0	0	0	0	0	0	0	0	0	0	0	0	0	0	0	0	0	0	0	0	0	0	0	0	0	0	0	0	0	0	0	0
AC002542.2	0	0	0	0	0	0	0	0	0	0	0	0	0	0	0	0	0	0	0	0	0	0	0	0	0	0	0	0	0	0	0	0	0	0	0	0	0	0	0	0	0	0	0	0	0	0	0	0	0
AC002543.2	0	0	0	0.163265306	0.591836735	0	0	0	0	0	0.346938776	0	0	0	0	1.530612245	0	0	1.87755102	0	0	0	0.816326531	0.714285714	0.87755102	0	0	0	0	0	0	0	0	0	0	0	0	0	0	0.551020408	0	0	0	0.775510204	0	0	0	0.265306122	0
AC002550.5	0	0	0	0	0	0	0	0	0	0	0	0	0	0	0	0	0	0	0	0	0	0	0	0	0	0	0	0	0	0	0	0	0	0	0	0	0	0	0	0	0	0	0	0	0	0	0	0	0
AC002551.1	0	0	0	0	0	0	0	0	0	0	0	0	0	0	0	0	0	0	0	0	0	0	0	0	0	0	0	0	0	0	0	0	0	0.571428571	0	0	0	0	0	0	0	0	0	0	0	0	0	0.265306122	0
AC002553.1	0	0	0	0	0	0	0	0	0	0	0	0	0	0	0	0	0	0	0	0	0	0	0	0	0	0	0	0	0	0	0	0	0	0	0	0	0	0	0	0	0	0	0	0	0	0	0	0	0
AC002553.4	0	0	0	0	0	0	0	0	0	0	0	0	0	0	0	0	0	0	0	0	0	0	0	0	0	0	0	0	0	0	0	0	0	0	0	0	0	0	0	0	0	0	0	0	0	0	0	0	0
AC002558.1	0	0	0	0	0	0	0	0	0	0	0	0	0	0	0	0	0	0	0	0	0	0	0	0	0	0	0	0	0	0	0	0	0	0	0	0	0	0	0	0	0	0	0	0	0	0	0	0	0
AC002978.1	0	0	0	0	0	0	0	0	0	0	0	0	0	0	0	0	0	0	0	0	0	0	0	0	0	0	0	0	0	0	0	0	0	0	0	0	0	0	0	0	0	0	0	0	0	0	0	0	0
AC002979.1	0	0	0	0	0	0	0	0	0	0	0	0	0	0	0	0	0	0	0	0	0	0	0	0	0	0	0	0	0	0	0	0	0	0	0	0	0	0	0	0	0	0	0	0	0	0	0	0	0
AC002981.1	0	0	0	0	0	0	0	0	0	0	0	0	0	0	0	0	0	0	0	0	0	0	0	0	0	0	0	0	0	0	0	0	0	0	0	0	0	0	0	0	0	0	0	0	0	0	0	0	0
AC002984.2	0	0	0	0	0	0	0	0	0	0	0	0	0	0	0	0	0	0	0	0	0	0	0	0	0	0	0	0	0	0	0	0	0	0	0	0	0	0	0	0	0	0	0	0	0	0	0	0	0
AC002985.3	0	0	0	0	0	0	0	0	0	0	0	0.734693878	0	1.591836735	0	1.530612245	1.102040816	0	0	0	0.959183674	0	0	0	0	0	0	1.306122449	0	0	0.408163265	1.040816327	0	0.571428571	0	0	0	3.673469388	0.530612245	0.551020408	0	0	0	0	0	1.285714286	0.857142857	0	0.795918367
AC002992.1	0	0	0	0	0	0	0	0	0	0	0	0	0	0	0	0	0	0	0	0	0	0	0	0	0	0	0	0	0	0	0	0	0	0	0	0	0	0	0	0	0	0	0	0	0	0	0	0	0
AC002994.1	0	0	0	0	0	0	0	0	0	0	0	0	0	0	0	0	0	0	0	0	0	0	0	0	0	0	0	0	0	0	0	0	0	0	0	0	0	0	0	0	0	0	0	0	0	0	0	0	0
AC003001.1	0	0	0	0	0	0	0	0	0	0	0	0	0	0	0	0	0	0	0	0	0	0	0	0	0	0	0	0	0	0	0	0	0	0	0	0	0	0	0	0	0	0	0	0	0	0	0	0	0
AC003002.4	0	0	0	0	0	0	0	0	0	0	0	0	0	1.591836735	0	0	0	0	0	0	0	0	0	0	0	0	0	0	0	0	0	0	0	0	0	0	0	0	0	0	0	0	0	0	0	0	0	0	0
AC003002.6	1.142857143	0	0	0	0	0	1.040816327	0	0	0	0	0	1.428571429	0	0	0	0	0	0	1.06122449	0	0	0	0	0	0	0	0	0	0	0	0	0	0.571428571	0.326530612	0	0.653061225	0	0	0	0.204081633	3.142857143	0	0	0	0	0	0	0
AC003003.5	0	0	0	0	0	0	0	0	0	0	0	0	0	0	0	0	0	0	0	0	0	0	0	0	0	0	0	0	0	0	0	0	0	0	0	0	0	0	0	0	0	0	0	0	0	0	0	0	0
AC003005.2	0	0	0	0	0	0	0	0	0	0	0	0	0	0	0	0	0	0	0	0	0	0	0	0	0	0	0	0	0	0	0	0	0	0	0	0	0	0	0	0	0	0	0	0	0	0	0	0	0
AC003005.4	0	0	0	0	0	0	0	0.428571429	0	0	0.346938776	0	0	0	0	0	0	0	0	0	0	0	0	0	0	0	0	0	0	0	0	0	0	0	0	0	0	0	0	0	0	0	0	0	0	0	0	0	0
AC003006.1	0	0	0	0	0	0	0	0	0	0	0	0	0	0	0	0	0	0	0	0	0	0	0	0	0	0	0	0	0	0	0	0	0	0	0	0	0	0	0	0	0	0	0	0	0	0	0	0	0
AC003006.7	0	0.673469388	0	0	0	0	0	0	0	0	0	0	0	0	0	0	0	0	0	0	0	0	0	0	0	0	0	0	0	0	0	0	0	0	0	0	0	0	0	0	0	0	0	0	0	0	0	0	0
AC003009.1	0	0	0	0	0	0	0	0	0	0	0	0	0	0	0	0	0	0	0	0	0	0	0	0	0	0	0	0	0	0	0	0	0	0	0	0	0	0	0	0	0	0	0	0	0	0	0	0	0
AC003009.2	0	0	0	0	0	0	0	0	0	0	0	0	0	0	0	0	0	0	0	0	0	0	0	0	0	0	0	0	0	0	0	0	0	0	0	0	0	0	0	0	0	0	0	0	0	0	0	0	0
AC003029.1	0	0	0	0	0	0	0	0	0	0	0	0	0	0	0	0	0	0	0	0	0	0	0	0	0	0	0	0	0	0	0	0	0	0	0	0	0	0	0	0	0	0	0	0	0	0	0	0	0
AC003035.1	0	0	0	0	0	0	0	0	0	0	0	0	0	0	0	0	0	0	0	0	0	0	0	0	0	0	0	0	0	0	0	0	0	0	0	0	0	0	0	0	0	0	0	0	0	0	0	0	0
AC003043.1	0	0	0	0	0	0	0	0	0	0	0	0	0	0	0	0	0	0	0	0	0	0	0	0	0	0	0	0	0	0	0	0	0	0	0	0	0	0	0	0	0	0	0	0	0	0	0	0	0
AC003045.1	0	0	0	0	0	0	0	0	0	0	0	0	0	0	0	0	0	0	0	0	0	0	0	0	0	0	0	0	0	0	0	0	0	0	0	0	0	0	0	0	0	0	0	0	0	0	0	0	0
AC003051.1	0	2.591836735	0.510204082	0.163265306	1.571428571	0	0.367346939	0.428571429	0.469387755	0	1.081632653	0	0	0	0	0	0	0	12.7755102	1.06122449	0	0	3.734693878	0	0	0	0.918367347	0	0.469387755	0	0.408163265	0.142857143	0	0	0	0	0.653061225	0	0	0	0	0	0.183673469	0	0.897959184	0	0.857142857	1.204081633	0.040816327
AC003075.4	0	0	2.12244898	0	0	0.510204082	3.469387755	0	0	0.306122449	0.346938776	0.734693878	3.428571429	4.204081633	0.979591837	0	0	0	0	1.06122449	0.959183674	0	0.816326531	0	0.87755102	0	1.775510204	0	0	0.142857143	0	0.142857143	0.224489796	0.571428571	0	1.510204082	1.551020408	0	0	3.326530612	2.653061225	0	0	0.020408163	1.734693878	0	0	0	0.040816327
AC003079.1	0	0	0	0	0	0	0	0	0	0	0	0	0	0	0	0	0	0	0	0	0	0	0	0	0	0	0	0	0	0	0	0	0	0	0	0	0	0	0	0	0	0	0	0	0	0	0	0	0
AC003080.4	0	0	0	0	0	0	0	0	0	0	0	0	0	0	0	0	0	0	0	0	0	0	0	0	0	0	0	0	0	0	0	0	0	0	0	0	0	0	0	0	0	0	0	0	0	0	0	0	0
AC003084.2	0	0	0	0	0	0	0	0	0	0	0	0	0	0	0	0	0	0	0	0	0	0	0	0	0	0	0	0	0	0	0	0	0	0	0	0	0	0	0	0	0	0	0	0	0	0	0	0	0
AC003088.1	0	0	0	0	0	0	0	0	0	0	0	0	0	0	0	0	0	0	0	0	0	0	0	0	0	0	0	0	0	0	0	0	0	0	0	0	0	0	0	0	0	0	0	0	0	0	0	0	0
AC003090.1	0	0	0	3.591836735	0	2.183673469	2.673469388	1.367346939	0.469387755	0.306122449	0	0	1.428571429	0	5.081632653	3.653061225	1.102040816	0	5.816326531	0	0	0.693877551	0	0	0.87755102	0	2.530612245	0.285714286	0	0	1.673469388	0.142857143	1.224489796	0	5.448979592	0	0.653061225	7.489795918	1.265306122	2.346938776	1.489795918	0	1.163265306	0.020408163	0.081632653	3.142857143	0	1.204081633	2.857142857
AC003092.1	0	0	0	0	0	0	0	0	0	0	0	0	0	0	0	0	0	0	0	0	0	0	0	0	0	0	0	0	0	0	0	0	0	0	0	0	0	0	0	0	0	0	0	0	0	0	0	0	0
AC003092.2	0	0	0	0	0	0	0	0	0	0	0	0	0	0	0	0	0	0	0	0	0	0	0	0	0	0	0	0	0	0	0	0	0	0	0	0	0	0	0	0	0	0	0	0	0	0	0	0	0
AC003101.1	0	0.673469388	0	0	0	0	0	0	0	0	0	0	0	0	0.979591837	0	1.102040816	0	0	1.06122449	0	0.693877551	0	0	0	0	0	0	0	0.142857143	0	0	0	0	0.326530612	1.510204082	0	0.632653061	0	0.551020408	0	0	0.183673469	0.020408163	0	0	0	0	0
AC003102.1	0	0.673469388	0	0	0	0	0	0	0	0	0	0	0	0	0	0	0	0	0	0	0	0	0	0	0	0	0	0	0	0	0	0	0	0	0	0	0	0	0	0	0	0	0	0	0	0	0	0	0
AC003102.3	0.387755102	7.87755102	2.12244898	0	0	0	1.87755102	3.204081633	0	2.469387755	1.081632653	6.959183674	19.95918367	0	0	5.918367347	1.102040816	9.959183674	14.53061224	0	0	0.693877551	0	0.714285714	0.87755102	0	1.775510204	0.285714286	7.979591837	0.93877551	1.673469388	1.897959184	3.836734694	0.571428571	0.326530612	7.408163265	5.326530612	27.42857143	2.979591837	4.346938776	0	5.081632653	2.040816327	0.775510204	0	0	0.857142857	0	0.795918367
AC003104.1	0	0	0.510204082	0	0	0	0	0	0.469387755	0	0	0	0	1.591836735	0	0	0	0	0	0	0	0	0	0	0	0	0	0	0	0	0	0	0	0	0	0	0	0	0	0	0	0	0	0	0	0	0	0	0
AC003658.1	0	0	0	0	0	0	0	0	0	0	0	0	0	0	0	0	0	0	0	0	0	0	0	0	0	0	0	0	0	0	0	0	0	0	0	0	0	0	0	0	0	0	0	0	0	0	0	0	0
AC003664.1	0	0	0	0	0	0	0	0	0	0	0	0	0	0	0	0	0	0	0	0	0	0	0	0	0	0	0	0	0	0	0	0	0	0	0	0	0	0	0	0	0	0	0	0	0	0	0	0	0
AC003665.1	0	0	0	0	0	0	0.367346939	0	0	0	0	0.102040816	1.428571429	0	0.979591837	0	7.755102041	1.755102041	1.87755102	0	0	0	0	0	0	0	0	0	0	0.142857143	0	1.897959184	0.224489796	0	0.326530612	0	0	0	0	0	0.204081633	0	0	0.020408163	0.081632653	0	0	0.265306122	0
AC003666.1	0	0	0	0	0	0	0	0	0	0	0	0	0	0	0	0	0	0	0	0	0	0	0	0	0	0	0	0	0	0	0	0	0	0	0	0	0	0	0	0	0	0	0	0	0	0	0	0	0
AC003681.1	0	0	0	0	0	0	0	0	0	0	0	0	0	0	0	0	0	0	0	0	0	0	0	0	0	0	0	0	0	0	0	0	0	0	0	0	0	0	0	0	0	0	0	0	0	0	0	0	0
AC003682.16	0	0	1.285714286	0	0	0	0.367346939	0	0	0	0	1.469387755	0	0	0.979591837	1.530612245	0	0	0	0	0	0.693877551	0	0	0	0	0	0	0	0	0	0	0.224489796	0	0	0	0	0	0.530612245	0	0.204081633	0	0	0.020408163	0.081632653	0	0	0	0.040816327
AC003682.17	0	0	0	0	0	0	0	0	0	0	0	0	0	0	0	0	0	0	0	0	0	0	0	0	0	0	0	0	0	0	0	0	0	0	0	0	0	0	0	0	0	0	0	0	0	0	0	0	0
AC003956.1	0	0	0	0	0	0	0	0	0	0	0	0	0	0	0	0	0	0	0	0	0	0	0	0	0	0	0	0	0	0	0	0	0	0	0	0	0	0	0	0	0	0	0	0	0	0	0	0	0
AC003958.2	0	0	0	0	0	0	0	0	0	0	0	0	0	0	0	0	0	0	0	0	0	0	0	0	0	0	0	0	0	0	0	0	0	0	0	0	0	0	0	0	0	0	0	0	0	0	0	0	0
AC003958.6	0	0	0	0	0	0	0	0	0	0	0	0	0	0	0	0	0	0	0	0	0	0	0	0	0	0	0	0	0	0	0	0	0	0	0	0	0	0	0	0	0	0	0	0	0	0	0	0	0
AC003968.1	0	0	0	0	0	0	0	0	0	0	0	0	0	0	0	0	0	0	0	0	0	0	0	0	0	0	0	0	0	0	0	0	0	0	0	0	0	0	0	0	0	0	0	0	0	0	0	0	0
AC003973.1	0	0	0	0	0	0	0	0	0	0	0	0	0	0	0	0	0	0	0	0	0	0	0	0	0	0	0	0	0	0	0	0	0	0	0	0	0	0	0	0	0	0	0	0	0	0	0	0	0
AC003973.4	0	0	0	0	0	0	0	0	0	0	0	0	0	0	0	0	0	0	0	0	0	0	0	0	0	0	0	0	0	0	0	0	0	0	0	0	0	0	0	0	0	0	0	0	0	0	0	0	0
AC003973.5	0	0	0	0	0	0	0	0	0	0	0	0	0	0	0	0	0	0	0	0	0	0	0	0	0	0	0	0	0	0	0	0	0	0	0	0	0	0	0	0	0	0	0	0	0	0	0	0	0.040816327
AC003973.6	0	0	0	0	0	0	0	0	0	0	0	0	0	0	0	0	0	0	0	0	0	0	0	0	0	0	0	0	0	0	0	0	0	0	0	0	0	0	0	0	0	0	0	0	0	0	0	0	0
AC003984.1	0	0	0	0	0	0	0	0	0	0	0	0	0	0	0	0	0	0	0	0	0	0	0	0	0	0	0	0	0	0	0	0	0	0	0	0	0	0	0	0	0	0	0	0	0	0	0	0	0
AC003985.1	0	0	0	0	0	0	0	0	0	0	0	0	0	0	0	0	0	0	0	0	0	0	0	0	0	0	0	0	0	0	0	0	0	0	0	0	0	0	0	0	0	0	0	0	0	0	0	0	0
AC003986.5	0	0	0	0	0	0	0	0	0	0	0	0	0	0	0	0	0	0	0	0	0	0	0	0	0	0	0	0	0	0	0	0	0	0	0	0	0	0	0	0	0	0	0	0	0	0	0	0	0
AC003986.6	0	0	0	0	0	0	0	0	0	0	0	0	0	0	0	0	0	0	0	0	0	0	0	0	0	0	0	0	0	0	0	0	0	0	0	0	0	0	0	0	0	0	0	0	0	0	0	0	0
AC003986.7	0	0	0	0	0	0	0	0	0	0	0	0	0	0	0	0	0	0	0	0	0	0	0	0	0	0	0	0	0	0	0	0	0	0	0	0	0	0	0	0	0	0	0	0	0	0	0	0	0
AC003988.1	0	0	0	0	0	0	0	0	0	0	0	0	0	0	0	0	0	0	0	0	0	0	0	0	0	0	0	0	0	0	0	0	0	0	0	0	0	0	0	0	0	0	0	0	0	0	0	0	0
AC003989.3	0	0	0	0	0	0	0	0	0	0	0	0	0	0	0	0	0	0	0	0	0	0	0	0	0	0	0	0	0	0	0	0	0	0	0	0	0	0	0	0	0	0	0	0	0	0	0	0	0
AC003989.4	0	0	0	0	0	0	0	0	0	0	0	0	0	0	0	0	0	0	0	0	0	0	0	0	0	0	0	0	0	0	0	0	0	0	0	0	0	0	0	0	0	0	0	0	0	0	0	0	0
AC003991.3	0	1.693877551	0.510204082	0.836734694	0	1.346938776	0	0	0	0	0.346938776	0	0	0	0	0	0	0	0	2.918367347	0	0	0.816326531	0	0.87755102	0	0.081632653	0.285714286	0	0.142857143	0	0.142857143	0.224489796	0	1.428571429	0	1.551020408	2.816326531	0	0	0.204081633	0	0.183673469	0	0.081632653	0	0.857142857	0	0.040816327
AC004000.1	0	0	0	0	0	0	0	0	0	0	0	0	0	0	0	0	0	0	0	0	0	0	0	0	0	0	0	0	0	0	0	0	0	0	0	0	0	0	0	0	0	0	0	0	0	0	0	0	0
AC004004.2	0	0	0	0	0	0	0	0	0	0	0	0	0	0	0	0	0	0	0	0	0	0	0	0	0	0	0	0	0	0	0	0	0	0	0	0	0	0	0	0	0	0	0	0	0	0	0	0	0
AC004006.2	0	0	0	0	0	0	0	0	0	0	0	0	0	0	0	0	0	0	0	0	0	0	0	0	0	0	0	0	0	0	0	0	0	0	0	0	0	0	0	0	0	0	0	0	0	0	0	0	0
AC004009.3	0	0	0	0	0	0	0	0	0	0	0	0	0	0	0	0	0	0	0	0	0	0	0	0	0	0	0	0	0	0	0	0	0	0	0	0	0	0	0	0	0	0	0	0	0	0	0	0	0
AC004012.1	0	0	0	0	0	0	0	0	0	0	0	0	0	0	0	0	0	0	0	0	0	0	0	0	0	0	0	0	0	0	0	0	0	0	0	0	0	0	0	0	0	0	0	0	0	0	0	0	0
AC004014.3	0	0	0	0	0	0	0	0	0	0	0	0	0	0	0	0	0	0	0	0	0	0	0	0	0	0	0	0	0	0	0	0	0	0	0	0	0	0	0	0	0	0	0	0	0	0	0	0	0
AC004014.4	0	0	0	0	0	0	0	0	0	0	0	0	0	0	0	0	0	0	0	0	0	0	0	0	0	0	0	0	0	0	0	0	0	0	0	0	0	0	0	0	0	0	0	0	0	0	0	0	0
AC004016.1	0	0	0	0	0	0	0	0	0	0	0	0	0	0	0	0	0	0	0	0	0	0	0	0	0	0	0	0	0	0	0	0	0	0	0	0	0	0	0	0	0	0	0	0	0	0	0	0	0
AC004016.2	0	0	0	0	0	0	0	0	0	0	0	0	0	0	0	0	0	0	0	0	0	0	0	0	0	0	0	0	0	0	0	0	0	0	0	0	0	0	0	0	0	0	0	0	0	0	0	0	0
AC004017.1	0	0	0	0	0	0	0	0	0	0	0	0	0	0	0	0	0	0	0	0	0	0	0	0	0	0	0	0	0	0	0	0	0	0	0	0	0	0	0	0	0	0	0	0	0	0	0	0	0
AC004019.10	0	0	0	0	0	0	0	0	0	0	0	0	0	0	0	0	0	0	0	0	0	0	0	0	0	0	0	0	0	0	0	0	0	0	0	0	0	0	0	0	0	0	0	0	0	0	0	0	0
AC004019.13	0	0	0	0	0	0	0	0	0	0	0	0	0	0	0	0	0	0	0	0	0	0	0	0.714285714	0	0	0.081632653	0	0	0	0.408163265	0	0	0	0	0	0	0	0	0	0	1.183673469	0	0	0.081632653	0	0	0	0
AC004019.18	0	0	0	0	0	0	0	0	0	0	0	0	0	0	0	0	0	0	0	0	0	0	0	0	0	0	0	0	0	0	0	0	0	0	0	0	0	0	0	0	0	0	0	0	0	0	0	0	0
AC004022.7	0	0	0	0	0	0	0	0	0	0	0	0	0	0	0	0	0	0	0	0	0	0	0	0	0	0	0	0	0	0	0	0	0	0	0	0	0	0	0	0	0	0	0	0	0	0	0	0	0
AC004022.8	0	0	0	0	0	0	0	0	0	0	0	0	0	0	0	0	0	0	0	0	0	0	0	0	0	0	0	0	0	0	0	0	0	0	0	0	0	0	0	0	0	0	0	0	0	0	0	0	0
AC004041.2	0	0	0	0	0	0	0	0	0	0	0	0	0	0	0	1.530612245	0	0	0	0	0	0	0	0	0	0	0	0	0	0	0	0	0	0	0	0	0	0	0	0	0	0	0	0	0	0	0	0	0
AC004051.2	0	0	0	0	1.571428571	0	0	0	0	0	0	0	0	0	0	0	0	1.755102041	0	0	0	0	0	0	0	0	0	0	0	0	0.408163265	0	0	0.571428571	0	0	0	0	0	0	0	0	0	0	0	0	0	0	0
AC004052.1	0	0	0	0	0	0	0	0	0	0	0	0	0	0	0	0	0	0	0	0	0	0	0	0	0	0	0	0	0	0	0	0	0	0	0	0	0	0	0	0	0	0	0	0	0	0	0	0	0
AC004053.1	0	0	0	0	0	0	0	0	0	0	0	0	0	0	0	0	0	0	0	0	0	0	0	0	0	0	0	0	0	0	0	0	0	0	0	0	0	0	0	0	0	0	0	0.020408163	0	0	0	0	0
AC004054.1	0	0	0	0	0	0	0	0	0	0	0	0	0	0	0	0	0	0	0	0	0	0	0	0	0	0	0	0	0	0	0	0	0	0	0	0	0	0	0	0	0	0	0	0	0	0	0	0	0
AC004057.1	0	0	0	0	0	0	0	0	0	0	0	0	0	0	0	0	0	0	0	0	0	0	0	0	0	0	0	0	0	0	0	0	0	0	0	0	0	0	0	0	0	0	0	0	0	0	0	0	0
AC004062.2	0	0	0	0	0	0	0	0	0	0	0	0	0	0	0	0	0	0	0	0	0	0	0	0	0	0	0	0	0	0	0	0	0	0	0	0	0	0	0	0	0	0	0	0	0	0	0	0	0
AC004063.1	0	0	0	0	0	0	0	0	0	0	0	0	0	0	0	0	0	0	0	0	0	0	0	0	0	0	0	0	0	0	0	0	0	0	0	0	0	0	0	0	0	0	0	0	0	0	0	0	0
AC004066.2	0	0	0	0	0	0	0	0	0	0	0	0	0	0	0	0	0	0	0	0	0	0	0	0	0	0	0	0	0	0	0	0	0	0	0	0	0	0	0	0	0	0	0	0	0	0	0	0	0
AC004066.3	0	0	0	0	0	0	0	0	0	0	0	0	0	0	0	0	0	0	0	0	0	0	0	0	0	0	0	0	0	0	0	0	0	0	0	0	0	0	0	0	0	0	0	0	0	0	0	0	0
AC004067.5	0	0	0	0	0	0	0	0	0	0	0	0	0	0	0	0	0	0	0	0	0	0	0	0	0	0	0	0	0	0	0	0	0	0	0	0	0	0	0	0	0	0	0	0	0	0	0	0	0
AC004069.1	0	0	0	0	0	0	0	0	0	0	0	0	0	0	0	0	0	0	0	0	0	0	0	0	0	0	0	0	0	0	0	0	0	0	0	0	0	0	0	0	0	0	0	0	0	0	0	0	0
AC004069.2	6.714285714	1.693877551	3.102040816	1.673469388	5.816326531	3.102040816	4.163265306	5.979591837	5.06122449	3.285714286	3.489795918	6.204081633	0	1.591836735	0	1.530612245	4.306122449	4.530612245	2.918367347	2.918367347	0.959183674	0.693877551	2.163265306	3.755102041	0.87755102	5.367346939	4.020408163	2.224489796	4.857142857	3.387755102	2.571428571	0.142857143	0.224489796	0.571428571	3.428571429	2.448979592	2.408163265	5.163265306	2.979591837	4.346938776	1.489795918	5.081632653	2.959183674	3.591836735	3.918367347	6.612244898	28.97959184	0.265306122	0
AC004070.1	0	0	0	0	0	0	0	0	0	0	0	0	0	0	0	0	0	0	0	0	0	0	0	0	0	0	0	0	0	0	0	0	0	0	0	0	0	0	0	0	0	0	0	0	0	0	0	0	0
AC004074.3	0	0	0	0	0	0	0	0	0	0	0	0	0	0	0	0	0	0	0	0	0	0	0	0	0	0	0	0	0	0	0	0	0	0	0	0	0	0	0	0	0	0	0	0	0	0	0	0	0
AC004074.4	0	0	0	0	0	0	0	0	0	0	0	0	0	0	0	0	0	0	0	0	0	0	0	0	0	0	0	0	0	0	0	0	0	0	0	0	0	0	0	0	0	0	0	0	0	0	0	0	0
AC004076.7	0	0	0	0.836734694	0	0	0	0	0	0	0	0	0	0	0	0	0	0	0	0	0	0	0	0	0	0	0	0	0	0	0	0	0	0	0	0	0	0	0	0	0	0	0	0	0	0	0	0.265306122	0
AC004076.9	0.387755102	1.693877551	1.285714286	0.163265306	0	0	0	0	0.469387755	0.306122449	2.714285714	0.102040816	0	0	0	0	0	1.755102041	0	0	0.959183674	0	0	0	0.87755102	0	0	1.306122449	0	0	0	0	0.224489796	0	0	0	0	0	0	0.551020408	0	0	0	0	0	0.244897959	23.91836735	0	0
AC004079.1	0	0	0	0	0	0	0	0	0	0	0	0	0	0	0	0	0	0	0	0	0	0	0	0	0	0	0	0	0	0	0	0	0	0	0	0	0	0	0	0	0	0	0	0	0	0	0	0	0
AC004112.4	0	0	0	0	0	0	0	0	0	0	0	0	0	0	0	0	0	0	0	0	0	0	0	0	0	0	0	0	0	0	0	0	0	0	0	0	0	0	0	0	0	0	0	0	0	0	0	0	0
AC004112.5	0	0	0	0	0	0	0	0	0	0	0	0	0	0	0	0	0	0	0	0	0	0	0	0	0	0	0	0	0	0	0	0	0	0	0	0	0	0	0	0	0	0	0	0	0	0	0	0	0
AC004112.7	0	0	0	0	0	0	0	0	0	0	0	0	0	0	0	0	0	0	0	0	0	0	0	0	0	0	0	0	0	0	0	0	0	0	0	0	0	0	0	0	0	0	0	0	0	0	0	0	0
AC004125.3	0	0	0	0	0	0	0	0	0	0	0	0	0	0	0	0	0	0	0	0	0	0	0	0	0	0	0	0	0	0	0	0	0	0	0	0	0	0	0	1.448979592	0	0	0	0	0	0	0	0	0
AC004129.7	0	0	0	0	0	0	0	0	0	0	0	0	0	0	0	0	0	0	0	0	0	0	0	0	0	0	0	0	0	0	0	0	0	0	0	0	0	0	0	0	0	0	0	0	0	0	0	0	0
AC004129.9	0	0	0	0	0	0	0	0	0	0	0	0	0	0	0	0	0	0	0	0	0	0	0	0	0	0	0	0	0	0	0	0	0	0	0	0	0	0	0	0	0	0	0	0	0	0	0	0	0
AC004156.3	1.93877551	2.591836735	0.510204082	0.163265306	1.571428571	0.510204082	0	0	0.469387755	0	0.346938776	0.102040816	1.428571429	4.204081633	0	0	0	0	0	0	2.755102041	0.693877551	0	0	0	0	2.530612245	2.244897959	0	3.387755102	0	1.040816327	1.224489796	0.571428571	1.428571429	1.510204082	0	0	4.571428571	1.448979592	0.755102041	0	0.183673469	0.020408163	0	0	0	1.204081633	0.040816327
AC004158.2	0.387755102	2.591836735	0	2.285714286	0.591836735	3.102040816	1.87755102	4.102040816	1.387755102	0.306122449	1.081632653	1.469387755	0	0	0	3.653061225	2.653061225	0	0	0	0	0	0.816326531	2.244897959	0.87755102	0	0.918367347	0.285714286	0.469387755	0.93877551	0.408163265	0.142857143	0.224489796	0	0	0	0	0.632653061	0	0.551020408	5.224489796	1.183673469	1.163265306	2.306122449	1.734693878	1.285714286	0	2.12244898	0.795918367
AC004158.3	0	0	0	0	0	0	0	0	0	0	0	0	0	0	0	0	0	0	0	0	0	0	0	0	0	0	0	0	0	0	0	0	0	0	0	0	0	0	0	0	0	0	0	0	0	0	0	0	0
AC004159.1	0	0	0	0	0	0	0	0	0	0	0	0	0	0	0	0	0	0	0	0	0	0	0	0	0	0	0	0	0	0	0	0	0	0	0	0	0	0	0	0	0	0	0	0	0	0	0	0	0
AC004160.4	0	0	0	0	0	0	0	0	0	0	0	0	0	0	0	0	0	0	0	0	0	0	0	0	0	0	0	0	0	0	0	0	0	0	0	0	0	0	0	0	0	0	0	0	0	0	0	0	0
AC004166.6	0	0	0	0	0	0	0	0	0	0	0	0	0	0	0	0	0	0	1.87755102	0	0	0	0	0	0	0	0	0	0	0	0	0	0	0	0	0	0	0	0	0	0	0	0	0	0	0	0	0	0
AC004221.2	0	0	0	0	0	0	0	0	0	0	0	0	0	0	0	0	0	0	0	0	0	0	0	0	0	0	0	0	0	0	0	0	0	0	0	0	0	0	0	0	0	0	0	0	0	0	0	0	0
AC004231.2	0	0	0	0	0	0	0	0	0	0	0	0	0	0	0	0	0	0	0	0	0	0	0	0	0	0	0	0	0	0	0	0	0	0	0	0	0	0	0	0	0	0	0	0	0.081632653	0	0.857142857	0	0
AC004237.1	0	0	0	0	0	0	0	0	0	0	0	0	0	0	0	0	0	0	0	0	0	0	0	0	0	0	0	0	0	0.142857143	0	0	0.224489796	0	0	0	0	0	0	0	0.204081633	0	0	0	0	0	0	0	0
AC004257.1	0	0	0	0	0	0	0	0	0	0	0	0	0	0	0	0	0	0	0	0	0	0	0	0	0	0	0	0	0	0	0	0	0	0	0	0	0	0	0	0	0	0	0	0	0	0	0	0	0
AC004257.3	0	0	0	0	0	0	0	0	0	0	0	0	0	0	0	0	0	0	0	0	0	0	0	0	0	0	0	0	0	0	0	0	0	0	0	0	0	0	0	0	0	0	0	0	0	0	0	0	0
AC004381.6	1.142857143	9.918367347	4.081632653	0.836734694	0.591836735	4.897959184	2.673469388	0.428571429	5.959183674	1.816326531	0.346938776	3.857142857	5.571428571	0	0	1.530612245	1.102040816	9.959183674	4.244897959	0	2.755102041	0.693877551	2.163265306	9.632653061	2.489795918	1.142857143	1.775510204	3.163265306	1.714285714	1.795918367	1.673469388	1.040816327	4.653061225	1.836734694	0	7.408163265	5.326530612	11.36734694	5.448979592	2.346938776	0.204081633	5.081632653	2.040816327	0.775510204	0.081632653	0.244897959	6.530612245	1.204081633	0.795918367
AC004381.7	0	0	0	0	0	0	0	0	0	0	0	0	0	0	0	0	0	0	0	0	0	0	0	0	0	0	0	0	0	0	0	0.142857143	0	0	0	0	0	0	0	0	0	0	0	0	0	0.244897959	0	0	0
AC004383.3	0	0	0	0	0	0	0	0	0	0	0	0	0	0	0	0	0	0	0	0	0	0	0	0	0	0	0	0	0	0	0	0	0	0	0	0	0	0	0	0	0	0	0	0	0	0	0	0	0
AC004386.3	0	0	0	0	0	0	0	0	0	0	0	0	0	0	0	0	0	0	0	0	0	0	0	0	0	0	0	0	0	0	0	0	0	0	0	0	0	0	0	0	0	0	0	0	0	0	0	0	0
AC004386.4	0	0	0	0	0	0	0	0	0	0	0	0	0	0	0	0	0	0	0	0	0	0	0	0	0	0	0	0	0	0	0	0	0	0	0	0	0	0	0	0	0	0	0	0	0	0	0	0	0
AC004410.3	0	0	0	0	0	0	0	0	0	0	0	0	0	0	0	0	0	0	0	0	0	0	0	0	0	0	0	0	0	0.142857143	0	0	0	0	0	0	0	0	0	0	0	0	0	0	0	0	0	0	0
AC004447.2	0	0	0	0	0	0	0.367346939	0	0	0	0	0.102040816	0	0	0.979591837	0	0	1.755102041	0	1.06122449	0	0	0	0	0.87755102	1.142857143	0	0	0	0.142857143	0	0	0.224489796	0	1.428571429	0	0	0	0	0	0.755102041	0	0	0.020408163	0	0	0	0	0.040816327
AC004448.2	0	0	0	0	0	0	0	0	0	0	0	0.102040816	0	0	0	0	0	0	0	0	0	0	0	0	0	0	0.081632653	0	0	0	0	0	0	0	0	0	0	0	0	0	0	0	0	0	0	0	0	0	0
AC004448.5	0	0	0	0	0	0	0	0	0	0	0	0	0	1.612244898	0	0	0	0	0	2.918367347	0	0	0	0	0	0	0	0	0	0	0	0	0	0	0	0	0	0	0	0	0	0	0	0	0	0	0	0	0
AC004449.6	0	0	0	0	0	0	0	0	0	0	0	0	0	0	0	0	0	0	0	0	0	0	0	0	0	0	0	0	0	0	0	0	0	0	0	0	0	0	0	0	0	0	0	0	0	0	0	0	0
AC004453.8	0	0	0	0	0	0	0	0	0	0	0	0	0	0	0	0	0	0	0	0	0	0	0	0	0	0	0	0	0	0	0	0	0	0	0	0	0	0	0	0	0	0	0	0	0	0	0	0	0
AC004458.1	0	0	0	0	0	0	0	0	0	0	0	0	0	0	0	0	0	0	0	0	0	0	0	0	0	0	0	0	0	0	0	0	0	0	0	0	0	0	0	0	0	0	0	0	0	0	0	0	0
AC004460.1	0	0	0	0	0	0	0	0	0	0	0	0	0	0	0	0	0	0	0	0	0	0	0	0	0	0	0	0	0	0	0	0	0	0	0	0	0	0	0	0	0	0	0	0	0	0	0	0	0
AC004461.4	0	0	0	0	0	0.510204082	0	0	0	0	0	0	0	0	0	0	0	0	0	0	0	0	0	0	0	0	0	0	0	0	0	0	0	0	0	0	0	0	0	0	0	0	0	0	0	0	0	0	0
AC004463.6	0	0	0	0	0	0	0	0	0	0	0	0	0	0	0	0	0	0	0	0	0	0	0	0	0	0	0	0	0	0	0	0	0	0	0	0	0	0	0	0	0	0	0	0	0	0	0	0	0
AC004466.1	0	0	0	0	0	0	0	0	0	0	0	0	0	0	0	0	0	0	0	0	0	0	0	0	0	0	0.081632653	0	0	0	0	0	0	0	0	0	0	0	0	0	0	0	0	0	0	0	0	0	0
AC004471.10	4.367346939	0.673469388	0	0	2.510204082	1.346938776	0	1.367346939	0.469387755	0.306122449	0.346938776	0.734693878	0	0	0	0	4.306122449	1.755102041	10.89795918	0	0	2.081632653	2.163265306	2.244897959	0	0	2.530612245	2.244897959	1.714285714	0.93877551	1.673469388	1.897959184	0.224489796	1.836734694	0.326530612	1.510204082	0.653061225	0	3.836734694	4.367346939	0.224489796	1.183673469	1.163265306	2.306122449	0	0.244897959	0	0	0.795918367
AC004471.9	0	0	0	0	0	0	0	0	0	0	0	0	0	0	0	0	0	0	0	0	0	0	0.816326531	0	0	0	0	0	0	0	0	0	0	0	0	0	0	0	0	0	0	0	0	0	0	0	0	0	0
AC004485.3	0	0	0	0	0	0	0	0	0	0	0	0	0	0	0	0	0	0	0	0	0	0	0	0	0	0	0	0	0	0	0	0	0	0	0	0	0	0	0	0	0	0	0	0	0	0	0	0	0
AC004490.1	0	0	0	0	0	0	0	0	0	0	0	0	0	0	0	0	0	0	1.87755102	0	0	0	0	0	0	0	0	0	0	0	0	0	0	0	0	0	0	0	0	0	0	0	0	0	0	0	0	0	0
AC004492.1	0	0	0	0	0	0	0	0	0	0	0	0	0	0	0	0	0	0	0	0	0	0	0	0	0	0	0	0	0	0	0	0	0	0	0	0	0	0	0	0	0	0	0	0	0	0	0	0	0
AC004510.3	0	0	0	0	0	0	0	0	0	0	0	0	0	0	0	0	0	0	0	0	0	0	0	0	0	0	0	0	0	0	0	0	0	0	0	0	0	0	0	0	0	0	0	0	0	0	0	0	0
AC004520.1	0	0	0	0	0	0	0	0	0	0	0	0	0	0	0	0	0	0	0	0	0	0	0	0	0	0	0	0	0	0	0	0	0	0	0	0	0	0	0	0	0	0	0	0	0	0	0	0	0
AC004528.1	0	0	0	0	0	0	0	0	0	0	0	0	0	0	0	0	0	0	0	0	0	0	0	0	0	0	0	0	0	0	0	0	0	0	0	0	0	0	0	0	0	0	0	0	0	0	0	0	0
AC004528.4	0	0	0	0	0	0	0	0	0	0	0	0	0	0	0	0	0	0	0	0	0	0	0	0	0	0	0	0	0	0	0	0	0	0	0	0	0	0	0	0	0	0	0	0	0	0	0	0	0
AC004535.2	0	0	0	0	0	0	0	0	0	0	0	0	0	0	0	0	0	0	0	0	0	0	0	0	0	0	0	0	0	0	0	0	0	0	0	0	0	0	0	0	0	0	0	0.020408163	0	0	0	0	0
AC004538.3	0	0	0	0	0	0	1.040816327	0	0	0	0	0	0	0	0	0	0	0	0	0	0	0	0	0	0	0	0	0	0	0	0.408163265	0	0	0.571428571	0	0	0	2.020408163	0	0	0	0	0.183673469	0	0	0	0	0	0
AC004540.4	4.367346939	0	1.285714286	0.163265306	5.836734694	0.510204082	0.367346939	0.428571429	1.387755102	0	4.285714286	0.734693878	0	0	0.979591837	1.530612245	0	3.06122449	0	0	0	0	2.163265306	2.244897959	0	2.387755102	2.530612245	2.244897959	2.693877551	0.142857143	0	0.142857143	1.224489796	0.571428571	3.428571429	4.448979592	1.551020408	0	3.836734694	3.326530612	0.755102041	3.142857143	0.183673469	1.673469388	0	3.142857143	10.67346939	3.93877551	0.040816327
AC004540.5	0	0	0	1.673469388	0	0	0	0.428571429	0.469387755	0.306122449	0	0.102040816	0	0	0	0	0	0	1.87755102	2.918367347	0	2.081632653	0	0	0	0	0.918367347	0.285714286	0.469387755	0.142857143	2.571428571	0	1.224489796	0.571428571	0.326530612	0	0	1.326530612	0.530612245	3.346938776	0	0	1.163265306	0.775510204	0	2.142857143	0.857142857	0	0.795918367
AC004543.1	0	0	0	0	0	0	0	0	0	0	0	0	0	0	0	0	0	0	0	0	0	0	0	0	0	0	0	0	0	0	0	0	0	0	0	0	0	0	0	0	0	0	0	0	0	0	0	0	0
AC004543.2	0	0	0	0	0	0	0	0	0	0	0	0	0	0	0	0	0	0	0	0	0	0	0	0	0	0	0	0	0	0	0	0	0	0	0	0	0	0	0	0	0	0	0	0	0	0	0	0	0
AC004549.6	0.387755102	0	0	0	0.591836735	1.367346939	0.367346939	0	0	0	0	0	0	0	0	0	0	0	0	0	0	0	0	0	0	0	0	0	0.469387755	0	0	0	0	0	0	0	0	0	0	0	0.224489796	0	0	0	0	0	0	0	0.040816327
AC004552.1	0	0	0	0	0	0	0	0	0	0	0	0	0	0	0	0	0	0	0	0	0	0	0	0	0	0	0	0	0	0	0	0	0	0	0	0	0	0	0	0	0	0	0	0	0	0	0	0	0
AC004562.1	0	0	0	0	0	0	0	0	0	0	0	0	0	0	0	0	0	0	0	0	0	0	0	0	0	0	0	0	0	0	0	0	0	0	0	0	0	0	0	0	0	0	0	0	0	0	0	0	0
AC004593.3	0	0	0	0	0	0	0	0	0	0	0	0	0	0	0	0	0	0	0	0	0	0	0.816326531	0	0	0	0	0	0	0	0	0	0	0	0	0	0	0	0	0	0	0	0	0	0	0	0	0	0
AC004595.1	0	0	0	0	0	0	0	0	0	0	0	0	0	0	0	0	0	0	0	0	0	0	0	0	0	0	0	0	0	0	0	0	0	0	0	0	0	0	0	0	0	0	0	0	0	0	0	0	0
AC004603.4	0	0	0	0	0	0	0	0	0	0	0	0	0	0	0	0	0	0	0	0	0	0	0	0	0	0	0	0	0	0	0	0	0	0	0	0	0	0	0	0	0	0	0	0	0	0	0	0	0
AC004623.2	0	0	0	0	0	0	0	0	0	0	0	0	0	0	0	0	0	0	0	0	0	0	0	0	0	0	0	0	0	0	0	0	0	0	0	0	0	0	0	0	0	0	0	0	0	0	0	0	0
AC004637.1	0	0	0	0	0	0	0	0	0	0	0	0	0	0	0	0	0	0	0	0	0	0	0.816326531	0	0	0	0	0	0	0	0	0	0	0.571428571	0	0	0	0	0	0	0	0	0	0	0	0.244897959	0	0	0
AC004655.1	0	0	0	0	0	0	0	0	0	0	0	0	0	0	0	0	0	0	0	0	0	0	0	0	0	0	0	0	0	0	0	0	0	0	0	0	0	0	0	0	0	0	0	0	0	0	0	0	0
AC004656.1	0	0	0	0	0	0	0	0	0	0	0	0	0	0	0	0	0	0	0	0	0	0	0	0	0	0	0	0	0	0	0	0	0	0	0	0	0	0	0	0	0	0	0	0	0	0	0	0	0
AC004673.1	0	0	0	0	0	0	0	0	0	0	0	0	0	0	0	0	0	0	0	0	0	0	0	0	0	0	0	0	0	0	0	0	0	0	0	0	0	0	0	0	0	0	0	0	0	0	0	0	0
AC004691.5	0	0	0	0	0	0	0	0	0	0	0	0	0	0	0	0	0	0	0	0	0	0	0	0	0	0	0	0	0	0	0	0	0	0	0	0	0	0	0	0	0	0	0	0	0	0	0	0	0
AC004692.4	0	0	0	0	0	0	0	0	0	0	0	0	0	0	0	0	0	0	0	0	0	0	0	0	0	0	0	0	0	0	0	0	0	0	0	0	0	0	0	0	0	0	0	0	0	0	0	0	0
AC004692.5	0	0	0	0	0	0	0	0	0	0	0	0	0	0	0	0	0	0	0	0	0	0	0	0	0	0	0	0	0	0	0	0	0	0	0	0	0	0	0	0	0	0	0	0	0	0	0	0	0
AC004699.1	0	0	0	0	0	0	0	0	0	0	0	0	0	0	0	0	0	0	0	0	0	0	0	0	0	0	0	0	0	0	0	0	0	0	0	0	0	0	0	0	0	0	0	0	0	0	0	0	0
AC004702.2	0	0	0	0	0	0	0	0	0	0	0	0	0	0	0	0	0	0	0	0	0	0	0	0	0	0	0	0	0	0	0	0	0	0	0	0	0	0	0	0	0	0	0	0	0	0	0	0	0
AC004706.1	0	0	0	0	0	0	0	0	0	0	0	0	0	0	0	0	0	0	0	0	0	0	0	0	0	0	0	0	0	0	0	0	0	0	0	0	0	0	0	0	0	0	0	0	0	0	0	0	0
AC004744.3	0	0	0	0	0	0	0	0	0	0	0	0	0	0	0	0	0	0	0	0	0	0	0	0	0	0	0	0	0	0	0	0	0	0	0	0	0	0	0	0	0	0	0	0	0	0	0	0	0
AC004745.1	0	0	0	0	0	0	0	0	0	0	0	0	0	0	0	0	0	0	0	0	0	0	0	0	0	0	0	0	0	0	0	0	0	0	0	0	0	0	0	0	0	0	0	0	0	0	0	0	0
AC004769.1	0	0	0	0	0	0	0	0	0	0	0	0	0	0	0	0	0	0	0	0	0	0	0	0	0	0	0	0	0	0	0	0	0	0	0	0	0	0	0	0	0	0	0	0	0	0	0	0	0
AC004771.1	0	0	0	0	0	0	0	0	0	0	0	0	0	0	0	0	0	0	0	0	0	0	0	0	0	0	0	0	0	0	0	0	0	0	0	0	0	0	0	0	0	0	0	0	0	0	0	0	0
AC004775.5	0	0	0	0	0	0	0	0	0	0	0	0	0	0	0	0	0	0	0	0	0	0	0	0	0	0	0	0	0	0	0	0	0	0	0	0	0	0	0	0	0	0	0	0	0	0	0	0	0
AC004791.2	0	0	0	0	0	0	0	0.448979592	0	0.306122449	0	0	1.428571429	0	0	0	0	0	0	1.06122449	0	0	0	0	0.87755102	0	0	1.306122449	0	0	0	0	0.224489796	0	0	1.510204082	0	0	0	0	0	0	0.183673469	0	0	0.244897959	0.857142857	0.265306122	0
AC004797.1	0	0	0	0	0	0	0	0	0	0	0	0	0	0	0	0	0	0	0	0	0	0	0	0	0	0	0	0	0	0	0	0	0	0	0	0	0	0	0	0	0	0	0	0	0	0	0	0	0
AC004812.1	0	0	0	0	0	0	0	0	0	0	0	0	0	0	0	0	0	0	0	0	0	0	0	0	0	0	0	0	0	0	0	0	0	0	0	0	0	0	0	0	0	0	0	0	0	0	0	0	0
AC004817.1	0	0	0	0	0	0	0	0	0	0	0	0	0	0	0	0	0	0	0	0	0	0	0	0	0	0	0	0	0	0	0	0	0	0	0	0	0	0	0	0	0	0	0	0	0	0	0	0	0
AC004824.1	0	0	0	0	0	0	0	0	0	0	0	0	0	0	0	0	0	0	0	0	0	0	0	0	0	0	0	0	0	0	0	0	0	0	0	0	0	0	0	0	0	0	0	0	0	0	0	0	0
AC004824.2	0	0	0	0	0	0	0	0	0	0	0	0	0	0	0	0	0	0	0	0	0	0	0	0	0	0	0	0	0	0	0	0	0	0	0	0	0	0	0	0	0	0	0	0	0	0	0	0	0.040816327
AC004832.1	0	0	0	0	0	0	0	0	0	0	0	0	0	0	0	0	0	0	0	0	0	0	0	0	0	0	0	0	0	0	0	0	0	0	0	0	0	0	0	0	0	0	0	0	0	0	0	0	0
AC004837.3	0	0	0	0	0	0	0	0	0	0	0	0	0	0	0	0	0	0	0	0	0	0	0	0	0	0	0	0	0	0	0	0	0	0	0	0	0	0	0	0	0	0	0	0	0	0	0	0	0
AC004837.4	0	0	0	0	0	0	0	0	0	0	0	0	0	0	0	0	0	0	0	0	0	0	0	0	0	0	0	0	0	0	0	0	0	0	0	0	0	0	0	0	0	0	0	0	0	0	0	0	0
AC004837.5	0	0	0	0	0.591836735	0	0	0	0	0	0	0	0	0	0	0	0	0	0	0	0	0	0	0	0	0	0.081632653	0.285714286	0	0	0	0	0	0	0	0	0	0	0	0	0.224489796	0	0.183673469	0	0.081632653	0	0	0	0
AC004840.8	0.387755102	0	0	0	0	0	0	0	0	0.306122449	0.346938776	0	0	0	0	1.530612245	0	0	0	0	0	0	0	0	0	0	0	0.285714286	0.469387755	0	0	0	0	0	0	0	0	0	0.530612245	0	0	1.204081633	0	0	0	0.244897959	0	0	0
AC004840.9	73.16326531	62.85714286	74.32653061	70.81632653	99.12244898	62.87755102	38.65306122	50.87755102	62.40816327	70.79591837	59.81632653	71.24489796	93.26530612	67.26530612	78.79591837	44.14285714	155.8367347	52.48979592	94.75510204	62.57142857	53.75510204	56.16326531	41.30612245	113.2244898	113.0816327	59.08163265	56.93877551	101.1428571	62.73469388	64.12244898	42.73469388	81.42857143	52.48979592	44.51020408	94.24489796	52.59183673	41.28571429	25.06122449	60.32653061	36.59183673	95.7755102	91.2244898	84.67346939	58.48979592	86.55102041	78.3877551	12.83673469	116.6938776	65.7755102
AC004851.1	0	0	0	0	0	0	0	0	0	0	0	0	0	0	0	0	0	0	0	0	0	0	0	0	0	0	0	0	0	0	0	0	0	0	0	0	0	0	0	0	0	0	0	0	0	0	0	0	0
AC004854.4	0	0	0	0	0	0	0	0	0	0	0	0	0	0	0	0	0	0	0	0	0	0	0	0	0	0	0	0	0	0	0	0.142857143	0	0	0.326530612	0	0	0.632653061	0	0	0.224489796	0	0	0	0	0	0	0	0
AC004854.5	0	0	0	0	0	0	0	0	0	0	0	0	0	0	0	0	0	0	0	0	0	0	0	0	0	0	0	0	0	0	0	0	0	0	0	0	0	0	0	0	0.224489796	0	0	0	0	0	0	0	0
AC004862.6	0	0	0	0	0	0	0	0	0	0	0	0	0	0	0	0	0	0	0	0	0	0	0	0	0	0	0	0	0	0	0	0	0	0	0	0	0	0	0	0	0	0	0	0	0	0	0	0	0
AC004866.1	0	0	0	0	0	0	0	0	0	0	0	0	0	0	0	0	0	0	0	0	0	0	0	0	0	0	0	0	0	0	0	0	0	0	0	0	0	0	0	0	0	0	0	0	0	0	0	0	0
AC004866.3	0	0	0	0	0	0	0	0	0	0	0	0	0	0	0	0	0	0	0	0	0	0	0	0	0	0	0	0	0	0	0	0	0	0	0	0	0	0	0	0	0	0	0	0	0	0	0	0	0
AC004869.2	0	0	0	0	0	0	0	0	0	0	0	0	0	0	0	0	0	0	0	0	0	0	0	0	0	0	0	0	0	0	0	0	0	0	0	0	0	0	0	0	0	0	0	0	0	0	0	0	0
AC004869.3	0	0	0	0	0	0	0	0	0	0	0	0	0	0	0	0	0	0	0	0	0	0	0	0	0	0	0	0	0	0	0	0	0	0	0	0	0	0	0	0	0	0	0	0	0	0	0	0	0
AC004870.3	0	0	0	0	0	0	0	0	0	0	0	0	0	0	0	0	0	0	0	0	0	0	0	0	0	0	0	0	0	0	0	0	0	0	0	0	0	0	0	0	0	0	0	0	0	0	0	0	0
AC004870.4	0	0	0	0	0	0	0	0	0	0	0	0	0	0	0	0	0	0	0	0	0	0	0	0	0	0	0	0	0	0	0	0	0	0	0	0	0	0	0	0	0	0	0	0	0	0	0	0	0
AC004870.5	0	0	0	0	0	0	0	0	0	0	0	0	0	0	0	0	0	0	0	0	0	0	0	0	0	0	0	0	0	0	0	0	0	0	0	0	0	0	0	0	0	0	0	0	0	0	0	0	0
AC004875.1	0	0	0	0	0	0	0	0	0	0	0	0	0	0	0	0	0	0	0	0	0	0	0	0	0	0	0	0	0	0	0	0	0	0	0	0	0	0	0	0	0	0	0	0	0	0	0	0	0
AC004878.2	0	0	0	0	0	0	0	0	0	0	0	0	0	0	0	0	0	1.755102041	0	0	0	0	0	0.714285714	0	0	0	0	0	0	0	0	0	0	0	0	0	0	0	0	0.224489796	0	0.183673469	0	0.081632653	0	0	0	0
AC004878.3	0	0	0	0.163265306	0	0	0	0	0	0	0	0	0	0	0	0	0	0	0	0	0.959183674	0	0	0	0.87755102	2.387755102	0	0	0	0	0	0	0.244897959	0	0.326530612	0	0	0	0	0	0.224489796	0	0	0	0.081632653	0	0	0.265306122	0
AC004878.5	0	0	0	0	0	0	0	0	0	0	0	0	0	0	0	0	0	0	0	0	0	0	0	0	0	0	0	0	0	0	0	0	0	0	0	0	0	0	0	0	0.224489796	0	0	0	0	0	0	0	0
AC004878.6	0	0	0	0	0	0	0	0	0	0	0	0	0	0	0	0	0	0	0	0	0	0	0	0	0	0	0	0	0	0	0	0	0	0	0	0	0	0	0	0	0	0	0	0	0	0	0	0	0
AC004878.7	0	0	0	0	0	0	0	0	0	0	0	0	0	0	0	0	0	0	0	0	0	0	0	0	0	0	0	0	0	0	0	0	0	0	0	0	0	0	0	0	0	0	0	0	0	0	0	0	0
AC004878.8	0	0	0	0	0	0	0	0	0	0	0	0	0	0	0	0	0	0	0	0	0	0	0	0.714285714	0.87755102	0	0	0	0	0	0	0	0	0.571428571	0.346938776	0	0.653061225	0	0	0	0.755102041	0	0	0	0	0	0	0	0
AC004889.1	0	0	0	0	0	0	0	0	0	0	0	0	0	0	0	0	0	0	0	0	0	0	0	0	0	0	0	0	0	0	0	0	0	0	0	0	0	0	0	0	0	0	0	0	0	0	0	0	0
AC004893.10	0	0	0	0	0	0	0	0	0	0	0	0	0	0	0	0	0	0	0	0	0	0	0	0	0	0	0	0	0	0	0	0	0	0	0	0	0	0	0	0	0	0	0	0	0	0	0	0	0
AC004893.11	36.34693878	26.04081633	50.08163265	45.83673469	71.36734694	28.69387755	47.93877551	71.85714286	53.53061224	44.71428571	48.3877551	47.08163265	31.59183673	30.08163265	33.44897959	56.81632653	40.28571429	52.48979592	39.91836735	38.83673469	34.24489796	54.6122449	34.93877551	45.81632653	37.75510204	39.2244898	50.48979592	48.73469388	28.91836735	49.71428571	28.14285714	43.08163265	39.69387755	53.18367347	48.04081633	38.79591837	44.91836735	36.02040816	42.65306122	41.20408163	54.79591837	59.85714286	44.48979592	35.04081633	52.73469388	50.28571429	47.36734694	35.53061224	38.7755102
AC004895.1	0	0	0	0	0	0	0	0	0	0	0	0	0	0	0	0	0	0	0	0	0	0	0	0	0	0	0	0	0	0	0	0	0	0	0	0	0	0	0	0	0	0	0	0	0	0	0	0	0
AC004895.4	0	0	0	0	0	0.510204082	0	0	0	0	0	0	0	0	0	0	0	0	0	0	0	0	0	0	0	0	0	0	0	0	0	0	0	0	0	0	0	0	0	0	0	0	0	0.020408163	0	0	0	0.265306122	0
AC004899.1	0	0	0	0	0	0	0	0	0	0	0	0	0	0	0	0	0	0	0	0	0	0	0	0	0	0	0	0	0	0	0	0	0	0	0	0	0	0	0	0	0	0	0	0	0	0	0	0	0
AC004899.3	0	0	0	0	0	0	0	0	0	0	0	0	0	0	0	0	0	0	0	0	0	0	0	0	0	0	0	0	0	0	0	0	0	0	0	0	0	0	0	0	0	0	0	0	0	0	0	0	0
AC004901.1	0	0	0	0	0	0	0	0	0	0	0	0	0	0	0	0	0	0	0	0	0	0	0	0	0	0	0	0	0	0	0	0	0	0	0	0	0	0	0	0	0	0	0	0	0	0	0	0	0
AC004906.3	0	0	0	0	0	0	0	0	0	0	0	0	0	0	0	0	0	0	0	0	0	0.693877551	0	0	0	0	0	0	0	0	0	0	0	0	0	0	0	0	0	0	0	0	0	0	0	0	0	0	0
AC004911.2	0	0	0	0	0	0	0	0	0	0	0	0	0	0	0	0	0	0	0	0	0	0	0	0	0	0	0	0	0	0	0	0	0	0	0	0	0	0	0	0	0	0	0	0	0	0	0	0	0
AC004917.1	0	0	0	0	0	0	0	0	0.469387755	0	0	0	0	0	0	0	0	0	0	0	0	0	0	0	0	0	1.775510204	0	0	0.142857143	0	0	0	0.571428571	0	0	0	0.632653061	0	0	0	0	1.163265306	0.775510204	0	0.265306122	2.816326531	0	0
AC004920.2	0	0	0	0	0	0	0	0	0	0	0	0	0	0	0	0	0	0	0	0	0	0	0	0	0	0	0	0	0	0	0	0	0	0	0	0	0	0	0	0	0	0	0	0	0	0	0	0	0
AC004920.3	0	0	0	0	0	0	0	0	0	0	0	0	0	0	0	0	0	0	0	0	0	0	0	0	0	0	0	0	0	0	0	0	0	0	0	0	0	0	0	0	0	0	0	0	0	0	0	0	0
AC004924.1	0	0	0	0	0	0	0	0	0	0	0	0	0	0	0	0	0	0	0	0	0	0	0	0	0	0	0	0	0	0	0	0	0	0	0	0	0	0	0	0	0	0	0	0	0	0	0	0	0
AC004938.5	0	0	0	0	0	0	0	0	0	0	0	0	0	0	0	0	0	0	0	0	0	0	0	0	0	0	0	0	0	0	0	0	0	0	0	0	0	0	0	0	0	0	0	0	0	0	0	0	0
AC004941.3	0	2.591836735	0	0	0	0	0	0	0	0	0	0	0	0	0	0	0	0	0	0	0	0	0	0	0	0	0	1.306122449	0	0	1.673469388	0	0	0.571428571	0	1.510204082	0	0	0	0	0	0	0	0	0	0	0	0	0
AC004941.5	0	0	0	0	0	0	0	0	0	0	0	0	0	0	0	0	0	0	0	0	0	0	0	0	0	0	0	0	0	0	0	0	0	0	0	0	0	0	0	0	0	0	0	0	0	0	0	0	0
AC004943.1	0	0	0	0	0	0	0	0	0	0	0	0	0	0	0	0	0	0	0	0	0	0	0	0	0	0	0	0	0	0	0	0	0	0	0	0	0	0	0	0	0	0	0	0	0	0	0	0	0
AC004945.1	0	0	0	0	0	0	0	0	0	0	0	0	0	0	0	0	0	0	0	0	0	0	0	0	0	0	0	0	0	0	0	0	0	0	0	0	0	0	0	0	0	0	0	0	0	0	0	0	0
AC004947.2	0	0	0	0	0	0	0	0	0	0	0	0	0	0	0	0	0	0	0	0	0	0	0	0	0	0	0	0	0	0	0	0	0	0	0	0	0	0	0	0	0	0	0	0	0	0	0	0	0
AC004951.5	3.612244898	0.673469388	0.510204082	0.836734694	0.591836735	0.510204082	0	0	0	0	0	0	5.571428571	0	3.020408163	0	0	0	0	2.918367347	0.959183674	0	2.183673469	0	0.87755102	3.87755102	2.530612245	0.306122449	0	3.387755102	0	1.897959184	0.244897959	0.571428571	0.346938776	1.510204082	0.653061225	0	2.020408163	0.551020408	1.489795918	0	0.183673469	1.673469388	0	0.265306122	0	0.265306122	0
AC004951.6	3.612244898	1.693877551	4.93877551	0.163265306	1.571428571	2.183673469	0.367346939	3.204081633	1.387755102	2.469387755	1.918367347	5.612244898	0	1.612244898	7.142857143	5.918367347	7.755102041	0	2.918367347	4.775510204	9.469387755	7.918367347	3.734693878	0.714285714	0	1.142857143	4.020408163	3.163265306	4.857142857	4.857142857	0.408163265	0.142857143	1.224489796	7.081632653	1.428571429	3.448979592	1.551020408	1.326530612	0	1.448979592	1.489795918	1.204081633	0.183673469	2.959183674	5.387755102	10.2244898	0.857142857	3.93877551	3.551020408
AC004967.7	1.142857143	0	0.510204082	1.673469388	1.571428571	3.102040816	1.87755102	1.367346939	3.244897959	0	0	1.469387755	0	0	3.020408163	0	0	0	0	0	0.959183674	0.693877551	0.816326531	0	4.163265306	0	0.918367347	0	0.469387755	1.795918367	0.408163265	0.142857143	1.224489796	0	1.428571429	0	0	1.326530612	0	0	1.979591837	0	0.204081633	0.775510204	0.897959184	0.265306122	0	1.204081633	0.795918367
AC004969.1	0	0	0	0	0	0	0	0	0	0	0	0	0	0	0	0	0	0	0	0	0	0	0	0	0	0	0	0	0	0	0	0	0	0	0	0	0	0	0	0	0	0	0	0	0	0	0	0	0
AC004980.1	0	0	0	0	0	0	0	0	0	0	0	0	0	0	0	0	0	0	0	0	0	0	0	0	0	0	0	0	0	0	0	0	0	0	0	0	0	0	0	0	0	0	0	0	0	0	0	0	0
AC004980.10	0	0	0	0	0	0	0	0	0	0	0	0	0	0	0	0	0	0	0	0	0	0	0	0	0	0	0	0	0	0	0	0	0	0	0	0	0	0	0	0	0	0	0	0	0	0	0	0	0
AC004980.11	0	0	0	0	0	0	0	0	0	0	0	0	0	0	0	0	0	0	0	0	0.959183674	0	0	0	0	0	0.081632653	0	0	0.93877551	0	0	0	0	0	0	0	0	0	0	0	0	0	0	0	0	0	0	0
AC004980.7	2.836734694	3.714285714	3.102040816	4.183673469	8.93877551	3.102040816	4.979591837	9.346938776	5.06122449	1.816326531	4.285714286	3.265306122	10.18367347	10.93877551	5.081632653	0	4.306122449	4.530612245	4.244897959	4.775510204	15.85714286	5.102040816	2.183673469	8.102040816	2.489795918	10.26530612	6.93877551	4.040816327	10.28571429	5.551020408	0.408163265	6.020408163	9.142857143	4.489795918	5.448979592	1.510204082	6.285714286	0.632653061	8.693877551	3.346938776	3.346938776	3.142857143	3.836734694	5	3.183673469	4.897959184	12.85714286	7.244897959	4.918367347
AC004980.8	0	0	0	0	0	0	0	0	0	0	0	0	0	0	0	0	0	0	0	0	0	0	0	0	0	0	0	0	0	0	0	0	0	0	0	0	0	0	0	0	0	0	0	0	0	0	0	0	0
AC004980.9	0	0	0	0	0	0.510204082	0	0	0	0	0.346938776	0	0	0	0	0	1.102040816	1.755102041	0	0	0	0	0	0.714285714	0	0	0.081632653	0.306122449	0	0.142857143	0	0.142857143	1.224489796	0	0	0	0.653061225	0	3.836734694	0	0	0	0	0.020408163	0	0.265306122	0	0	0.040816327
AC004985.12	0	0	0	0.836734694	0.591836735	0.510204082	0.367346939	0	0	0.306122449	0	0	0	0	0	0	0	0	0	0	0	0.693877551	0	0	0	0	0.081632653	0	0	0	0	0.142857143	0.244897959	0	0.346938776	0.612244898	3.387755102	1.326530612	0	0	0	0	0	0	0.081632653	0	0	0	0
AC004987.10	0	0	0	0	0	0	0	0	0	0	0	0	0	0	0	0	0	0	0	0	0	0	0	0	0	0	0	0	0	0	0	0	0	0	0	0	0	0	0	0	0	0	0	0	0	0	0	0	0
AC004987.9	0	0	0	0	0	0	0	0	0	0	0	0	0	0	0	0	0	0	0	0	0	0	0	0	0.87755102	0	0	0	0.469387755	0	0	0	0	0	0	0	0	0	0	0	0	0	0	0	0	0	0	0	0
AC004988.1	0	0	0	0	0	0	0	0	0	0	0	0	0	0	0	0	0	0	0	0	0	0	0	0	0	0	0	0	0	0	0	0	0	0	0	0	0	0	0	0	0	0	0	0	0	0	0	0	0
AC005000.1	0	0	0	0	0	0	0	0	0	0	0	0	0	0	0	0	0	0	0	0	0	0	0	0	0	0	0	0	0	0	0	0	0	0	0	0	0	0	0	0	0	0	0	0	0	0	0	0	0
AC005000.2	0	0	0	0	0	0	0	0	0	0	0	0	0	0	0	0	0	0	0	0	0	0	0	0	0	0	0	0	0	0	0	0	0	0	0	0	0	0	0	0	0	0	0	0	0	0	0	0	0
AC005003.1	7.489795918	12.67346939	11.06122449	7.551020408	10.08163265	8.448979592	8.795918367	7.714285714	16.89795918	6.12244898	11.3877551	8.693877551	14.95918367	10.95918367	27.42857143	3.653061225	2.653061225	3.06122449	2.918367347	1.06122449	7.857142857	5.102040816	8.367346939	3.755102041	21.97959184	10.26530612	1.775510204	7.714285714	7.979591837	7.204081633	5.632653061	6.571428571	10	5.693877551	10.44897959	12.26530612	5.326530612	4.408163265	7.816326531	7.183673469	10.16326531	20.67346939	9.142857143	12.40816327	15.87755102	6.632653061	4.673469388	7.265306122	9.510204082
AC005007.3	0	0	0	0	0	0	0	0	0	0	0	0	0	0	0	0	0	0	0	0	0	0	0	0	0	0	0	0	0	0	0	0	0	0	0	0	0	0	0	0	0	0	0	0	0	0	0	0	0
AC005008.2	0	0	0	0	0	0	0	0	0	0	0	0	0	0	0	0	0	0	0	0	0	0	0	0	0	0	0	0	0	0	0	0	0	0	0	0	0	0	0	0	0	0	0	0	0	0	0	0	0
AC005008.3	0	0	0	0	0	0	0	0	0	0	0	0	0	0	0	0	0	0	0	0	0	0	0	0	0	0	0	0	0	0	0	0	0	0	0	0	0	0	0	0	0	0	0	0	0	0	0	0	0
AC005009.1	0	0	0	0	0	0	0	0	0	0	0	0	0	0	0	0	0	0	0	0	0	0	0	0	0	0	0	0	0	0	0	0	0	0	0	0	0	0	0	0	0	0	0	0	0	0	0	0	0
AC005009.2	0	0	0	0	0	0	0	0	0	0	0	0	0	0	0	0	0	0	0	0	0	0	0	0	0	0	0	0	0	0	0	0	0	0	0	0	0	0	0	0	0	0	0	0	0	0	0	0	0
AC005013.1	0	0	0	0	0	0	0	0	0	0	0	0	0	0	0	0	0	0	0	0	0	0	0	0	0	0	0	0	0	0	0	0	0	0	0	0	0	0	0	0	0	0	0	0	0	0	0	0	0
AC005013.5	0	0	0	0	0	0	0	0	0	0	0	1.469387755	0	0	0	0	0	0	0	0	0	0	0	0	0	0	0	0	0	0	0	0	0	0	0	0	0	0	0	0	0	0	0	0	0	0	0	0	0
AC005014.5	0	0	0	0	0	0	0	0	0	0	0	0	0	0	0	0	0	0	0	0	0	0	0	0	0	0	0	0	0	0	0	0	0	0	0	0	0	0	0	0	0	0	0	0	0	0	0	0	0
AC005017.2	0	0	0	0	0	0	0	0	0	0	0	0	0	0	0	0	0	0	0	0	0	0	0	0	0	0	0	0	0	0	0	0	0	0	0	0	0	0	0	0	0	0	0	0	0	0	0	0	0
AC005019.2	0	0	0	0	0	0	0	0	0	0	0	0	0	0	0	0	0	0	0	0	0	0	0	0	0	0	0	0	0	0	0	0	0	0	0.346938776	0	0	0	0	0	0	0	0	0	0	0	0	0	0
AC005019.3	0	0	0	0	0	0	0	0	0	0	0	0	0	0	0	0	0	0	0	0	0	0	0	0	0	0	0	0	0	0	0	0	0	0	0	0	0	0	0	0	0	0	0	0	0	0	0	0	0
AC005020.1	0	0	0	0	0	0	0	0	0	0	0	0	0	0	0	0	0	0	0	0	0	0	0	0	0	0	0	0	0	0	0	0	0	0	0	0	0	0	0	0	0	0	0	0	0	0	0	0	0
AC005022.1	0	0	0	0	0	0	0	0	0	0	0	0	0	0	0	0	0	0	0	0	0	0	0	0	0	0	0	0	0	0	0	0	0	0	0	0	0	0	0	0	0	0	0	0	0	0	0	0	0
AC005027.3	0	0	0	0	0	0	0	0	0	0	0	0	0	0	0	0	0	0	0	0	0	0	0	0	0	0	0	0	0	0	0	0	0	0	0	0	0	0	0	0	0	0	0	0	0	0	0	0	0
AC005029.1	0	1.693877551	0	0	1.571428571	0	0	0	0	0	0	0.102040816	0	0	0	0	0	0	0	0	0	0	0	0	0	0	0	0.306122449	0	0	0	0	0	0	0	0	0	0	1.265306122	0	0	0	0	0	0	0	0	0	0
AC005033.6	0	0	0	0	0	0	0	0	0	0	0	0	0	0	0	0	0	0	0	0	0	0	0	0	0	0	0	0	0	0	0	0	0	0	0	0	0	0	0	0	0	0	0	0	0	0	0	0	0
AC005034.2	0	0	0	0	0	0	0	0	0	0	0	0	0	0	0	0	0	0	0	0	0	0	0	0	0	0	0	0	0	0	0	0	0	0	0	0	0	0	0	0	0	0	0	0	0	0	0	0	0
AC005034.3	0	0	0	0	0	0	0	0	0	0	0	0	0	0	0	0	0	0	0	0	0	0	0	0	0	0	0	0	0	0	0	0	0	0	0	0	0	0	0	0	0	0	0	0	0	0	0	0	0
AC005037.1	0	0	0	0	0	0	0	0	0	0	0	0	0	0	0	0	0	0	0	0	0	0	0	0	0	0	0	0	0	0	0	0	0	0	0	0	0	0	0	0	0	0	0	0	0	0	0	0	0
AC005037.2	0	0	0	0	0	0	0	0	0	0	0	0	0	0	0	0	0	0	0	0	0	0	0	0	0	0	0	0	0	0	0	0	0	0	0	0	0	0	0	0	0	0	0	0	0	0	0	0	0
AC005037.3	0	0	0	0	0	0	0	0	0	0	0	0	0	0	0	0	1.102040816	0	0	0	0	0	0	0	0	0	0	0	0	0	0	0	0	1.836734694	0.346938776	0	0	0	0	0	0	0	0	0	0	0	0	0	0
AC005037.4	0	0	0	0	0	0	0	0	0	0	0	0	0	0	0	0	0	0	0	0	0	0	0	0	0	0	0	0	0	0	0	0	0	0	0	0	0	0	0	0	0	0	0	0	0	0	0	0	0
AC005037.6	0	0	0	0	0	0	0	0	0	0	0	0	0	0	0	0	0	0	0	0	0	0	0	0	0	0	0	0	0	0	0	0	0	0	0	0	0	0	0	0	0	0	0	0	0	0	0	0	0
AC005040.3	0	0	0	0	0	0	0	0	0	0	0	0	0	0	0	0	0	0	0	0	0	0	0	0	0	0	0	0	0	0	0	0	0	0	0	0	0	0	0	0	0	0	0	0	0	0	0	0	0
AC005041.11	0	0	0	0	0	0	0	0	0	0	0	0	0	0	0	0	0	0	0	0	0	0	0	0	0	0	0	0	0	0	0	0	0	0	0	0	0	0	0	0	0	0	0	0	0	0	0	0	0
AC005041.17	0	0	0	0	0.591836735	0	0	0.448979592	0	0	0.346938776	0.102040816	0	0	0	0	0	1.755102041	0	0	0	0	0	0	0	0	0	0	0	0	0.408163265	0	1.224489796	0	0	0	0	0	0	0	0.224489796	0	0	0	0	0	0	0	0
AC005042.2	0	0	0	0	0	0	0	0	0	0	0	0	0	0	0	0	0	0	0	0	0	0	0	0	0	0	0	0	0	0	0	0	0	0	0	0	0	0	0	0	0	0	0	0	0	0	0	0	0
AC005042.3	0	0	0	0	0	0	0	0	0	0	0	0	0	0	0	0	0	0	0	0	0	0	0	0	0	0	0	0	0	0	0	0	0	0	0	0	0	0	0	0	0	0	0	0	0	0	0	0	0
AC005042.4	0	0	0	0	0	0	0	0	0	0	0	0	0	0	0	0	0	0	0	0	0	0	0	0	0	0	0.081632653	0	0	0	0	0	0	0	0	0	0	0	0	0	0	0	0	0	0	0	0	0	0
AC005042.5	0	0	0	0	0	0	0	0	0	0	0	0	0	0	0	0	0	0	0	0	0	0	0	0	0	0	0	0	0	0	0	0	0	0	0	0	0	0	0	0	0	0	0	0	0	0	0	0	0
AC005048.1	0	0	0	0	0	0	0	0	0	0	0	0	0	0	0	0	0	0	0	0	0	0	0	0	0	0	0	0	0	0	0	0	0	0	0	0	0	0	0	0	0	0	0	0	0	0	0	0	0
AC005062.2	0	0	0	0	0	0	0	0	0	0	0	0	0	0	0	0	0	0	0	0	0	0	0	0	0.87755102	0	0	0	0	0	0	0	0	0	0	0	0	0	0	0	0	0	0	0	0	0	0	0	0
AC005071.1	0	0	0	0	0	0	0	0	0	0	0	0	0	0	0	0	0	0	0	0	0	0	0	0	0	0	0	0	0	0	0	0	0	0	0	0	0	0	0	0	0	0	0	0	0	0	0	0	0
AC005076.5	0.387755102	0	0	0	0	4.897959184	0	0	0.469387755	0	0.346938776	0	5.591836735	0	0.979591837	0	1.102040816	0	0	0	0	0	0	0	0	0	0.081632653	0.306122449	0	0.142857143	0.408163265	0	0	0	0	0	0	0	0	0	0.755102041	0	0	0.775510204	0.081632653	0.265306122	0.857142857	2.12244898	0.040816327
AC005077.12	5.244897959	0	0.510204082	0	0	0	0	0.448979592	0	0	0	0	0	0	0	0	0	0	0	0	0	0	0	2.244897959	0	0	0	0.306122449	0.469387755	0	0	0	0	0.571428571	0	0	0	0	0	0.551020408	0	0	0	0	0	0	0	0	0.040816327
AC005077.14	0	0	0	0	0	0	0	0	0	0	0	0	0	0	0	0	0	0	0	0	0	0	0	0	0	0	0	0	0	0	0	0	0	0	0	0	0	0	0	0	0	0	0	0	0	0	0	0	0
AC005077.5	0	0	0	0	0	0	0	0	0	0	0	0	0	0	0	0	0	0	0	0	0	0	0	0	0	0	0	0	0	0	0	0	0	0	0	0	0	0	0	0	0	0	0	0	0	0.265306122	0	0	0
AC005077.7	0	0	0	0.163265306	0	0	0	0	0	0	0	0	0	0	0	0	0	0	0	0	0	0	0	0	0	0	0	0	0	0	0	0	0	0	0	0	0	0	0	0	0	0	0	0	0	0	0	0	0
AC005077.8	0	0	0	0	0	0	0	0	0	0	0	0	0	0	0	0	0	0	0	0	0	0	0	0	0	0	0	0	0	0	0	0	0	0	0	0	0	0	0	0	0	0	0	0	0	0	0	0	0
AC005077.9	0	0	0	0	0	0	0	0	0	0	0	0	0	0	0	0	0	0	0	0	0	0	0	0	0	0	0	0	0	0	0	0	0	0	0	0	0	0	0	0	0	0	0	0	0	0	0	0	0
AC005082.1	0	0	0	0	0	0	0	0	0	0	0	0	0	0	0	0	0	0	0	0	0	0	0	0	0	0	0	0	0	0	0	0	0	0	0	0	0	0	0	0	0	0	0	0	0	0	0	0	0
AC005082.12	0	0	0	0	0	0	0	0	0	0	0	0	0	0	0	0	0	0	0	0	0	0	0	0	0	0	0	0	0	0	0	0	0	0	0	0	0	0	0	0	0	0	0	0	0	0	0	0	0
AC005083.1	0	0	0	0.163265306	0	0	0	0	0	0	0	0	0	0	0	0	0	0	0	0	0	0.693877551	0	0	2.489795918	1.142857143	0.918367347	0	0.469387755	0	0.408163265	0	0	0	0	0	0	0	0.530612245	0	0.224489796	0	0.204081633	0	0.897959184	0	0	0	0.795918367
AC005086.1	0	0	0	0	0	0	0	0	0	0	0	0	0	0	0	0	0	0	0	0	0	0	0	0	0	0	0	0	0	0	0	0	0	0	0	0	0	0	0	0	0	0	0	0	0	0	0	0	0
AC005086.2	0	0	0	0	0	0	0	0	0	0	0	0	0	0	0	0	0	0	0	0	0	0	0	0	0	0	0	0	0	0	0	0	0	0	0	0	0	0	0	0	0	0	0	0	0	0	0	0	0
AC005086.3	0	0	0	0	0	0	0	0	0	0	0	0	0	0	0	0	0	0	0	0	0	0	0	0	0	0	0	0	0	0	0	0	0	0	0	0	0	0	0	0	0	0	0	0	0	0	0	0	0
AC005086.4	0	0	0	0	0	0	0	0	0	0	0	0	0	0	0	0	0	0	0	0	0	0	0	0	0	0	0	0	0	0	0	0	0	0	0	0	0	0	0.530612245	0	0	0	0	0	0	0	0	0	0
AC005088.1	0	0	0	0	0	0	0	0	0	0	0	0	0	0	0	0	0	0	0	0	0	0	0	0	0	0	0	0	0	0	0	0	0	0	0	0	0	0	0	0	0	0	0	0	0	0	0	0	0
AC005094.2	0	0	0	0	0	0	0	0	0	0	0	0	0	0	0	0	0	0	0	0	0	0	0	0	0	0	0	0	0	0	0	0	0	0	0	0	0	0	0	0	0	0	0	0	0	0	0	0	0
AC005102.1	0	0	0	0	0	0	0	0	0	0	0	0	0	0	0	0	0	0	0	0	0	0	0	0	0	0	0	0	0	0	0	0	0	0	0	0	0	0	0	0	0	0	0	0	0	0	0	0	0
AC005104.3	0	0	0	0	0	0	0	0	0	0	0	0	0	0	0	0	0	0	0	0	0	0	0	0	0	0	0	0	0	0	0	0	0	0	0	0	0	0	0	0	0	0	0	0	0	0	0	0	0
AC005105.2	0	0	0	0	0	0	0	0	0	0	0	0	0	0	0	0	0	0	0	0	0	0	0	0	0	0	0	0	0	0	0	0	0	0	0	0	0	0	0	0	0	0	0	0	0	0	0	0	0
AC005150.1	0	0	0.510204082	0	0	0	0	0	0	0	0	0	0	0	0	0	0	0	0	0	0	0	0	0	0	0	0	0	0	0	0	0	0	0	0	0	0	0	0	0	0	0	0	0	0	0	0	0	0
AC005152.3	0	0	0	0	0	0	0	0	0	0	0	0	0	0	0	0	0	0	0	0	0	0	0	0	0	0	0	0	0	0	0	0	0	0	0	0	0	0	0	0	0	0	0	0	0	0	0	0	0
AC005154.6	664.0204082	593.5306122	740.0204082	529.4693878	1019.530612	720.4285714	726.7346939	630.4285714	522.7346939	535.877551	496.2244898	554.8367347	784.7959184	830.5510204	999.1020408	609.3877551	620.0204082	672.0204082	673.6734694	532.5306122	578.1020408	731.3469388	657.3673469	754.6734694	598.755102	520	702.0816327	567.7959184	610.3265306	965.3061224	586.5714286	642.9183673	508.3877551	633.6122449	575.3265306	723.8367347	698.4081633	408.9183673	617.9387755	749.5510204	790.2653061	582.7346939	691.6122449	839.5306122	1129.959184	707.1428571	529.0204082	701.4897959	775.7755102
AC005154.7	0	0	0	0	0	0	0	0	0	0	0	0	0	0	0	0	0	0	0	0	0	0	0	0	0	0	0	0	0	0	0	0	0	0	0	0	0	0	0	0	0	0	0	0	0	0	0	0	0
AC005154.8	0	0	0	0	0	0	0	0	0	0	0	0	0	0	0	0	0	0	0	0	0	0	0	0	0	0	0	0	0	0	0	0	0	0	0	0	0	0	0	0	0	0	0	0	0	0	0	0	0
AC005159.1	0	0	0	0	0	0	0	0	0	0	0	0	0	0	0	0	0	0	0	0	0	0	0	0	0	0	0	0	0	0	0	0	0	0	0	0	0	0	0	0	0	0	0	0	0	0	0	0	0
AC005160.3	0	0	0	0	0	0	0	0	0	0	0	0	0	0	0	0	0	0	0	0	0	0	0	0	0	0	0	0	0	0	0	0	0	0	0	0	0	0	0	0	0	0	0	0	0	0	0	0	0
AC005161.1	0	0	0	0	0	0	0	0	0	0	0	0	0	0	0	0	0	0	0	0	0	0	0	0	0	0	0	0	0	0	0	0	0	0	0	0	0	0	0	0	0	0	0	0	0	0	0	0	0
AC005162.4	0	0	0	0	0	0	0	0	0	0	0	0	0	0	0	0	0	0	0	0	0	0	0	0	0	0	0	0	0	0	0	0	0	0	0	0	0	0	0	0	0	0	0	0	0	0	0	0	0
AC005162.5	0	0	0	0	0	0	0	0	0	0	0	0	0	0	0	0	0	0	0	0	0	0	0	0	0	0	0	0	0	0	0	0	0	0	0	0	0	0	0	0	0	0	0	0	0	0	0	0	0
AC005176.1	0	0	0	0	0	0	0	0	0	0	0	0	0	0	0	0	0	0	0	0	0	0	0	0	0	0	0	0	0	0	0	0	0	0	0	0	0	0	0	0	0	0	0	0	0	0	0	0	0
AC005176.2	0	0	0	0	0	0	0	0	0	0	0	0	0	0	0	0	0	0	0	0	0	0	0	0	0	0	0	0	0	0	0	0	0	0	0	0	0	0	0	0	0	0	0	0	0	0	0	0	0
AC005176.3	0	0	0	0	0	0	0	0	0	0	0	0	0	0	0	0	0	0	0	0	0	0	0	0	0	0	0	0	0	0	0	0	0	0	0	0	0	0	0	0	0	0	0	0	0	0	0	0	0
AC005178.1	0	0	0	0	0	0	0	0	0	0	0	0	0	0	0	0	0	0	0	0	0	0	0	0	0	0	0	0	0	0	0	0	0	0	0	0	0	0	0	0	0	0	0	0	0	0	0	0	0
AC005189.6	0	0	0	0	0	0	0	0	0	0	0	0	0	0	0	0	0	0	0	0	0	0	0	0	0	0	0	0	0	0	0	0	0	0	0	0	0	0	0	0	0	0	0	0	0	0	0	0	0
AC005195.1	0	0	0	0	0	0	0	0	0	0	0	0	0	0	0	0	0	0	0	0	0	0	0	0	0	0	0	0	0	0	0	0	0	0	0	0	0	0	0	0	0	0	0	0	0	0	0	0	0
AC005197.2	0	0	0	0	0	0	0	0	0	0	0	0	0	0	0	0	0	0	0	0	0	0	0	0	0	0	0	0	0	0	0	0	0	0	0	0	0	0	0	0	0	0	0	0	0	0	0	0	0
AC005215.1	0	0	0	0	0	0	0	0	0	0	0	0	0	0	0	0	0	0	0	0	0	0	0	0	0	0	0	0	0	0	0	0	0	0	0	0	0	0	0	0	0	0	0	0	0	0	0	0	0
AC005220.3	0	0	0	0	0	0.510204082	0	0	0	0	0	0	0	0	0	5.918367347	0	0	0	0	0	0	0	0	0	0	0.081632653	2.244897959	0	0	2.571428571	0	0	0.571428571	0	0	1.571428571	0	0	0.551020408	0.224489796	0	0	0	0	0	0	0	0.040816327
AC005224.2	2.836734694	2.591836735	4.959183674	1.673469388	2.510204082	4.918367347	2.673469388	3.204081633	0	6.12244898	5.816326531	1.959183674	1.428571429	10.95918367	3.020408163	3.653061225	4.326530612	3.06122449	0	2.918367347	6.142857143	2.081632653	0	0	0	3.87755102	3.306122449	2.244897959	2.693877551	5.551020408	0	4.326530612	2.081632653	9.612244898	1.428571429	2.448979592	5.326530612	0.632653061	2.020408163	0.551020408	0.755102041	0	2.959183674	1.673469388	0.897959184	3.142857143	0.857142857	3.06122449	4.244897959
AC005229.1	0	0	0	0	0	0	0	0	0	0	0	0	0	0	0	0	0	0	0	0	0	0	0	0	0	0	0	0	0	0	0	0	0	0	0	0	0	0	0	0	0	0	0	0	0	0	0	0	0
AC005229.5	0	0	0	0	0	0	0	0	0	0	0	0	0	0	0	0	0	0	0	0	0	0	0	0	0	0	0	0	0	0	0	0	0	0	0	0	0	0	0	0	0	0	0	0	0	0	0	0	0
AC005229.7	0	0	0	0	0	0	0	0	0	0	0	0	0	0	0	0	0	0	0	0	0	0	0	0	0	0	0	0	0	0	0	0	0	0	0	0	0	0	0	0	0	0	0	0	0	0	0	0	0
AC005235.1	0	0	0	0	0	0	0	0	0	0	0	0	0	0	0	0	0	0	0	0	0	0	0	0	0	0	0	0	0	0	0	0	0	0	0	0	0	0	0	0	0	0	0	0	0	0	0	0	0
AC005237.2	0	0	0	0	0	0	0	0	0	0	0	0	0	0	0	0	0	0	0	0	0	0	0	0	0	0	0	0	0	0	0	0	0	0	0	0	0	0	0	0	0	0	0	0	0	0	0	0	0
AC005237.4	0	0	0	0	0	0	0	0	0	0	0	0	0	0	0	0	0	0	0	0	0	0	0	0	0	0	0	0	0	0	0	0	0	0	0	0	0	0	0	0	0	0	0	0	0	0	0	0	0
AC005253.2	0.387755102	0	1.285714286	0.163265306	0	0	0	0	0	0	0	0	0	0	3.020408163	0	1.102040816	0	1.87755102	0	0.959183674	0	0	0	0	0	0	0	0	0	0.408163265	0.142857143	0	0	0	0	0	0	0	0.551020408	0	1.204081633	0	0	0	0	0.857142857	0.265306122	0
AC005253.4	0	0	0	0	0	0	0	0	0	0	0	0	0	0	0	0	0	0	0	0	0	0	0	0	0	0	0	0	0	0	0	0	0	0	0	0	0	0	0	0	0	0	0	0	0	0	0	0	0
AC005255.3	0	0	0	0	0	0	0	0	0	0	0	0	0	0	0	0	0	0	0	0	0	0	0	0	0	0	0	0	0	0	0	0	0	0	0	0	0	0	0	0	0	0	0	0	0	0	0	0	0
AC005255.5	0	0	0	0	0	0	0	0	0	0	0	0	0	0	0	0	0	0	0	0	0	0	0	0	0	0	0	0	0	0	0	0	0	0	0	0	0	0	0	0	0	0	0	0	0	0	0	0	0
AC005255.6	0	0	0	0	0	0	0	0	0	0	0	0	0	0	0	0	0	0	0	0	0	0	0	0	0	0	0	0	0	0	0	0	0	0	0	0	0	0	0	0	0	0	0	0	0	0	0	0	0
AC005256.1	0	0	0	0	0	0	0	0	0	0	0	0	0	0	0	0	0	0	0	0	0	0	0	0	0	0	0	0	0	0	0	0	0	0	0	0	0	0	0	0	0	0	0	0	0	0	0	0	0
AC005262.2	0	0	0	0	0	0	0	0	0	0	0	0	0	0	0	0	0	0	0	0	0	0	0	0	0	0	0	0	0	0	0	0	0	0	0	0	0	0	0	0	0	0	0	0	0	0.265306122	0	0	0
AC005262.3	0	0	0	0	0	0	0	0	0	0	0	0	0	0	0	0	0	0	0	0	0	0	0	0	0	0	0	0	0	0	0	0	0	0	0	0	0	0	0	0	0.755102041	0	0	0	0	0	0	0	0
AC005262.4	0	0	0	0	0	0	0	0	0	0	0	0	0	0	0	0	0	0	0	0	0	0	0	0	0	0	0	0	0	0	0	0	0	0	0	0	0	0	0	0	0	0	0	0	0	0	0	0	0
AC005264.2	0	0	0	0.163265306	0	0	0	0	0	0	0.346938776	0	0	0	0	0	0	0	0	0	0	0	0	0	0	0	0	0	0	0	0	0	0.244897959	0	0.346938776	0	0	0	0	1.448979592	0	0	0	0	0.897959184	0.265306122	4.693877551	0.265306122	0
AC005276.1	0	0	0	0	0	0	0	0	0	0	0	0	0	0	0	0	0	0	0	0	0	0	0	0	0	0	0	0	0	0.142857143	0	0	0	0	0.346938776	0	0	0	0	0	0	0	0	0	0	0	0	0	0
AC005280.1	0	0	0	0	0	0	0	0.448979592	0.469387755	0	0	0	0	0	0	0	0	0	0	0	0	0	0	2.244897959	0	1.142857143	0	0	0	0	0	0	0.244897959	0	0.346938776	0	0	0	0	0	0	0	0	0	0	0	0	0	0.040816327
AC005281.1	0	0	0	0	0	0	0	0	0	0	0	0	0	0	0	0	0	0	0	0	0	0	0	0	0	0	0	0	0	0	0	0	0	0	0	0	0	0	0	0	0	0	0	0	0	0	0	0	0
AC005281.2	0	0	0	0	0	0	0	0	0	0	0	0	0	0	0	0	0	0	0	1.06122449	0	0	0	0	0	0	0	0	0	0	0	0	0	0	0	0	0	0	0	0	0	0	0	0	0	0	0	0	0
AC005284.1	0	0	0	0	0	0	0	0	0	0	0	0	0	0	0	0	0	0	0	0	0	0	0	0	0	0	0	0	0	0	0	0	0	0	0	0	0	0	0	0	0	0	0	0	0	0	0	0	0
AC005288.1	0	0	0	0	0	0	0	0	0	0	0	0	0	0	0	0	0	0	0	0	0	0	0	0	0	0	0	0	0	0	0	0	0	0	0	0	0	0	0	0	0	0	0	0	0	0	0	0	0
AC005300.5	0	0	0	0	0	0	0	0	0	0	0	0	0	0	0	0	0	0	0	0	0	0	0	0	0	0	0	0	0	0	0	0	0	0	0	0	0	0	0	0	0	0	0	0	0	0	0	0	0
AC005301.8	0	0	0	0	0	0	0	0	0	0	0	0	0	0	0	0	0	0	0	0	0	0	0	0	0	0	0	0	0	0	0	0	0	0	0	0	0	0	0	0	0	0	0.204081633	0	0	0	0	0	0
AC005304.1	0	0	0	0	0	0	0	0	0	0	0	0	0	0	0	0	0	0	0	0	0	0	0	0	0	0	0.081632653	0	0	0	0	0	0	0	0	0	0	0	0	0	0	0	0	0	0	0	0	0	0
AC005306.3	0	0	0	0	0	0	1.040816327	0	1.387755102	0	0	0	0	0	0	0	0	0	0	0	0	0.693877551	0.816326531	0	0	2.408163265	1.775510204	1.306122449	0	0	0.408163265	0.142857143	0.244897959	0	0.346938776	0	0.653061225	0	1.265306122	0	0.755102041	0	0.204081633	0	0	0	0	0.265306122	0.040816327
AC005307.1	0	0	0	0	0	0	0.367346939	0	0	0	0	0	0	0	0	0	0	0	0	0	0	0	0.836734694	0	0	0	0	0	0	0.142857143	0	0	0	0	0	0	0	0	0	0	0	0	0.204081633	0	0	1.285714286	0	0	0
AC005307.3	1.93877551	1.693877551	1.285714286	1.673469388	1.571428571	1.367346939	0	0.469387755	0.469387755	0.306122449	0.346938776	0.102040816	0	0	0	1.530612245	6.081632653	0	0	0	2.755102041	0	0	0.714285714	0.87755102	0	0.081632653	3.163265306	2.693877551	0.142857143	1.673469388	1.040816327	0.244897959	1.836734694	2.367346939	1.510204082	1.571428571	0.632653061	1.285714286	1.448979592	0	0	2.040816327	0	0.081632653	2.142857143	2.816326531	1.204081633	0
AC005324.6	0	0	0	0	0	0	0	0	0	0	0	0	0	0	0	0	0	0	0	0	0	0	0	0	0	0	0	0	0	0	0	0	0	0	0	0	0	0	0	0	0	0	0	0	0	0	0	0	0
AC005324.7	0	0	0	0	0	0	0	0	0	0	0	0	0	0	0	0	0	0	0	0	0	0	0	0	0	0	0	0	0	0	0	0	0	0	0	0	0	0	0	0	0	0	0	0	0	0	0	0	0
AC005326.2	0	0	0	0	0	0	0	0	0	0	0	0	0	0	0	0	0	0	0	0	0	0	0	0	0	0	0	0	0	0	0	0	0	0	0	0	0	0	0	0	0	0	0	0	0	0	0	0	0
AC005329.7	1.93877551	5.87755102	0.510204082	2.285714286	3.653061225	0	1.87755102	1.367346939	1.387755102	3.897959184	3.489795918	1.959183674	0	2.755102041	0	0	0	0	0	1.06122449	0.959183674	0.693877551	3.734693878	5.204081633	2.489795918	0	1.775510204	0	1.714285714	1.795918367	0.408163265	2.775510204	0.244897959	0	0	4.448979592	5.326530612	0.632653061	0.530612245	0	1.489795918	0	1.163265306	0.775510204	2.448979592	2.142857143	0	0.265306122	1.653061225
AC005330.2	0	0	0	0	0	0	0	0	0	0	0	0	0	0	0	0	0	0	0	0	0	0	0	0	0	0	0	0	0	0	0	0	0	0	0	0	0	0	0	0	0	0	0	0	0	0	0	0	0
AC005336.4	0	0	0	0	0	0	0	0	0	0	0	0	0	0	0	0	0	0	0	0	0	0	0	0	0	0	0	0	0	0	0	0	0	0	0	0	0	0	0	0	0	0	0	0	0	0	0	0	0
AC005336.5	0	0	0	0	0	0	0	0	0	0	0	0	0	0	0	0	0	0	0	0	0	0	0	0	0	0	0	0	0	0	0	0	0	0	0	0	0	0	0	0	0	0	0	0	0	0	0	0	0
AC005339.2	0	0	0	0	0	0	0	0	0	0	0	0	0	0	0	0	0	0	0	0	0	0	0	0	0	0	0	0	0	0	0	0.142857143	0	0	0	0	0	0	0	0	0	0	0	0	0	0	0	0	0
AC005351.1	0	0	0	0	0	0	0	0	0	0	0	0	0	0	0	0	0	0	0	0	0	0	0	0	0	0	0	0	0	0	0	0	0	0	0	0	0	0	0	0	0	0	0	0	0	0	0	0	0
AC005355.1	0	0	0	0	0	0	0	0	0	0	0	0	0	0	0	0	0	0	0	0	0	0	0	0	0	0	0	0	0	0	0	0	0	0	0	0	0	0	0	0	0	0	0	0	0	0	0	0	0
AC005355.2	0	0	0	0	0	0	0	0	0	0	0	0	0	0	0	0	0	0	0	0	0	0	0	0	0	0	0	0	0	0	0	0	0	0	0	0	0	0	0	0	0	0	0	0	0	0	0.857142857	0	0
AC005356.1	0	0	0	0	0	0	0	0	0	0.306122449	0	0	0	0	0	0	0	0	0	0	0	0	0	0	0	0	0	0	0	0.142857143	0	0	0	0	0	0	0	0	0	0	0	0	0	0	0	0	0	0	0
AC005357.1	0	0	0	0	0	0	0	0	0	0	0	0	0	0	0	0	0	0	0	0	0	0	0	0	0	0	0	0	0	0	0	0	0	0	0	0	0	0	0	0	0	0	0	0	0	0	0	0	0
AC005358.1	0	0	0	0	0	0	0	0	0	0	0	0	0	0	0	0	0	0	0	0	0	0	0	0	0	0	0	0	0	0	0	0	0	0	0	0	0	0	0	0	0	0	0	0	0	0	0	0	0
AC005358.3	0	0	0	0	0	0	0	0	0	0	0	0	0	0	0	0	0	0	0	0	0	0	0	0	0	0	0	0	0	0	0	0	0	0	0	0	0	0	0	0	0	0	0	0	0	0	0	0	0
AC005363.9	0	0	0	0	0	0	0	0	0	0	0	0	0	0	0	0	0	0	0	0	0	0	0	0	0	0	0	0	0	0	0	0	0	0	0	0	0	0	0	0	0	0	0	0	0	0	0	0	0
AC005370.1	0	0	0	0	0	0	0	0	0	0	0	0	0	0	0	0	0	0	0	0	0	0	0	0	0	0	0	0	0	0	0	0	0	0	0	0	0	0	0	0	0	0	0	0	0	0	0	0	0
AC005375.1	0	0	0	0	0	0	0	0	0	0	0	0	0	0	0	0	0	0	0	0	0	0	0	0	0	0	0	0	0	0	0	0	0	0	0	0	0	0	0	0	0	0	0	0	0	0	0	0	0
AC005387.2	0	0	0	0	0	0	0	0	0	0	0	0	0	0	0	0	0	0	0	0	0	0	0	0	0	0	0	0	0	0	0	0	0	0	0	0	0	0.632653061	0	0	0	0	0	0	0	0	0	0	0
AC005387.3	0	0	0	0	0	0	0	0	0	0	0	0	0	0	0	0	0	0	0	0	0	0	0	0	0	0	0	0	0	0	0	0	0	0	0	0	0	0	0	0	0	0	0	0	0	0	0	0	0
AC005391.2	0.387755102	0	0	0	0	0	0	0	0	0	0	0	0	0	0	0	0	0	0	0	0	0	2.183673469	0	0	0	0	0	0	0	0	0.142857143	0	0	0	0	0	0	0	0	0	0	0	0	0	0	0	0	0
AC005392.13	0	0	0	0	0	0	0	0	0	0	0	0	0	0	0	0	0	0	0	0	0	0	0	0	0	0	0	0	0	0	0	0	0	0	0	0	0	0	0	0	0	0	0	0	0	0	0	0	0
AC005394.1	0	0	0	0	0	0	0	0	0	0	0	0	0	0	0	0	0	0	0	0	0	0	0	0	0	0	0	0	0	0	0	0	0	0	0	0	0	0	0	0	0	0	0	0	0	0	0	0	0
AC005399.1	1.142857143	0	0	0	0	0	0	0	0	0	0	0	3.428571429	0	0	1.530612245	0	0	0	0	0	0	0	0	0	0	0	0	0	0	0.408163265	0	0	0	0	0	0	0	0	0	0	0	0	0.020408163	0	0	0	0	0
AC005477.1	0	0	0	0	0	0	0	0	0	0	0	0	0	0	0	0	0	0	0	0	0	0	0	0	0	0	0	0	0	0	0	0	0	0	0	0	0	0	0	0	0	0	0	0	0	0	0	0	0
AC005481.5	0	0	0	0	0	0	0	0	0	0	0	0	0	0	0	0	0	0	0	0	0	0	0	0	0	0	0	0	0	0	0	0	0	0	0	0	0	0	0	0	0	0	0	0	0	0	0	0	0
AC005484.5	0.387755102	0	0	0	0	0	0	0.469387755	0	0	0.346938776	0.102040816	0	0	0	0	0	1.755102041	0	0	0	0	2.183673469	0	0	0	0	0	0	0	0	0	0	0	0	0.612244898	0	4.408163265	0	0	0	1.204081633	0.204081633	0.020408163	0	0	0	0	0.040816327
AC005487.2	0.387755102	0.673469388	0	0	0	0	0	0	0	0	0	0	0	0	0	0	0	0	0	0	0	0	0	0	0	0	0	0	0	0	0	0	0	0	0	0	0	0	0	0	0	0	0	0	0	0	0	0	0
AC005488.1	0	0	0	0	0	0	0	0	0	0	0	0	0	0	0	0	0	0	0	0	0	0	0	0	0	0	0	0	0	0	0	0	0	0	0	0	0	0	0	0	0	0	0	0	0	0	0	0	0
AC005488.11	0	0	0	0	0	0	0	0	0	0	0	0	0	0	0	0	0	0	0	0	0	0	0	0	0	0	0	0	0	0	0	0	0	0	0	0	0	0	0	0	0	0	0	0	0	0	0	0	0
AC005493.1	0	0	0	0	0	0	0	0	0	0	0	0	0	0	0	0	0	0	0	0	0	0	0	0	0	0	0	0	0	0	0	0	0	0	0	0	0	0	0	0	0	0	0	0	0	0	0	0	0
AC005498.3	0	0	0	0	0	0	0	0	0	0	0	0	0	0	0	0	0	0	0	0	0	0	0	0	0	0	0	0	0	0	0	0	0	0	0	0	0	0	0	0	0	0	0	0	0	0	0	0	0.040816327
AC005498.4	0	0	0	0	0	0	0	0	0	0	0	0	0	0	0	0	0	0	0	0	0	0	0	0	0	0	0	0	0	0	0	0	0	0	0	0	0	0	0	0	0	0	0	0	0	0	0	0	0
AC005513.1	0	0	0	0	0	0	0	0	0	0	0	0	0	0	0	0	0	0	0	0	0	0	0	0	0	0	0	0	0	0	0	0	0	0	0	0	0	0	0	0	0	0	0	0	0	0	0	0	0
AC005517.3	0	0	0	0	0	0	0	0	0	0	0	0	0	0	0	0	0	0	0	0	0	0	0	0	0	0	0	0	0	0	0	0	0	0	0	0	0	0	0	0	0	0	0	0	0	0	0	0	0
AC005518.2	0	0	0	0	0	0	0	0	0	0	0	0	0	0	0	0	0	0	0	0	0	0	0	0	0	0	0	0	0	0	0	0	0	0	0	0	0	0	0	0	0	0	0	0	0	0	0	0	0
AC005519.4	0	0	0	0	0	0	0	0.469387755	0	0	0	0	0	0	0	0	0	0	0	0	0	0	0	0	0	0	0	0	0	0	0	0	0	0.571428571	0	0	0	0	0.530612245	0	0.224489796	0	0	0	0.081632653	0	0	0	0
AC005522.6	0	0	0	0	0	0	0	0	0	0	0	0	0	0	0	0	0	0	0	0	0	0	0	0	0	0	0	0	0	0	0	0	0	0	0	0	0	0	0	0	0	0	0	0	0	0	0	0	0
AC005522.7	0	0	0	0	0	0	0	0	0	0	0	0	0	0	0	0	0	0	0	1.06122449	0	0	0	0	0	0	0	0	0	0	0	0	0	0	0	0	0	0	0	0	0	0	0	0	0	0	0	0	0
AC005523.2	0	0	0	1.673469388	0	0	0	3.204081633	0.469387755	2.469387755	0	0.734693878	0	0	0	1.530612245	0	0	0	0	2.755102041	0	0	0	0	0	0.081632653	0.306122449	1.714285714	0	0	0	0.244897959	1.836734694	1.428571429	0	0	6.795918367	0.530612245	1.448979592	0.224489796	0	0	0.775510204	0	0.265306122	2.816326531	0	0
AC005523.3	0	0	0	0	0	0	0	0	0	0	0	0	0	0	0	0	0	0	0	0	0	0.693877551	0	0	0	0	0	0	0	0	0	0	0	0	0	0	0	0	0	0	0	0	0.204081633	0	0	0	0	0	0
AC005532.5	3.612244898	0	0	0	2.530612245	0.510204082	0	0	0.469387755	0.306122449	0.346938776	3.265306122	3.428571429	0	0.979591837	0	0	1.755102041	9.142857143	2.918367347	0.959183674	0.693877551	0	0.714285714	0	1.142857143	0.918367347	0.306122449	0	1.795918367	0	0.142857143	0	0	0	0	0	0	0	0	0	0	4.693877551	0.020408163	3.183673469	0	0.857142857	0.265306122	0.040816327
AC005534.6	0	0	0	0	0	0	0	0	0	0	0	0	0	0	0	0	0	0	0	0	0	0	0	0	0	0	0	0	0	0	0	0	0	0	0	0	0	0	0	0	0	0	0	0	0	0	0	0	0
AC005534.8	0	0	0	0	0	0	0	0	0	0	0	0	0	0	0	0	0	0	0	0	0	0	0	0	0	0	0	0	0	0	0	0	0	0	0	0	0	0	0	0	0	0	0	0	0	0	0	0	0
AC005537.2	0	0	0	0	0	0.510204082	0	0	0.469387755	0	0.346938776	0	0	0	0	0	0	0	0	0	0	0	0	0	0	0	0	0	0	0	0	0	0	0	0.346938776	0	0	0	0	0	0	0	0	0	0.081632653	0	0	0.265306122	0
AC005538.5	0	0	0	0	0	0	0	0	0	0	0	0	0	0	0	0	0	0	0	0	0	0	0	0	0	0	0	0	0	0	0	0	0	0	0	0	0	0	0	0	0	0	0	0	0	0	0	0	0
AC005539.2	0	0	0	0	0	0	0	0	0	0	0	0	0	0	0	0	0	0	0	0	0	0	0	0	0	0	0	0	0	0	0	0	0	0	0	0	0	0	0	0	0	0	0	0	0	0	0	0	0
AC005540.3	0.387755102	0	0	0	0	0	0	0	0.469387755	1.816326531	0	1.469387755	1.428571429	2.755102041	0	0	0	0	4.244897959	0	0	0	0	2.244897959	0	0	0.081632653	0.306122449	0	0.93877551	0	0	1.224489796	0.571428571	0	0	0	0	0	0.551020408	0.224489796	1.204081633	0	0.020408163	0.081632653	0	0	0.265306122	0.795918367
AC005544.1	0	0	0	0	0	0	0	0	0	0	0	0	0	0	0	0	0	0	0	0	0	0	0	0	0	0	0	0	0	0	0	0	0	0	0	0	0	0	0	0	0	0	0	0	0	0	0	0	0
AC005546.2	0	0	0	0	0	0	0	0	0	0	0	0	0	0	0	0	4.326530612	0	0	0	0	0	0	0	0	0	0	0	0	0	0	0	0	0	0	0	0	0	0	0	0	0	0	0	0	0	0	0	0
AC005549.1	0	0	0	0	0	0	0	0	0	0	0	0	0	0	0	0	0	0	0	0	0	0	0	0	0	0	0	0	0	0	0	0	0	0	0	0	0	0	0	0	0	0	0	0	0	0	0	0	0
AC005549.2	0	0	0	0	0	0	0	0	0	0	0	0	0	0	0	0	0	0	0	0	0	0	0	0	0	0	0	0	0	0	0	0	0	0	0	0	0	0	0	0	0	0	0	0	0	0	0	0	0
AC005549.3	0	0	0	0	0	0	0	0	0	0	0	0	0	0	0	0	0	0	0	0	0	0	0	0	0	0	0	0	0	0	0	0	0	0	0	0	0	0	0	0	0	0	0	0	0	0	0	0	0
AC005550.3	0	0	0	0	0	0	0	0	0	0	0	0	0	0	0	0	0	0	0	0	0	0	0	0	0	0	0	0	0	0	0	0	0	0	0	0	0	0	0	0	0	0	0	0	0	0	0	0	0
AC005550.4	0	0	0	0	0	0	0	0	0	0	0	0	0	0	0	0	0	0	0	0	0	0	0	0	0	0	0	0	0	0	0	0	0	0	0	0	0	0	0	0	0	0	0	0	0	0	0	0	0
AC005550.5	0	0	0	0	0	0	0	0	0	0	0	0	0	0	0	0	0	0	0	0	0	0	0	0	0	0	0	0	0	0	0	0	0	0	0	0	0	0	0	0	0	0	0	0	0	0	0	0	0
AC005559.2	0	0	0	0	0	0	0	0	0	0	0	0	0	0	0	0	0	0	0	0	0	0	0	0	0	0	0	0	0	0	0	0	0	0	0	0	0	0	0	0	0	0	0	0	0	0	0	0	0
AC005559.3	0	0	0	0	0	0	0	0	0	0	0	0	0	0	0	0	0	0	0	0	0	0	0	0	0	0	0	0	0	0	0	0	0	0	0	0	0	0	0	0	0	0	0	0	0	0	0	0	0
AC005562.1	4.367346939	1.693877551	1.285714286	10.02040816	3.653061225	4.918367347	1.040816327	4.102040816	4.081632653	2.489795918	1.918367347	6.959183674	1.428571429	1.612244898	0.979591837	5.918367347	12.79591837	13.42857143	14.53061224	6.93877551	6.142857143	14.89795918	2.183673469	2.265306122	4.163265306	1.142857143	2.530612245	6	6.979591837	1.795918367	3.714285714	6.020408163	7.265306122	5.693877551	4.469387755	0	1.571428571	0.632653061	2.020408163	3.346938776	5.224489796	5.081632653	7.224489796	5.040816327	4.714285714	2.142857143	6.530612245	1.204081633	1.653061225
AC005588.2	0	0	0	0	0	0	0	0	0	0	0	0	0	0	0	0	0	0	0	0	0	0	0	0	0	0	0	0	0	0	0	0	0	0	0	0	0	0	0	0	0	0	0	0	0	0	0	0	0
AC005592.1	0	0	0	0	0	0	0	0	0	0	0	0	0	0	0	0	0	0	0	0	0	0	0	0	0	0	0	0	0	0	0	0	0	0	0	0	0	0	0	0	0	0	0	0	0	0	0	0	0
AC005592.2	0	0	0	0	0	0	0	0	0	0	0	0	0	0	0	0	0	0	0	0	0	0	0	0	0	0	0	0	0	0	0	0	0	0	0	0	0	0	0	0	0	0	0	0	0	0	0	0	0
AC005592.3	0	0	0	0	0	0	0	0	0	0	0	0	0	0	0	0	0	0	0	0	0	0	0	0	0	0	0	0	0	0	0	0	0	0	0	0	0	0	0	0	0	0	0	0	0	0	0	0	0
AC005594.3	0	0	0	0	0	0	0	0	0	0	0	0	0	0	0	0	0	0	0	0	0	0	0	0	0	0	0	0	0	0	0	0	0	0	0.346938776	0	0	0	0	0	0	0	0	0	0	0	0	0	0
AC005597.1	0	0	0	0	0	0	0	0	0	0	0	0	0	0	0	0	0	0	0	0	0	0	0	0	0	0	0	0	0	0	0	0	0	0	0	0	0	0	0	0	0	0	0	0	0	0	0	0	0
AC005606.1	0	0	0	0	0	0	0	0	0	0	0	0	0	0	0	0	0	0	0	0	0	0	0	0	0	0	0	0	0	0	0	0	0	0	0	0	0	0	0	0	0	0	0	0	0	0	0	0	0
AC005606.14	0	0	0	0	0	0	0	0	0	0	0	0	0	0	0	0	0	0	0	0	0	0	0	0	0	0	0	0	0	0	0	0	0	0	0	0	0	0	0	0	0	0	0	0	0	0	0	0	0
AC005606.15	0	0	0	0	0	0	0	0	0	0	0	0	0	0	0	1.530612245	0	0	0	0	0	0	0	0	0	1.142857143	0	0	0	0	0	0	0	0	0.346938776	0	0	0	0	0	0	0	0	0	0	0	0	0	0
AC005609.1	0	0	0	0	0	0	0	0	0	0	0	0	0	0	0	0	0	0	0	0	0	0	0	0	0	0	0	0	0	0	0	0	0	0	0	0	0	0	0	0	0	0	0	0	0	0	0	0	0
AC005609.2	0	0	0	0	0	0	0	0	0	0	0	0	0	0	0	0	0	0	0	0	0	0	0	0	0	0	0	0	0	0	0	0	0	0	0	0	0	0	0	0	0	0	0	0	0	0	0	0	0
AC005614.3	0	0	0	0	0	0	0	0	0	0	0	0	0	0	0	0	0	0	0	0	0	0	0	0	0	0	0	0	0	0	0	0	0	0	0	0	0	0	0	0	0	0	0	0	0	0	0	0	0
AC005614.5	0	0	0	0	0	0	0	0	0	0	0	0	0	0	0	0	0	0	0	0	0	0	0	0	0	0	0	0	0	0.142857143	0.408163265	0	0	0	0	0	0	0	0	0	0.775510204	0	0	0	0	0	0	0	1.673469388
AC005616.1	0	0	0	0	0	0	0	0	0	0	0	0	0	0	0	0	0	0	0	0	0	0	0	0	0	0	0	0	0	0	0	0	0	0	0	0	0	0	0	0	0	0	0	0	0	0	0	0	0
AC005616.2	0	0	0	0	0	0	0	0	0	0	0	0	0	0	0	0	0	0	0	0	0	0	0	0	0	0	0	0	0	0	0	0	0	0	0	0	0	0	0	0	0	0	0	0	0	0	0	0	0
AC005618.1	3.612244898	3.714285714	3.102040816	1.673469388	5.87755102	4	3.469387755	3.204081633	5.081632653	1.040816327	3.489795918	1.959183674	0	4.204081633	0	1.551020408	4.326530612	20.53061224	1.87755102	6.93877551	4.448979592	5.102040816	9.734693878	0.714285714	5.816326531	2.408163265	4.755102041	7.714285714	4.857142857	3.387755102	0.408163265	2.775510204	4.653061225	5.714285714	6.489795918	0	3.387755102	3.673469388	4.571428571	2.346938776	4.551020408	1.204081633	5.489795918	7.102040816	3.918367347	4.897959184	23.91836735	3.959183674	8.367346939
AC005618.6	0	0	0.510204082	0	2.530612245	0	0	0	0	0	0	0.102040816	0	0	0	0	0	0	0	0	0	0	0	0	0	0	0	0.306122449	0	0.142857143	0.408163265	0	0	0	0	0	0	0	0	0	0	0	0	0	0	0	0.857142857	0.265306122	0
AC005621.1	0	0	0	0	0	0	0	0	0	0	0	0	0	0	0	0	0	0	0	0	0	0	0	0	0	0	0	0	0	0	0	0	0	0	0	0	0	0	0	0	0	0	0	0	0	0	0	0	0
AC005624.2	0	0	0	0	0	0	0	0	0	0	0.346938776	0	0	0	0	0	0	0	0	0	0	0	0	0	0	0	0	0	0	0	0	0	0	0	0	0	0	0	0	0	0	0	0	0	0	0	0	0	0
AC005625.1	0	0	0	0	0	0	0	0	0	0	0	0	0	0	0	0	0	0	0	0	0	0	0	0	0	0	0	0	0	0	0	0	0	0	0	0	0	0	0	0	0	0	0	0	0	0	0	0	0
AC005626.3	0	0	0	0	0	0	0	0	0	0	0	0	0	0	0	0	0	0	0	0	0	0	0	0	0	0	0	0	0	0	0	0	0	0	0	0	0	0	0	0	0	0	0.204081633	0.020408163	0	0	0	0	0.040816327
AC005631.1	0	0	0	0	0	0	0	0	0	0	0	0	0	0	0	0	0	0	0	0	0	0	0	0	0	0	0	0	0	0	0	0	0	0	0	0	0	0	0	0	0	0	0	0	0	0	0	0	0
AC005682.5	9.020408163	1.693877551	8.428571429	8.755102041	21.87755102	12.6122449	12.89795918	14.79591837	6.755102041	11.55102041	15.69387755	9.836734694	14.95918367	30.08163265	17.53061224	5.918367347	7.755102041	9.959183674	1.87755102	8.93877551	17.34693878	10.91836735	14.32653061	14.02040816	7.632653061	7.12244898	7.653061225	6	12.32653061	21.85714286	7.775510204	10.51020408	4.653061225	9.612244898	13.36734694	9.408163265	11.14285714	10.59183673	16.16326531	19.87755102	16.2244898	18.79591837	20.2244898	5.040816327	15.87755102	8.489795918	0.857142857	11.7755102	10.14285714
AC005682.6	0	1.693877551	0.510204082	0.163265306	0	0	0	0.469387755	0	0	0	0	1.428571429	0	0	0	2.653061225	0	0	0	0	2.081632653	0	0	0.87755102	0	0.918367347	3.163265306	1.714285714	1.795918367	0	0	0	0	2.367346939	0	0	0.632653061	1.285714286	0	0	0	1.163265306	0.020408163	0.081632653	0	0.857142857	0	0
AC005682.7	0	0	0	0	0	0	0	0	0	0	0	0	0	0	0	0	0	0	0	0	0	0	0	0	0	0	0	0	0	0	0	0	0	0	0	0	0	0	0	0	0	0	0	0	0	0	0	0	0
AC005682.8	0.387755102	0	0	0.836734694	0	0	0	0	0	0	0	0	0	1.632653061	0	0	0	8.224489796	0	0	0	0.693877551	0	0	0.87755102	0	0	0	0	0	0	0	0	0	0	0	0	0	0	0	0	3.142857143	0	0	0.081632653	0	0	0	0
AC005686.1	0	0	0	0	0	0	0	0	0	0	0	0	0	0	0	0	0	0	0	0	0	0	0	0	0	0	0	0	0	0	0	0	0	0	0	0	0	0	0	0	0	0	0	0	0	0	0	0	0
AC005701.1	0	0	0	0	0	0	0	0	0	0	0	0	0	0	0	0	0	0	0	0	0	0	0	0	0	0	0	0	0	0	0	0	0	0	0	0	0	0	0	0	0	0	0	0	0	0	0	0	0
AC005702.1	0	0	0	0	0	0	0	0	0	0	0	0	0	0	0	0	0	0	0	0	0	0	0	0	0	0	0	0	0	0	0	0	0	0	0	0	0	0	0	0	0	0	0	0	0	0	0	0	0
AC005702.2	0	0	0	0	0	0	0	0	0	0	0	0	0	0	0	0	0	0	0	0	0	0	0	0	0	0	0	0	0	0	0	0	0	0	0	0	0	0	0	0	0	0	0	0	0	0	0	0	0
AC005702.3	0	0	0	0	0	0	0	0	0	0	0	0	0	0	0	0	0	0	0	0	0	0	0	0	0	0	0	0	0	0	0	0	0	0	0	0	0	0	0	0	0	0	0	0	0	0	0	0	0
AC005702.4	0	0	0	0	0	0	0	0	0	0	0	0	0	0	0	0	0	0	0	0	0	0	0	0	0	0	0	0	0	0	0	0	0	0	0	0	0	0	0	0	0	0	0	0	0	0	0	0	0
AC005703.2	0	0	0	0	0	0	0	0	0	0	0	0	0	0	0	0	0	0	0	0	0	0	0	0	0	0	0	0	0	0	0	0	0	0	0	0	0	0	0	0	0	0	0	0	0	0	0	0	0
AC005703.3	0	0	0	0	0	0	0	0	0	0	0	0	0	0	0	0	0	0	0	0	0	0	0	0	0	0	0	0	0	0	0	0	0	0	0	0	0	0	0	0	0	0	0	0	0	0	0	0	0
AC005722.4	0	0	0	0	0	0	0	0	0	0	0	0	0	0	0	0	0	0	0	0	0	0	0	0	0	0	0	0	0	0	0	0	0	0	0	0	0	0	0	0	0	0	0	0	0	0	0	0	0
AC005725.1	0	0	0	0	0	0	0	0	0	0	0	0	0	0	0	0	0	0	0	0	0	0	0	0	0	0	0	0	0	0	0	0	0	0	0	0	0	0	0	0	0	0	0	0	0	0	0	0	0
AC005730.2	0	0	0	0	0	0	0	0	0	0	0	0	0	0	0	0	0	0	0	0	0	0	0	0	0	0	0	0	0	0	0	0	0	0	0	0	0	0	0	0	0	0	0	0	0	0	0	0	0
AC005740.3	0	0	0	0	0	0	0	0	0	0	0	0	0	0	0	0	0	0	0	0	0	0	0	0	0	0	0	0	0	0	0	0	0	0	0	0	0	0	0	0	0	0	0	0	0	0	0	0	0
AC005740.4	0	0	0	0	0	0	0	0	0	0	0	0	0	0	0	0	0	0	0	0	0	0	0	0	0	0	0	0	0	0	0	0	0	0	0	0	0	0	0	0	0	0	0	0	0	0	0	0	0
AC005740.5	0	0	0	0	0	0	0	0	0	0	0	0	0	0	0	0	0	0	0	0	0	0	0	0	0	0	0	0	0	0	0	0	0	0	0	0	0	0	0	0	0	0	0	0	0.081632653	0	0	0	0
AC005740.6	0	0	0	0	0	0	0	0	0	0	0	0	0	0	0	0	0	0	0	0	0	0	0	0	0	0	0	0	0	0	0	0	0	0	0	0	0	0	0	0	0	0	0	0	0	0	0	0	0
AC005741.2	0	0	0	0	0	0	0	0	0	0	0	0	0	0	0	0	0	0	0	0	0	0	0	0	0	0	0	0	0	0	0	0	0	0	0	0	0	0	0	0	0	0	0	0	0	0	0	0	0
AC005754.7	0	0	0	0	0	0	0	0	0	0	0	0	0	0	0	0	0	0	0	0	0	0	0	0	0	0	0	0	0	0	0	0	0	0	0	0	0	0	0	0	0	0	0	0	0	0	0	0	0
AC005754.8	0	0	0	0	0	0	0	0	0	0	0	0	0	0	0	0	0	0	0	0	0	0	0	0	0	0	0	0	0	0	0	0	0	0	0	0	0	0	0	0	0	0	0	0	0	0	0	0	0
AC005757.6	0	0	0	0	0	0	0	0	0	0	0	0	0	0	0	0	0	0	0	0	0	0	0	0	0	0	0	0	0	0	0	0	0	0	0	0	0	0	0	0	0	0	0	0	0	0	0	0	0
AC005757.7	0	0	0	0	0	0	0	0	0	0	0	0	0	0	0	0	0	0	0	0	0	0	0	0	0	0	0	0	0	0	0	0	0	0	0	0	0	0	0	0	0	0	0	0	0	0	0	0	0
AC005758.1	0	0	0	0	0	0	0	0	0	0	0	0	0	0	0	0	0	0	0	0	0	0	0	0	0	0	0	0	0	0	0	0	0	0	0	0	0	0	0	0	0	0	0	0	0	0	0	0	0
AC005772.2	0	0	0	0	0	0	0	0	0	0	0	0	0	0	0	0	0	0	0	0	0	0	0	0	0	0	0	0	0	0	0	0	0	0	0	0	0	0	0	0	0	0	0	0	0	0	0	0	0
AC005775.2	0	0	0	0	0	0	0	0	0	0	0	0	0	0	0.979591837	0	0	0	0	1.081632653	0	0	0	0	0	0	0	0	0	0.142857143	0	0	0	0	0	0	0.653061225	0.632653061	0	0	0	0	0	0.020408163	0	0	0	0.265306122	0
AC005776.1	0	0	0	0	0	0	0	0	0	0	0	0	0	0	0	0	0	0	0	0	0	0	0	0	0	0	0	0	0	0	0	0	0	0	0	0	0	0	0	0	0	0	0	0	0	0	0	0	0
AC005777.3	0	0	0	0	0	0	0	0	0	0	0	0	0	0	0	0	0	0	0	0	0	0	0	0	0	0	0	0	0	0	0	0	0	0	0	0	0	0	0	0	0	0	0	0	0	0	0	0	0
AC005779.1	0	0	0	0	0	0	0	0	0	0	0	0	0	0	0	0	0	0	0	0	0	0	0	0	0	0	0	0	0	0	0	0	0	0	0	0	0	0	0	0	0	0	0	0	0	0.265306122	0	0	0
AC005779.2	0	0	0	0	0	0.510204082	0	0	0.469387755	0	0	0	0	0	0	0	0	0	0	0	0.959183674	0	0	0	0	1.142857143	0	0	0	0	0	0	0	0.571428571	0.346938776	0	0	0	0.530612245	0.551020408	0	3.142857143	1.163265306	0.020408163	0.081632653	0	0.857142857	0	0.040816327
AC005780.1	0	0	0	0	0	0	2.673469388	0	0	0	0	0	0	0	0	0	0	0	0	0	0	0	0	0	0	0	0	0	0.469387755	0	0	0	0	0	0	0	0	0	0	0	0	0	0	0	0	0	0	0	0
AC005783.1	0	0	0	0	0	0	0	0	0	0	0	0	0	0	0	0	0	0	0	0	0	0	0	0	0	0	0	0	0	0	0	0	0	0	0	0	0	0	0	0	0	0	0	0	0	0	0	0	0
AC005785.2	0	0	0	0	0	0	0	0	0	0	0	0	0	0	0	0	0	0	0	0	0	0	0	0	0	0	0	0	0	0	0	0	0	0	0	0	0	0	0	0	0	0	0	0	0	0	0	0	0
AC005786.3	0	0	0	0	0	0	0	0	0	0	0	0	0	0	0	0	0	0	0	0	0	0	0	0	0	0	0	0	0	0	0	0	0	0	0	0	0	0	0	0	0	0	0	0	0	0	0	0	0
AC005786.5	0	0	0	0	0	0	0	0	0	0	0	0	0	0	0	0	0	0	0	0	0	0	0	0	0	0	0	0	0	0	0	0	0	0	0	0	0	0	0	0	0	0	0	0	0	0	0	0	0
AC005786.7	0	0	0	0	0	0	0	0	0	0	0	0	0	0	0	0	0	0	0	0	0	0	0	0	0	0	0	0	0	0	0	0.142857143	0	0	0	0	0	0	0	0	0	0	0	0	0	0	0	0.265306122	0
AC005789.11	0	0	0	0	0	0	0	0	0	0	0	0	0	0	0	0	0	0	0	0	0	0	0	0	0	0	0	0	0	0	0	0	0	0	0	0	0	0	0	0	0	0	0	0	0	0	0	0	0
AC005789.9	0	0	0	0	0.591836735	0	0	0	0	0	0	0	0	0	0	0	0	0	0	0	0	0	0	0	0	0	0	0	0	0	0	0	0	0	0	0	0	0	0	0	0	0	0	0	0	0	0	0	0
AC005794.1	0	0	0	0	0	0	0	0	0	0	0	0	0	0	0	0	0	0	0	0	0	0	0	0	0	0	0	0	0	0	0	0	0	0	0	0	0	0	0	0	0	0	0	0	0	0	0	0	0
AC005795.1	0	0	0	0	0	0	0	0	0	0	0	0	0	0	0	0	0	0	0	0	0	0	0	0	0	0	0	0	0	0	0	0	0	0	0	0	0	0	0	0	0	0	0	0	0	0	0	0	0
AC005808.3	0	0	0	0	0	0	0	0	0	0	0	0	0	0	0	0	0	0	0	0	0	0	0	0	0	0	0	0	0	0	0	0	0	0	0	0	0	0	0	0	0	0	0	0	0	0	0	0	0
AC005822.1	0	0	0	0	0	0	0	0	0	0	0	0	0	0	0	0	0	0	0	0	0	0	0	0	0	0	0	0	0	0	0	0	0	0	0	0	0	0	0	0	0	0	0	0	0	0	0	0	0
AC005831.1	0	0	0	0.163265306	0	1.367346939	0	0	0	0	0	0.102040816	1.428571429	0	0	0	0	1.755102041	0	0	0	0.693877551	0	0	0.87755102	0	0	0	0	0	0	0.142857143	1.224489796	0	0.346938776	0.612244898	0	0	0	1.448979592	0	0	0	0.020408163	0	0	0.857142857	0	0.040816327
AC005838.2	0	0	0	0	0	0	0	0	0	0	0	0	0	0	0	0	0	0	0	0	0	0	0	0	0	0	0	0	0	0	0	0	0	0	0	0	0	0	0	0	0	0	0	0	0	0	0	0	0
AC005841.1	0	0	0	0.163265306	0	0	0	0	0	0	0	0	0	0	0	1.551020408	0	0	0	0	0	0	0	0	0	0	0	0	0	0	0	0	0	0.571428571	0	0.612244898	0	0	0	0	0.775510204	0	0	0	0.081632653	0	0	0.265306122	0.040816327
AC005863.1	0	0	0	0	0	0	0	0	0	0	0	0	0	0	0	0	0	0	0	0	0	0	0	0	0	0	0	0	0	0	0	0	0	0	0	0	0	0	0	0	0	0	0	0	0	0	0	0	0
AC005863.2	0	0	0	0	0.591836735	0	0	0	0	0	0	0	0	0	0	0	0	0	0	0	0	0	0	0	0	0	0	0	0	0	0	0	0	0	0	0	0	0	0	0	0	0	0	0	0	0	0	0	0
AC005884.1	0	0	0	0	0	0	0	0	0	0	0	0	0	0	0	0	0	0	0	0	0	0	0	0	0	0	0	0	0	0	0	0	0	0	0	0	0	0	0	0	0	0	0	0	0	0	0	0	0
AC005926.1	0	0	0	0	0	0	0	0	0	0	0	0	0	0	0	0	0	0	0	0	0	0	0	0	0	0	0	0	0	0	0	0	0	0	0	0	0	0	0	0	0	0	0	0	0	0	0	0	0
AC005932.1	0	0	0	0	0	0	0	0	0.469387755	0	0.346938776	0.102040816	0	0	0	1.551020408	0	6.204081633	1.87755102	0	0	0	0	0	0	0	0.081632653	0	0	0.142857143	0	0.142857143	0.244897959	0	0	1.510204082	0	0	1.285714286	0	0	0	0	0.020408163	0	0	0	0.265306122	0.040816327
AC005943.4	0	0	0	0	0	0	0	0	0	0	0	0	0	0	0	0	0	0	0	0	0	0	0	0	0	0	0	0	0	0	0	0	0	0	0	0	0	0	0	0	0	0	0	0	0	0	0	0	0
AC005943.5	0	0	0	0	0	0	0	0	0	0	0	0	0	0	0	0	0	0	0	0	0	0	0	0	0	0	0	0	0	0	0	0	0	0	0	0	0	0	0	0	0	0	0	0	0	0	0	0	0
AC005944.2	0	0	0	0	0	0	0	0	0.469387755	0	0	0.102040816	0	0	3.020408163	0	0	0	0	0	0	0	0	0	0	0	0.918367347	0	0	0	1.693877551	0.142857143	0.244897959	0.571428571	2.367346939	0	0	1.326530612	0.530612245	0	0	1.204081633	2.979591837	1.673469388	2.448979592	0.265306122	0.857142857	1.204081633	2.244897959
AC005954.3	0	0	0	0	0	0	0	0	0	0	0	0	0	0	0	0	0	0	0	0	0	0	0	0	0	0	0	0	0	0	0	0	0	0	0	0	0	0	0	0	0	0	0	0	0	0	0	0	0
AC005954.4	0	0	0	0	0	0	0	0	0	0	0	0	0	0	0	0	0	0	4.244897959	0	0	0	0	0.714285714	0	0	0	0	0	0	0	0	0	0	0	0	0	0	0	0	0	0	0	0	0	0	0	0	0.040816327
AC006000.5	0	0	0	0	0	0	0	0	0	0	0	0	0	0	0	0	0	0	0	0	0	0	0	0	0	0	0	0	0	0	0	0	0	0	0	0	0	0	0	0	0	0	0	0	0	0	0	0	0
AC006001.1	0	0	0	0	0	0	0	0	0	0	0	0	0	0	0	0	0	0	0	0	0	0	0	0	0	0	0	0	0	0	0	0	0	0	0	0	0	0	0	0	0	0	0	0	0	0	0	0	0
AC006003.3	0	0	0	0	0	0	0	0	0	0	0	0	0	0	0	0	0	0	0	0	0	0	0	0	0	0	0	0	0	0	0	0	0	0	0	0	0	0	0	0	0	0	0	0	0	0	0	0	0
AC006004.1	0	0	0	0	0	0	0	0	0	0	0	0	0	0	0	0	0	0	0	0	0	0	0	0	0	0	0	0	0	0	0	0	0	0	0	0	0	0	0	0	0	0	0	0	0	0	0	0	0
AC006007.1	0	0	0	0	0	0	0	0	0	0	0	0	0	0	0	0	0	0	0	0	0	0	0	0	0	0	0	0	0	0	0	0	0	0	0	0	0	0	0	0	0	0	0	0	0	0	0	0	0
AC006011.4	0	0	0	0	0	0	0	0	0	0	0	0	0	0	0	0	0	0	0	0	0	0	0	0	0	0	0	0	0	0	0	0	0	0	0	0	0	0	0	0	0	0	0	0	0	0	0	0	0
AC006014.1	0	0	0	0	0	0	0	0	0	0	0	0	0	0	0	0	0	0	0	0	0	0	0	0	0	0	0	0	0	0	0	0	0	0	0	0	0	0	0	0	0	0	0	0	0	0	0	0	0
AC006014.10	0	0	0	0	0	0	0	0	0	0	0	0	0	0	0	0	0	0	0	0	0	0	0	0	0	0	0	0	0	0	0	0	0	0	0	0	0	0	0	0	0	0	0	0	0	0	0	0	0
AC006014.7	1.142857143	1.693877551	0	0	0	1.367346939	1.87755102	0	0.469387755	0.306122449	1.081632653	1.959183674	1.428571429	4.204081633	3.020408163	3.653061225	0	0	0	0	0.959183674	0.693877551	2.183673469	0	0	0	0.918367347	2.244897959	0.469387755	0.142857143	0	1.040816327	0	0.571428571	0.346938776	0	1.571428571	0.632653061	2.979591837	0.551020408	0.224489796	0	3.836734694	0.775510204	1.734693878	3.142857143	0	0	0
AC006014.8	0	0	0	0	0	0	0	0	0	0	0	0	0	0	0	0	0	0	0	0	0	0	0	0	0	0	0	0	0	0	0	0	0	0	0	0	0	0	0	0	0	0	0	0	0.081632653	0	0	0	0
AC006019.3	0	0	0	0	0	0	0	0	0	0	0	0	0	0	0	0	0	0	0	0	0	0	0	0	0	0	0	0	0	0	0	0.142857143	0	0	0	0	0	0	0	0	0	0	0	0	0	0	0	0	0
AC006019.4	0	0	0	0	0	0	0	0	0	0	0	0	0	0	0	0	0	0	0	0	0	0	0	0	0	0	0	0	0	0	0	0	0	0	0	0	0	0	0	0	0	0	0	0	0	0	0	0	0
AC006022.4	0	0	0	0	0	0	0	0	0	0	0	0	0	0	0	0	0	0	0	0	0	0	0	0	0	0	0	0	0	0	0	0	0	0	0	0	0	0	0	0	0	0	0	0	0	0	0	0	0
AC006023.8	0	0	0	0	0	0	0	0	0	0	0	0	0	0	0	0	0	0	0	0	0	0	0	0	0	0	0	0	0	0	0	0	0	0	0	0	0	0	0	0	0	0	0	0	0	0	0	0	0
AC006024.4	0	0	0	0	0	0	0	0	0	0	0	0	0	0	0	0	0	0	0	0	0	0	0	0	0	0	0	0	0	0	0	0	0	0	0	0	0	0	0	0	0	0	0	0	0	0	0	0	0
AC006026.1	0	0	0	0	0	0	0	0	0	0	0	0	0	0	0	0	0	0	0	0	0	0	0	0	0	0	0	0	0	0	0	0	0	0	0	0	0	0	0	0	0	0	0	0	0	0	0	0	0
AC006026.10	0	0	0	0	0	0	0	0	0	0	0	0	0	0	0	0	0	0	0	0	0	0	0	0	0	0	0	0	0	0	0	0	0	0	0	0	0	0	0	0	0	0	0	0	0	0	0	0	0
AC006026.12	0	0	0	0	0	0	0	0	0	0	0	0	0	0	0	0	0	0	0	0	0	0	0	0	0	0	0	0	0	0	0	0	0	0	0	0	0	0	0	0	0	0	0	0	0	0	0	0	0
AC006026.13	0	0	0	0	0	0	0	0	0	0	0	0	0	0	0	0	0	0	0	0	0	0	0	0	0	0	0	0	0	0	0	0	0	0	0	0	0	0	0	0	0	0	0	0	0	0	0	0	0
AC006026.9	0	0	0	0	0	0	0	0	0	0	0	0	0	0	0	0	0	0	0	0	0	0	0	0	0	0	0	0	0	0	0	0	0	0	0	0	0	0	0	0	0	0	0	0	0	0	0	0	0
AC006028.11	0	0	0	0	0	0	0	0	0	0	0	0	0	0	0	0	0	0	0	0	0	0	0	0	0	0	0	0	0	0	0	0	0	0	0	0	0	0	0	0	0	0	0	0	0	0	0	0	0
AC006033.22	0	0	0	0	0	0	0	0	0	0	0	0	0	0	0	0	0	0	0	0	0	0	0	0	0	0	0	0	0	0	0	0	0	0	0	0	0	0	0	0	0	0	0	0	0	0	0	0	0
AC006035.1	0	0	0	0	0	0	0	0	0	0	0	0	0	0	0	0	0	0	0	0	0	0	0	0	0	0	0	0	0	0	0	0	0	0	0	0	0	0	0	0	0	0	0	0	0	0	0	0	0
AC006037.2	0	0	0	0	0	0	0	0	0	0	0	0	0	0	0	0	0	0	0	0	0	0	0	0	0	0	0	0	0	0	0	0	0	0	0	0	0	0	0	0	0	0	0	0	0	0	0	0	0
AC006041.1	0	0	0	0	0	0	0	0	0	0	0	0	0	0	0	0	0	0	0	0	0	0	0	0	0	0	0	0	0	0	0	0	0	0	0	0	0	0	0	0	0	0	0	0	0	0	0	0	0
AC006042.6	0	0	0	0	0	0	0	0	0	0	0	0	0	0	0	0	0	0	0	0	0	0	0	0	0	0	0	0	0	0	0	0	0	0	0	0	0	0	0	0	0	0	0	0	0	0	0	0	0
AC006042.7	0	2.591836735	0	0	0	0	0	0	0	0	0	0	0	0	0	0	0	0	0	0	0	0	0	0	0	2.408163265	0	0	0	0	0.408163265	0	0.244897959	0	0	0	0	0	2.020408163	0	0	0	0	0	0	0	0	1.204081633	0
AC006042.8	0	0.673469388	0	0	0	0	0	0	0	0	0	0	0	0	0	0	0	0	0	1.081632653	0.959183674	0	0	0	0	0	0	0	0.469387755	0.142857143	0	0.142857143	0	0	0	0	0	0.632653061	0	0	0	0	0	0	0	0	0	0	0
AC006045.3	0	0	0	0	0	0	0	0	0	0	0	0	0	0	0	0	0	0	0	0	0	0	0	0	0	0	0	0	0	0	0	0	0	0	0	0	0	0	0	0	0	0	0	0	0	0	0	0	0
AC006050.2	0	0	0	0	0	0	0	0	0	0	0	0	0	0	0	0	0	0	0	0	0	0	0	0	0	0	0	0	0	0	0	0	0	0	0	0	0	0	0	0	0	0	0	0	0	0	0	0	0
AC006070.12	0	0	0	0	0	0	0	0	0	0	0	0	0	0	0	0	0	0	0	0	0	0	0	0	0	0	0	0	0	0	0	0	0	0	0	0	0	0	0	0	0	0	0	0	0	0	0	0	0
AC006076.1	0	0	0	0	0	0	0	0	0	0	0	0	0	0	0	0	0	0	0	0	0	0	0	0	0	0	0	0	0	0	0	0	0	0	0	0	0	0	0	0	0	0	0	0	0	0	0	0	0
AC006077.4	0	0	0	0	0	0	0	0	0	0	0	0	0	0	0	0	0	0	0	0	0	0	0	0	0	0	0	0	0	0	0	0	0	0	0	0	0	0	0	0	0	0	0	0	0	0	0	0	0
AC006080.1	0	0	0	0	0	0	0	0	0	0	0	0	0	0	0	0	0	0	0	0	0	0	0	0	0	0	0	0	0	0	0	0	0	0	0	0	0	0	0	0	0	0	0	0	0	0	0	0	0
AC006111.1	0	0	0	0	0	0	0	0	0	0	0	0	0	0	0	0	0	0	0	0	0	0	0	0	0	0	0	0	0	0	0	0	0	0	0	0	0	0	0	0	0	0	0	0	0	0	0	0	0
AC006115.1	0	0	0	0	0	0	0	0	0	0	0	0	0	0	0	0	0	0	0	0	0	0	0	0	0	0	0	0	0	0	0	0	0	0	0	0	0	0	0	0	0	0	0	0	0	0	0	0	0
AC006115.3	0	0	0	0	0	0	0	0	0	0	0	0	0	0	0	0	0	0	0	0	0	0	0	0	0	0	0	0	0	0	0	0	0	0	0	0	0	0	0	0	0	0	0	0	0	0	0	0	0
AC006115.6	0	0	0	0	0	0	0	0	0	0	0	0	0	0	0	0	0	0	0	0	0	0	0	0	0	0	0	0	0	0	0	0	0	0	0	0	0	0	0	0	0	0	0	0	0	0	0	0	0
AC006116.1	0	0	0	0	0	0	0	0	0	0	0	0	0	0	0	0	0	0	0	0	0	0	0	0	0	0	0	0	0	0	0	0	0	0	0	0	0	0	0	0	0	0	0	0	0	0	0	0	0
AC006116.12	0	0	0	0	0	0	0	0	0	0	0	0	0	0	0	0	0	0	0	0	0	0	0	0	0	0	0	0	0	0.93877551	0	0	0	0	0	0	0	0	0	0	0	0	0	0	0	0	0	0	0
AC006116.13	0	0	0	0	0	0	0	0	0	0	0	0	0	0	0	0	0	0	0	0	0	0	0	0	0	0	0	0	0	0	0	0	0	0	0	0	0	0	0	0	0	0	0	0	0	0	0	0	0
AC006116.14	0	0	0	0	0	0	0	0	0	0	0	0	0	0	0	0	0	0	0	0	0	0	0	0	0	0	0	0	0	0	0	0	0	0	0	0	0	0	0	0	0	0	0	0	0	0	0	0	0
AC006116.15	0	0	0	0	0	0	0	0	0	0	0	0	0	0	0	0	0	0	0	0	0	0	0	0	0	0	0	0	0	0	0	0	0	0	0	0	0	0	0	0	0	0	0	0	0	0	0	0	0
AC006116.17	0	0	0	0	0	0	0	0	0	0	0	0	0	0	0	0	0	0	0	0	0	0	0	0	0	0	0	0	0	0	0	0.142857143	0	0	0	0	0	0	0	0	0	0	0	0	0.081632653	0	0	0	0
AC006116.19	0	0	0	0	0	0	0	0	0	0	0	0	0	0	0	0	0	0	0	0	0	0	0	0	0	0	0	0	0	0	0	0	0	0	0	0	0	0	0	0	0	0	0	0	0	0	0	0	0
AC006116.20	0	0	0	0	0	1.367346939	0	0	0	1.040816327	0	0	0	1.653061225	0	0	1.102040816	0	0	0	0	0.693877551	0	0	0	0	0	0.306122449	0	0	0.408163265	0.142857143	0.244897959	0.571428571	0	0	0	0	0	0	0.224489796	0	0	0	0.897959184	0.265306122	0	0.265306122	0.040816327
AC006116.21	0	0	0	0	0	0	0	0	0	0	0	0	0	0	0	0	0	0	0	0	0	0	0	0	0	0	0	0	0	0	0	0	0	0	0	0	0	0	1.285714286	0	0	0	0	0	0	0	0	0	0
AC006116.22	0	0	0	0	0	0	0	0	0	0	0	0	0	0	0	0	0	1.755102041	0	0	0	0	0	0	0	0	0	0	0	0	0	0	0	0	0	0	0	0	0	0	0	0	0	0	0	0	0	0	0
AC006116.24	0	0	0	0	0	0	0	0	0	0	0	0	0	0	0	0	0	0	0	0	0	0	0	0	0	0	0	0	0	0	0	0	0	0	0	0	0	0	0	0	0	0	0	0	0	0	0	0	0
AC006116.27	0	0	0	0	0	0	0	0	0	0	0	0	0	0	0	0	0	0	0	0	0	0	0	0	0	0	0	0	0	0	0	0	0	0	0	0	0	0	0	0	0	0	0	0	0	0	0	0	0
AC006126.3	0	0.673469388	0.510204082	0	0	0	0	0	0	0	0.346938776	0	0	0	0	0	0	0	0	0	0	0	0	0	0	0	0	0.306122449	0	0	0	1.040816327	0	0	0	0	0.653061225	0	0	0	0	0	0	0.775510204	0	0	0	0.265306122	0
AC006126.4	0	0	0	0	0	0	0	0	0	0	0	0	0	0	0	0	0	0	0	0	0	0	0	0	0	0	0	0	0	0	0.408163265	0	0	0	0	0	0	0	0	0	0	0	0	0	0	0	0	0	0.040816327
AC006129.1	0.387755102	2.591836735	0	0.836734694	4.632653061	0.510204082	1.87755102	1.367346939	0.469387755	0.306122449	1.918367347	1.489795918	0	2.755102041	0	0	0	0	0	0	0	0	0	0.714285714	0	2.408163265	1.775510204	0	0	1.795918367	0	0	0	0	0.346938776	0.612244898	3.387755102	0	1.285714286	5.285714286	0.224489796	1.204081633	1.163265306	2.306122449	0.081632653	0	30.7755102	0.265306122	0.795918367
AC006129.2	7.489795918	0	5.87755102	4.857142857	0	5.816326531	1.87755102	1.367346939	3.244897959	10.06122449	2.714285714	3.857142857	0	5.87755102	7.142857143	0	7.755102041	1.755102041	18.18367347	4.775510204	0	0.693877551	9.734693878	5.204081633	4.183673469	3.87755102	0.918367347	2.265306122	6.979591837	4.163265306	9.775510204	4.326530612	1.224489796	5.714285714	6.489795918	1.510204082	4.428571429	8.285714286	1.285714286	6.326530612	4.551020408	5.081632653	1.163265306	4.265306122	6.87755102	2.142857143	2.816326531	3.959183674	2.265306122
AC006129.4	1.142857143	1.693877551	0.510204082	0.163265306	0	0	5.693877551	1.367346939	0.469387755	2.489795918	1.081632653	1.959183674	0	1.653061225	0.979591837	0	1.102040816	0	0	1.081632653	2.755102041	0	0.836734694	0.714285714	0	3.87755102	0.081632653	0	0	0	0.408163265	0.142857143	0.244897959	0	0	0.612244898	0	0.632653061	2.979591837	0	2.673469388	0	0	1.673469388	0	0.265306122	0.857142857	0	1.673469388
AC006130.1	0	0	0	0	0	0	0	0	0	0	0	0	0	0	0	0	0	0	0	0	0	0	0	0	0	0	0	0	0	0	0	0	0	0	0	0	0	0	0	0	0	0	0	0	0	0	0	0	0
AC006130.3	0	0.673469388	0	0	0	0	0	0	0	0	0	0	0	0	0	0	0	0	0	0	0	0	0	0	0	0	0	0	0	0	0	0	0	0	0	0	0	0	0	0	0	0	0	0	0	0	0	0	0
AC006130.4	0	0	0	0	0	0	0	0	0	0	0	0	0	0	0	0	0	0	0	0	0	0	0	0	0	0	0	0	0	0	0	0	0	0	0	0	0	0	0	0	0	0	0	0	0	0	0	0	0
AC006133.3	0	0	0	0	0	0	0	0	0	0	0	0	0	0	0	0	0	0	0	0	0	0	0	0	0	0	0	0	0	0	0	0	0	0	0	0	0	0	0	0	0	0	0	0	0	0	0	0	0
AC006145.1	0	0	0	0	0	0	0	0	0	0	0	0	0	0	0	0	0	0	0	0	0	0	0	0	0	0	0	0	0	0	0	0	0	0	0	0	0	0	0	0	0	0	0	0	0	0	0	0	0
AC006150.1	0	0	0	0	0	0	0	0	0	0	0	0	0	0	0	0	0	0	0	0	0	0	0	0	0	0	0	0	0	0	0	0	0	0	0	0	0	0	0	0	0	0	0	0	0	0	0	0	0
AC006150.2	0	0	0	0	0	0	0	0	0	0	0	0	0	0	0	0	0	0	0	0	0	0	0	0	0	0	0	0	0	0	0	0	0	0	0	0	0	0	0	0	0	0	0	0	0	0	0	0	0
AC006153.3	0	0	0	0	0	0	0	0	0	0	0	0	0	0	0	0	0	0	0	0	0	0	0	0	0	0	0	0	0	0	0	0	0	0	0	0	0	0	0	0	0	0	0	0	0	0	0	0	0
AC006156.1	0	0	0	0	0	0	0	0	0	0	0	0	0	0	0	0	0	0	0	0	0	0	0	0	0	0	0	0	0	0	0	0	0	0	0	0	0	0	0	0	0	0	0	0	0	0	0	0	0
AC006156.2	0	0	0	0	0	0	0	0	0	0	0	0	0	0	0	0	0	0	0	0	0	0	0	0	0	0	0	0	0	0	0	0	0	0	0	0	0	0	0	0	0	0	0	0	0	0	0	0	0
AC006159.3	0	0	0	0	0	0	0	0	0	0	0	0	0	0	0	0	0	0	0	0	0	0	0	0	0	0	0	0	0	0	0	0	0	0	0	0	0	0	0	0	0	0	0	0	0	0	0	0	0
AC006159.4	0	0	0	0	0	0	0	0	0	0	0	0	0	0	0	0	0	0	0	0	0	0	0	0	0	0	0	0	0	0	0	0	0	0	0	0	0	0	0	0	0	0	0	0	0	0	0	0	0
AC006159.5	0	0	0	0	0	0	0	0	0	0	0	0	0	0	0	0	0	0	0	0	0	0	0	0	0	0	0	0	0	0	0	0	0	0	0	0	0	0	0	0	0	0	0	0	0	0	0	0	0
AC006160.5	9.020408163	1.693877551	2.12244898	4.183673469	5.87755102	2.183673469	5.693877551	3.204081633	5.081632653	3.285714286	1.918367347	0.102040816	1.428571429	0	5.081632653	8.040816327	2.673469388	6.204081633	14.53061224	2.918367347	0.959183674	3.510204082	5.265306122	0	0	3.87755102	2.530612245	1.306122449	2.693877551	4.163265306	1.693877551	1.897959184	0.244897959	1.836734694	5.448979592	1.510204082	1.571428571	2.816326531	4.591836735	2.346938776	3.346938776	5.081632653	0.204081633	0.775510204	0.897959184	2.142857143	2.816326531	3.959183674	5.510204082
AC006195.2	0	0	0	0	0	0	0	0	0	0	0	0	0	0	0	0	0	0	0	0	0	0	0	0	0	0	0	0	0	0	0	0	0	0	0	0	0	0	0	0	0	0	0	0	0	0	0	0	0
AC006196.1	0	0	0	0.163265306	0.591836735	0	0	0	0	0	0	0	0	0	0	0	0	0	0	0	0	0	0.836734694	0	0	0	0	0	0	0.142857143	0	1.897959184	0	0.571428571	0	0	0	0	0	0	0	0	0	0	0.081632653	0	0	0	0
AC006227.1	0	0	0	0	0	0	0	0	0	0	0	0	0	0	0	0	0	0	0	0	0	0	0	0	0	0	0	0	0	0	0	0	0	0	0	0	0	0	0	0	0	0	0	0	0	0	0	0	0
AC006262.10	0	0	0	0	0	0	0	0	0	0	0	0	0	0	0	0	0	0	0	0	0	0	0	0	0	0	0	0	0	0	0	0	0	0	0	0	0	0	0	0	0	0	0	0	0	0	0	0	0
AC006262.4	0	0	0	0	0	0	0	0	0	0	0	0	0	0	0	0	0	0	0	0	0	0	0	0	0	0	0	0	0	0	0	0	0	0	0	0	0	0	0	0	0	0	0	0	0	0	0	0	0
AC006262.5	0	0	0	0	0	0	0	0	0	0	0	0	0	0	0	0	0	0	0	0	0	0	0	0	0	0	0	0	0	0	0	0	0	0	0	0	0	0	0	0	0	0	0	0	0	0	0	0	0
AC006262.6	0	0	0	0	0	0	0	0	0	0	0	0	0	0	0	0	0	0	0	0	0	0	0	0	0	0	0	0	0	0	0	0	0	0	0	0	0	0	0	0	0	0	0	0	0	0	0	0	0
AC006272.1	0	0	0	0	0	0	0	0	0	0	0	0	0	0	0	0	0	0	0	0	0	0	0	0	0	0	0	0	0	0	0	0	0	0	0	0	0	0	0	0	0	3.142857143	0	0	0	0	0	0	0
AC006272.2	0	0	0	0	0	0	0	0	0	0	0	0	0	0	0	0	0	0	0	0	0	0	0	0	0	0	0	0	0	0	0	0	0	0	0	0	0	0	0	0	0	0	0	0	0	0	0	0	0
AC006273.4	0	0	0	0	0	0	0	0	0	0	0	0	0	0	0	0	0	0	0	0	0	0	0	0	0	0	0	0	0	0	0	0	0	0	0	0	0	0	0	0	0	0	0	0	0	0	0	0	0
AC006273.5	0	0	0	0	0	0	0	0	0	0	0	0	0	0	0	0	0	0	0	0	0	0	0	0	0	0	0	0	0	0	0	0	0	0	0	0	0	0	0	0	0	0	0	0	0.081632653	0	0	0	0
AC006273.7	0	0	0	0	0	0	0	0	0	0	0	0	0	0	0	0	0	0	0	0	0	0	0	0	0	0	0	0	0	0	0	0	0	0	0	0	0	0	0	0	0	0	0	0	0	0	0	0	0
AC006277.2	0	0	0	0	0	0	0	0	0	0	0	0	0	0	0.979591837	0	0	0	0	0	0	0	0	0	0	0	0	0	0	0	0	0	0	0	0	0	0	0	0	0	0	0	0	0	0	0	0	0	0
AC006296.1	0	0	0	0	0	0	0	0	0	0	0	0	0	0	0	0	0	0	0	0	0	0	0	0	0	0	0	0	0	0	0	0	0	0	0	0	0	0	0	0	0	0	0	0	0	0	0	0	0
AC006296.2	0	0	0	0	0	0	0	0	0	0	0	0	0	0	0	0	0	0	0	0	0	0	0	0	0	0	0	0	0	0	0	0	0	0	0	0	0	0	0	0	0	0	0	0	0	0	0	0	0
AC006322.1	0	0	0	0	0	0	0	0	0	0	0	0	0	0	0	0	0	0	0	0	0	0	0	0	0	0	0	0	0	0	0	0	0	0	0	0	0	0	0	0	0	0	0	0	0	0	0	0	0
AC006326.3	0	0	0	0	0	0	0	0	0	0	0	0	0	0	0	0	0	0	0	0	0	0	0	0	0	0	0	0	0	0	0	0	0	0	0	0	0	0	0	0	0	0	0	0	0	0	0	0	0
AC006326.5	0	0	0	0	0	0	0	0	0	0	0	0	0	0	0	0	0	0	0	0	0	0	0	0	0	0	0	0	0	0	0	0	0	0	0	0	0	0	0	0	0	0	0	0	0	0	0	0	0
AC006328.1	0	0	0	0	0	0	0	0	0	0	0	0	0	0	0	0	0	0	0	0	0	0	0	0	0	0	0	0	0	0	0	0	0	0	0	0	0	0	0	0	0	0	0	0	0	0	0	0	0
AC006328.9	0	0	0	0	0	0	0	0	0	0	0	0	0	0	0	0	0	0	0	0	0	0	0	0	0	0	0	0	0	0	0	0	0	0	0	0	0	0	0	0	0	0	0	0	0	0	0	0	0
AC006335.10	0	0	0	0	0	0	0	0	0	0	0	0	0	0	0	0	0	0	0	0	0	0	0	0	0	0	0	0	0	0	0	0	0	0	0	0	0	0	0	0	0	0	0	0	0	0	0	0	0
AC006335.11	0	0	0	0	0	0	0	0	0	0	0	0	0	0	0	0	0	0	0	0	0	0	0	0	0	0	0	0	0	0	0	0	0	0	0	0	0	0	0	0	0	0	0	0	0	0	0	0	0
AC006335.2	0	0	0	0	0	0	0	0	0	0	0	0	0	0	0	0	0	0	0	0	0	0	0	0	0	0	0	0	0	0	0	0	0	0	0	0	0	0	0	0	0	0	0	0	0	0	0	0	0
AC006335.6	0	0	0	0	0	0	0	0	0	0	0	0	0	0	0	0	0	0	0	0	0	0	0	0	0	0	0	0	0	0	0	0	0	0	0	0	0	0	0	0	0	0	0	0	0	0	0	0	0
AC006355.3	0	0	0	0	0	0	0	0	0	0	0	0	0	0	0	0	0	0	0	0	0	0	0	0	0	0	0	0	0	0	0	0	0	0	0	0	0	0	0	0	0	0	0	0	0	0	0	0	0
AC006366.3	0	0	0	0	0	0	0	0	0	0	0	0	0	0	0	0	0	0	0	0	0	0	0	0	0	0	0	0	0	0	0	0	0	0	0	0	0	0	0	0	0	0	0	0	0	0	0	0	0
AC006369.2	0	0	0.510204082	1.693877551	2.530612245	0	1.87755102	1.367346939	5.081632653	1.040816327	3.489795918	0.734693878	0	0	1	0	0	0	0	2.918367347	0.959183674	2.081632653	2.183673469	3.755102041	0.87755102	1.142857143	0.081632653	4.979591837	1.714285714	0.93877551	1.693877551	7.326530612	3.020408163	0	2.367346939	0	0	0.632653061	5.448979592	3.346938776	2.673469388	0	3.836734694	1.673469388	3.183673469	1.285714286	0	11.7755102	1.673469388
AC006369.3	0	0	0	0	0	0	0.367346939	0.469387755	0	0	0	0	0	1.673469388	0	0	0	0	0	0	0	0.693877551	0	0	0	0	0	0	0	0	0	0	0.244897959	0	0	0	0	0	0	0.551020408	0.775510204	0	0	0.020408163	0	0	0	1.204081633	0
AC006371.1	0	0	0	0	0	0	0	0	0	0	0	0	0	0	0	0	0	0	0	0	0	0	0	0	0	0	0	0	0	0	0	0	0	0	0	0	0	0	0	0	0	0	0	0	0	0	0	0	0
AC006372.1	1.142857143	0	0.510204082	0.836734694	0	0	0	0	0.469387755	0	0	0	1.428571429	2.755102041	0	0	0	1.755102041	0	0	0	0	0.836734694	0	0	0	0.081632653	3.163265306	0	0.93877551	0	0	0	0	0	0	0.653061225	0	0	0.551020408	0	0	0.204081633	5.06122449	0.918367347	0	0	0.265306122	0
AC006372.4	0	2.591836735	0.510204082	0	0	0	0	0.469387755	0	0	0	0	0	0	0	0	0	0	0	0	0	0.714285714	0	0	0.87755102	0	0.918367347	0.306122449	0	0.93877551	0	0	0	0	0	0	0	0	0	5.285714286	0.775510204	0	0.204081633	0.020408163	0.081632653	0.265306122	0.857142857	0.265306122	0
AC006372.5	0	0	0	0	0	0	0	0	0	0	0	0	0	0	0	0	0	0	0	0	0	0	0	0	0	0	0	0	0	0	0	0	0	0	0	0	0	0	0	0	0	0	0	0	0	0	0.857142857	0	0
AC006372.6	0	0	0	0	0	0	0	0	0	0	0	0	0	0	0	0	0	0	0	0	0	0	0	0	0	0	0	0	0	0	0	0.142857143	0	0	0	0	0	0	0	0	0	0	0	0.775510204	0	0	0	0	0
AC006373.1	0	0	0	0	0	0	0	0	0	0	0	0	0	0	0	0	0	0	0	0	0	0	0	0	0	0	0	0	0	0	0	0	0	0	0	0	0	0	0	0	0	0	0	0	0	0	0	0	0
AC006377.1	0	0	0	0	0	0	0	0	0	0	0	0	0	0	0	0	0	0	0	0	0	0	0	0	0	0	0	0	0	0	0	0	0	0	0	0	0	0	0	0	0	0	0	0	0	0	0	0	0
AC006378.2	0	0	0	0	0	0	0	0	0	0	0	0	0	0	0	0	0	0	0	0	0	0	0	0	0	0	0	0	0	0	0	0	0	0	0	0	0	0	0	0	0	0	0	0	0	0	0	0	0
AC006380.1	0	0	0	0	0	0	0	0	0	0	0	0	0	0	0	0	0	0	0	0	0	0	0	0	0	0	0	0	0	0	0	0	0	0	0	0	0	0	0	0	0	0	0	0	0	0	0	0	0
AC006380.3	0	0	0	0	0	0	0	0	0	0	0	0	0	0	0	0	0	0	0	0	0	0	0	0	0	0	0	0	0	0	0	0	0	0	0	0	0	0	0	0	0	0	0	0	0	0	0	0	0
AC006390.4	0	0	0	0	0	0	0	0	0	0	0	0	0	0	0	0	0	0	0	0	0	0	0	0	0	0	0	0	0	0	0	0	0	0	0	0	0	0	0	0	0	0	0	0	0	0	0	0	0
AC006427.2	0	0	0	0	0	0	0	0	0	0	0	0	0	0	0	0	0	0	0	0	0	0	0	0	0	0	0	0	0	0	0	0	0	0	0	0	0	0	0	0	0	0	0	0	0	0	0	0	0
AC006432.1	0	0	0	0	0	0	0	0	0	0	0	0	0	0	0	0	0	0	0	0	0	0	0	0	0	0	0	0	0	0	0	0	0	0	0	0	0	0	0	0	0	0	0	0	0	0	0	0	0
AC006435.1	0	0	0	0	0	0	0	0	0	0	0	0	0	0	0	0	0	0	0	0	0	0	0	0	0	0	0	0	0	0	0	0	0	0	0	0	0	0	0	0	0	0	0	0	0	0	0	0	0
AC006445.6	0	0	0	0	0	0	0	0	0	0	0	0	0	0	0	0	1.102040816	0	0	0	0	0	0	0	0	0	0	0	0	0	0	0	0	0	0	0	0	0	0	0	0	0	0	0	0	0	0	0	0
AC006445.7	0	0.673469388	1.285714286	0	0.591836735	0	0.367346939	1.367346939	0	0	0	0	0	1.673469388	1.040816327	1.551020408	0	0	0	0	0.959183674	0	2.183673469	0	0	1.142857143	0	0	0	0	0	0.142857143	0	0	0	0	0	0	0	0	0	0	0	0	0	0	0	0	1.673469388
AC006449.1	0	0	0	0	0	0	0	0	0	0	0	0	0	0	0	0	0	0	0	0	0	0	0	0	0	0	0	0	0	0	0	0	0	0	0	0	0	0	0	0	0	0	0	0	0	0	0	0	0
AC006452.1	0	0	0	0	0	0	0	0	0	0	0	0	0	0	0	0	0	0	0	0	0	0	0	0	0	0	0	0	0	0	0	0	0	0	0	0	0	0	0	0	0	0	0	0	0	0	0	0	0
AC006455.1	0	0	0	0	0	0	0	0	0	0	0	0	0	0	0	0	0	0	0	0	0	0	0	0	0	0	0	0	0	0	0	0	0	0	0	0	0	0	0	0	0	0	0	0	0	0	0	0	0
AC006458.3	0	0	0	0	0	0	0	0	0	0	0	0	0	0	0	0	0	0	0	0	0	0	0	0	0	0	0	0	0	0	0	0	0	0	0	0	0	0	0	0	0	0	0	0	0	0	0	0	0
AC006460.2	0	0	0	0	0	0	0	0	0	0	0	0	0	0	0	0	0	0	0	0	0	0	0	0	0	0	0	0	0	0.93877551	0	0	0	0	0	0	0	0	0	0	0.224489796	0	0	0	0	0	0	0	0
AC006461.2	0	0	0	0	0	0	0	0	0	0	0	0	0	0	0	0	0	0	0	0	0	0	0	0	0	0	0	0	0	0	0	0	0	0	0	0	0	0	0	0	0	0	0	0	0	0	0	0	0
AC006465.4	0	0	0	0	0	0	0	0	0	0	0	0	0	0	0	0	0	0	0	0	0	0	0	0	0	0	0	0	0	0	0	0	0	0	0	0	0	0	0	0	0	0	0	0	0	0	0	0	0
AC006466.5	0	0	0	0	0	0	0	0	0	0	0	0	0	0	0	0	0	0	0	0	0	0	0	0	0	0	0	0	0	0	0	0	0	0	0	0	0	0	0	0	0	0	0	0	0	0	0	0	0
AC006480.1	0	0	0	0	0	0	0	0	0	0	0	0	0	0	0	0	0	0	0	0	0	0	0	0	0	0	0	0	0	0	0	0	0	0	0	0	0	0	0	0	0	0	0	0	0	0	0	0	0
AC006482.1	0	0	0	0	0	0	0	0	0	0	0	0	0	0	0	0	0	0	0	0	0	0	0	0	0	0	0	0	0	0	0	0	0	0	0	0	0	0	0	0	0	0	0	0	0	0	0	0	0
AC006483.1	0	0	0	0	0	0	0	0	0	0	0	0	0	0	0	0	0	0	0	0	0	0	0	0	0	0	0	0	0	0	0	0	0	0	0	0	0	0	0	0	0	0	0	0	0	0	0	0	0
AC006483.5	0	0	0	0	0	0	0	0	0	0	0	0	0	0	0	0	0	0	0	0	0	0	0	0	0	0	0	0	0	0	0	0	0	0	0	0	0	0	0	0	0	0	0	0	0	0	0	0	0
AC006486.1	0	0	0	0	0	0	0	0	0	0	0	0	0	0	1.040816327	0	0	0	0	0	0	0	0	0	0	0	0	0	0	0	0	0	0	0	0	0	0	0	0	0	0	0	0	0	0.918367347	0	0	0	0
AC006486.9	0	0	0	0	0	0	2.673469388	1.367346939	3.244897959	0	1.918367347	0.734693878	0	0	0	0	0	3.06122449	0	0	4.448979592	0	0	2.265306122	0.87755102	24.79591837	0	0	0	0	2.571428571	0	0	0	0	0	3.387755102	0	7.816326531	0	0	0	0	1.673469388	0	0	6.530612245	3.06122449	0
AC006487.1	0	0	0	0	0	0	0	0	0	0	0	0	0	0	0	0	0	0	0	0	0	0	0	0	0	0	0	0	0	0	0	0	0	0	0	0	0	0	0	0	0	0	0	0	0	0	0	0	0
AC006499.1	0	0	0	0	0	0	0	0	0	0	0	0	0	0	0	0	0	0	0	0	0	0	0	0	0	0	0	0	0	0	0	0	0	0	0	0	0	0	0	0	0	0	0	0	0	0	0	0	0
AC006499.2	0	0	0	0	0	0	0	0	0	0	0	0	0	0	0	0	0	0	0	0	0	0	0	0	0	0	0	0	0	0	0	0	0	0	0	0	0	0	0	0	0	0	0	0	0	0	0	0	0
AC006499.3	0	0	0	0	0	0	0	0	0	0	0	0	0	0	0	0	0	0	0	0	0	0	0	0	0	0	0	0	0	0	0	0	0	0	0	0	0	0	0	0	0	0	0	0	0	0	0	0	0
AC006499.4	0	0	0	0	0	0	0	0	0	0	0	0	0	0	0	0	0	0	0	0	0	0	0	0	0	0	0	0	0	0	0	0	0	0	0	0	0	0	0	0	0	0	0	0	0	0	0	0	0
AC006499.5	0	0	0	0	0	0	0	0	0	0	0	0	0	0	0	0	0	0	0	0	0	0	0	0	0	0	0	0	0	0	0	0	0	0	0	0	0	0	0	0	0	0	0	0	0	0	0	0	0
AC006499.6	0	0	0	0	0	0	0	0	0	0	0	0	0	0	0	0	0	0	0	0	0	0	0	0	0	0	0	0	0	0	0	0	0	0	0	0	0	0	0	0	0	0	0	0	0	0	0	0	0
AC006499.7	0	0	0	0	0	0	0	0	0	0	0	0	0	0	0	0	0	0	0	0	0	0	0	0	0	0	0	0	0	0	0	0	0	0	0	0	0	0	0	0	0	0	0	0	0	0	0	0	0
AC006499.8	0	0	0	0	0	0	0	0	0	0	0	0	0	0	0	0	0	0	0	0	0	0	0	0	0	0	0	0	0	0	0	0	0	0	0	0	0	0	0	0	0	0	0	0	0	0	0	0	0
AC006499.9	0	0	0	0	0	0	0	0	0	0	0	0	0	0	0	0	0	0	0	0	0	0	0	0	0	0	0	0	0	0	0	0	0	0	0	0	0	0	0	0	0	0	0	0	0	0	0	0	0
AC006509.4	0	0	0	0	0	0	0	0	0	0	0	0	0	0	0	0	0	0	0	0	0	0	0	0	0	0	0	0	0	0	0	0	0	0	0	0	0	0	0	0	0	0	0	0	0	0	0	0	0
AC006509.7	0	0	0	0	0	0	0	0	0	0	0	0	0	0	0	0	0	0	0	0	0	0	0	0	0	0	0	0	0	0	0	0	0	0	0	0	0	0	0	0	0	0	0	0	0	0	0	0	0
AC006534.1	0	0	0	0	0	0	0	0	0	0	0	0	0	0	0	0	0	0	0	0	0	0	0	0	0	0	0	0	0	0	0	0	0	0	0	0	0	0	0	0	0	0	0	0	0	0	0	0	0
AC006534.2	0	0	0	0	0	0	0	0	0	0	0	0	0	0	0	0	0	0	0	0	0	0	0	0	0	0	0	0	0	0	0	0	0	0	0	0	0	0	0	0	0	0	0	0	0	0	0	0	0
AC006538.1	0	0	0	0	0	0	0	0	0	0	0	0	0	0	0	0	0	0	0	0	0	0	0	0	0	0	0	0	0	0	0	0	0	0	0	0	0	0	0	0	0	0	0	0	0	0	0	0	0
AC006538.4	0	0	0	0	0	0	0	0	0	0	0	0	0	0	0	0	0	0	0	0	0	0	0	0	0	0	0	0	0	0	0	0	0	0	0	0	0	0	0	0	0	0	0	0	0	0	0	0	0
AC006539.1	0	0	0	0	0	0	0	0	0	0	0	0	0	0	0	0	0	0	0	0	0	0	0	0	0	0	0	0	0	0	0	0	0	0	0	0	0	0	0	0	0	0	0	0	0	0	0	0	0
AC006539.2	0	0	0	0	0	0	0	0	0	0	0	0	0	0	0	0	0	0	0	0	0	0	0	0	0	0	0	0	0	0	0	0	0	0	0	0	0	0	0	0	0	0	0	0	0	0	0	0	0
AC006539.3	0	0	0	0	0	0	0	0	0	0	0	0	0	0	0	0	0	0	0	0	0	0	0	0	0	0	0	0	0	0	0	0	0	0	0	0	0	0	0	0	0	0	0	0	0	0	0	0	0
AC006539.4	0	0	0	0	0	0	0	0	0	0	0	0	0	0	0	0	0	0	0	0	0	0	0	0	0	0	0	0	0	0	0	0	0	0	0	0	0	0	0	0	0	0	0	0	0	0	0	0	0
AC006547.13	19.2244898	23.97959184	30.42857143	22.46938776	40.48979592	26.12244898	20.51020408	32.48979592	24.53061224	13	17.06122449	19.40816327	29.20408163	33.42857143	17.53061224	17.16326531	18.02040816	20.53061224	4.244897959	12.55102041	9.469387755	14.91836735	24.36734694	14.02040816	9.285714286	2.408163265	19.32653061	24.10204082	19	33.26530612	21	27.06122449	25.34693878	29.71428571	17.34693878	19.08163265	23.53061224	36.02040816	32.12244898	28.2244898	22.63265306	18.81632653	22.34693878	26.81632653	13.55102041	23.65306122	68.46938776	14.44897959	18.85714286
AC006547.14	0.387755102	2.591836735	0	0.836734694	0.591836735	0	2.673469388	0	0.469387755	1.816326531	1.081632653	0	1.428571429	0	0	0	0	0	0	1.081632653	0	0	0	0	0.87755102	0	0	0	1.714285714	1.795918367	0	0.142857143	0.265306122	4.489795918	0.346938776	1.510204082	0	0	0.530612245	2.346938776	0	3.142857143	0	0.020408163	0	0	0	0	0
AC006547.15	0	0	0	0	0	0	0	0	0	0	0	0	0	0	0	0	0	0	0	0	0	0	0	0	0	0	0	0	0	0	0	0	0	0	0	0	0	0	0	0	0	0	0	0	0	0	0	0	0
AC006547.8	0	0	0	0	0	0	0	0	0	0	0	0	0	0	0	0	0	0	0	0	0	0	0	0	0	0	0	0	0	0	0	0	0	0	0	0	0	0	0	0	0	0	0	0	0	0	0	0	0
AC006548.19	0	0	0	0	0	0	0	0	0	0	0	0	0	0	0	0	0	0	0	0	0	0	0	0	0	0	0	0	0	0	0	0	0	0	0	0	0	0	0	0	0	0	0	0	0	0	0	0	0
AC006548.26	0	0	0	0	0	0	0	0	0	0	0	0	0	0	0	0	0	0	0	0	0	0	0	0	0	0	0	0	0	0	0	0	0	0	0	0	0	0	0	0	0	0	0	0	0	0	0	0	0
AC006552.1	0	0	0	0	0	0	0	0	0	0	0	0	0	0	0	0	0	0	0	0	0	0	0	0	0	0	0	0	0	0	0	0	0	0	0	0	0	0	0	0	0	0	0	0	0	0	0	0	0
AC006557.1	0	0	0	0	0	0	0	0	0	0	0	0	0	0	0	0	0	0	0	0	0	0	0	0	0	0	0	0	0	0	0	0	0	0	0	0	0	0	0	0	0	0	0	0	0	0	0	0	0
AC006926.1	0	0	0	0	0	0	0	0	0	0	0	0	0	0	0	0	0	0	0	0	0	0	0	0	0	0	0	0	0	0	0	0	0	0	0	0	0	0	0	0	0	0	0	0	0	0	0	0	0
AC006942.4	1.93877551	0	3.102040816	0.163265306	0	0	0.367346939	0.469387755	0.469387755	0.306122449	0	0.102040816	0	0	0	3.653061225	0	0	0	1.081632653	0	0	5.265306122	0	0.87755102	1.142857143	1.775510204	0.306122449	0.469387755	3.387755102	0.408163265	1.897959184	0	3.244897959	1.428571429	0.612244898	0	2.816326531	3.836734694	0	0.224489796	1.204081633	0	0.020408163	0.081632653	0	2.816326531	1.204081633	0
AC006946.12	0	0	0	0	0	0	0	0	0	0	0	0	0	0	0	0	0	0	0	0	0	0	0	0	0	0	0	0	0	0	0	0	0	0	0	0	0	0	0	0	0	0	0	0	0	0	0	0	0
AC006946.15	1.142857143	0	4.081632653	1.693877551	0	0.510204082	0	1.367346939	1.387755102	0.306122449	0.346938776	0	0	0	0	0	2.673469388	0	0	0	0	0	0	0	4.183673469	0	0.918367347	2.265306122	0	0.93877551	1.693877551	1.040816327	0	0	0	0.612244898	0.653061225	0	2.020408163	1.448979592	0	0	1.163265306	0	0	1.285714286	0	0.265306122	0.040816327
AC006946.16	0	0	0	0	0	0	0	0	0	0	0	0	0	0	0	0	0	0	0	0	0	0	0	0	0	0	0	0	0	0	0	0	0	0	0	0	0	0	0	0	0	0	0	0	0	0	0	0	0
AC006946.17	0	0	0	0	0	0	0	0	0	0	0	0	0	0	0	0	0	0	0	0	0	0	0	0	0	0	0	0	0	0	0	0	0	0	0	0	0	0	0	0	0	0	0	0	0	0	0	0	0
AC006947.1	0	0	0	0	0	0	0	0	0	0	0	0	0	0	0	0	0	0	0	0	0	0	0	0	0	0	0	0	0	0	0	0	0	0	0	0	0	0	0	0	0	0	0	0	0	0	0	0	0
AC006953.1	0	0	0	0	0	0	0	0	0	0	0	0	0	0	0	0	0	0	0	0	0	0	0	0	0	0	0	0	0	0	0	0	0	0	0	0	0	0	0	0	0	0	0	0	0	0	0	0	0
AC006960.5	0	0	1.285714286	0	0	0	0	0	0.469387755	0	0	0	0	0	0	1.551020408	0	0	0	0	0	0	0	0	0	0	0	0	0	0	0.408163265	0	0	0	0	0	0	0	0	0	0	0	0	0.020408163	0	0	0	0	0
AC006960.7	0	0	0	0	0	0	0	0	0	0.306122449	0	0.102040816	0	0	1.040816327	1.571428571	0	0	0	0	0.959183674	0	0	0	0	0	2.530612245	1.306122449	0	0	0	0	1.265306122	0.571428571	0	0.612244898	0	0	0	0	0.775510204	0	0	0	0.918367347	0	2.816326531	0	0.040816327
AC006967.1	0	0	0	0	0	0	0	0	0	0	0	0	0	0	0	0	0	0	0	0	0	0	0	0	0	0	0	0	0	0	0	0	0	0	0	0	0	0	0	0	0	0	0	0	0	0	0	0	0
AC006978.6	0	0	0	0	0	0	0	0	0	0	0	0	0	0	0	0	0	0	0	0	0	0	0	0	0	0	0	0	0	0	0	0	0	0	0	0	0	0	0	0	0	0	0	0	0	0	0	0	0
AC006987.4	0	0	0	0	0	0	0	0	0	0	0	0	0	0	0	0	0	0	0	0	0	0	0	0	0	0	0	0	0	0	0	0	0	0	0	0	0	0	0	0	0	0	0	0	0	0	0	0	0
AC006987.5	0	0	0	0	0	0	0	0	0	0	0	0	0	0	0	0	0	0	0	0	0	0	0	0	0	0	0	0	0	0	0	0	0	0	0	0	0	0	0	0	0	0	0	0	0	0	0	0	0
AC006987.6	0	0	0	0	0	0	0	0	0	0	0	0	0	0	0	0	0	0	0	0	0	0	0	0	0	0	0	0	0	0	0	0	0	0	0	0	0	0	0	0	0	0	0	0	0	0	0	0	0
AC006987.7	0	0	0	0	0	0	0	0	0	0	0	0	0	0	0	0	0	0	0	0	0	0	0	0	0	0	0	0	0	0	0	0	0	0	0	0	0	0	0	0	0	0	0	0	0	0	0	0	0
AC006988.1	0	0	0	0	0	0	0	0	0	0	0	0	0	0	0	0	0	0	0	0	0	0	0	0	0	0	0	0	0	0	0	0	0	0	0	0	0	0	0	0	0	0	0	0	0	0	0	0	0
AC006989.2	0	0	0	0	0	0	0	0	0	0	0	0	0	0	0	0	0	0	0	0	0	0	0	0	0	0	0	0	0	0	0	0	0	0	0	0	0	0	0	0	0	0	0	0	0	0	0	0	0
AC006994.1	0	0	0	0	0	0	0	0	0	0	0	0	0	0	0	0	0	0	0	0	0	0	0	0	0	0	0	0	0	0	0	0	0	0	0	0	0	0	0	0	0	0	0	0	0	0	0	0	0
AC006994.2	0	0	0	0	0	0	0	1.367346939	0	0	0	1.489795918	0	0	0	0	0	0	0	0	0	0	0	0	0	0	1.775510204	0	0	0	0	0	0	0	0	0	0	0	0	0	0	0	0.224489796	0	0	0	0	0.265306122	0
AC006994.3	0	0	0	0	0	0	0	0	0	0	0	0	0	0	0	0	0	0	0	0	0	0	0	0	0	0	0	0	0	0	0	0	0	0	0	0	0	0	0	0	0	0	0	0	0	0	0	0	0
AC006995.8	0	0	0	0	0	0	0	0	0	0	0	0	0	0	0	0	0	0	0	0	0	0	0	0	0	0	0	0	0	0	0	0	0	0	0	0	0	0	0	0	0	0	0	0	0.081632653	0	0	0	0
AC007000.10	0	0	0	0	0	0	0	0	0	0	0	0	0	0	0	0	0	0	0	0	0	0	0	0	0	0	0	0	0	0	0	0	0	0	0	0	0	0	0	0	0	0	0	0	0	0	0	0	0
AC007000.11	0	0	0	0	0	0	0	0	0	0	0	0	0	0	0	0	0	0	0	0	0	0	0	0	0	0	0	0	0	0	0	0	0	0	0	0	0	0	0	0	0	0	0	0	0	0	0	0	0
AC007000.12	1.142857143	1.693877551	0	0.163265306	1.571428571	2.183673469	1.040816327	0.469387755	0	0	1.081632653	0.102040816	0	0	0	0	2.673469388	0	0	0	0	0	0	0	0	0	0.918367347	1.306122449	0	0	0.408163265	0	0.265306122	0	0	0.612244898	0	0	0.530612245	0	0.775510204	0	0.224489796	0	0	0	0	0.265306122	0.040816327
AC007003.1	0	0	0	0	0	0	0	0	0	0	0	0	0	0	0	0	0	0	0	0	0	0	0	0	0	0	0	0	0	0	0	0	0	0	0	0	0	0	0	0	0	0	0	0	0	0	0	0	0
AC007009.1	0	0	0	0	0	0	0	0	0	0	0	0	0	0	0	0	0	0	0	0	0	0	0	0	0	0	0	0	0	0	0	0	0	0	0	0	0	0	0	0	0	0	0	0	0	0	0	0	0
AC007009.2	0	0	0	0	0	0	0	0	0	0	0	0	0	0	0	0	0	0	0	0	0	0	0	0	0	0	0	0	0	0	0	0	0	0	0	0	0	0	0	0	0	0	0	0	0	0	0	0	0
AC007016.3	0	0	0	0	0	0	0	0	0	0	0	0	0	0	0	0	0	0	0	0	0	0	0	0	0	0	0	0	0	0	0	0	0	0	0	0	0	0	0	0	0	0	0	0	0	0	0	0	0
AC007025.1	0	0	0	0	0	0	0	0	0	0	0	0	0	0	0	0	0	0	0	0	0	0	0	0	0	0	0	0	0	0	0	0	0	0	0	0	0	0	0	0	0	0	0	0	0	0	0	0	0
AC007036.4	0	0	0	0	0	0	0	0	0	0	0	0	0	0	0	0	0	0	0	0	0	0	0	0	0	0	0	0.306122449	0	0	0	0	0	0	0	0	0	0	0	0	0	0	0	0	0	0	0	0	0
AC007036.5	0	0	0	0	0	0	0	0	0	0	0	0	0	0	0	0	0	0	0	0	0	0	0	0	0	0	0	0	0	0	0	0	0	0	0	0	0	0	0	0	0	0	0	0	0	0	0	0	0
AC007036.6	6.040816327	3.714285714	3.12244898	8.204081633	16.46938776	6.591836735	4.163265306	5.081632653	2.326530612	5.326530612	1.081632653	0.734693878	5.591836735	2.755102041	1.040816327	0	6.081632653	4.530612245	0	1.081632653	0.959183674	0.714285714	0.836734694	5.204081633	0.87755102	8.632653061	5.367346939	6	1.714285714	3.387755102	3.714285714	3.551020408	3.836734694	4.489795918	2.367346939	4.448979592	3.387755102	2.816326531	1.285714286	0.551020408	3.959183674	1.204081633	5.489795918	4.265306122	0.081632653	9.306122449	0.857142857	3.979591837	0.795918367
AC007038.7	5.244897959	1.693877551	2.142857143	5.489795918	4.632653061	0.510204082	2.673469388	3.204081633	0.469387755	4.673469388	1.918367347	3.265306122	0	0	1.040816327	0	0	1.755102041	2.918367347	1.081632653	4.448979592	2.081632653	0.836734694	5.204081633	2.510204082	0	0.918367347	4.040816327	1.714285714	2.571428571	2.571428571	0.142857143	3.836734694	0.571428571	0.346938776	0.612244898	1.571428571	1.326530612	0	2.346938776	1.489795918	5.081632653	0.224489796	3.591836735	3.918367347	3.142857143	0.857142857	0.265306122	2.857142857
AC007040.1	0	0	0	0	0	0	0	0	0	0	0	0	0	0	0	0	0	0	0	0	0	0	0	0	0	0	0	0	0	0	0	0	0	0	0	0	0	0	0	0	0	0	0	0	0	0	0	0	0
AC007040.11	0.387755102	0	0.510204082	0.163265306	0.591836735	3.102040816	0	0	0.469387755	0	0	0	0	0	0	1.571428571	0	0	0	0	0	0	0	0	0	1.142857143	0	0	0	0.142857143	0	0	0	0	0	0	0.653061225	0	0.530612245	0.551020408	0	0	0	1.673469388	0	0	0.857142857	0.265306122	0
AC007040.2	0	0	0	0	0	0	0	0	0	0	0	0	0	0	0	0	0	0	0	0	0	0	0	0	0	0	0	0	0	0	0	0	0	0	0	0	0	0	0	0	0	0	0	0	0	0	0	0	0
AC007040.3	0	0	0	0	0	0	0	0	0	0	0	0	0	0	0	0	0	0	0	0	0	0	0	0	0	0	0	0	0	0	0	0	0	0	0	0	0	0	0	0	0	0	0	0	0	0	0	0	0
AC007040.6	0	0	0	0	0	0	0	0	0	0	0	0	0	0	0	0	0	0	0	0	0	0	0	0	0	0	0	0	0	0	0	0	0	0	0	0	0	0	0	0	0	0	0	0	0	0	0	0	0
AC007040.7	0	0	0	0	0	0	0	0	0	0	0	0	0	0	0	0	0	0	0	0	0	0	0	0	0	0	0	0	0	0	0	0	0	0	0	0	0	0	0	0	0	0	0	0	0	0	0	0	0
AC007040.8	0	0	0	0	0	0	0	0	0	0	0	0.734693878	0	0	0	0	0	0	2.918367347	0	0	0	0	0	0	0	0	0	0	0	0	0	0	0	0	0	0	0	0	0	0	0	0	0	0.081632653	0	0	0	0
AC007041.1	0	0	0	0	0	0	0	0	0	0	0	0	0	0	0	0	0	0	0	0	0	0	0	0	0	0	0	0	0	0	0	0	0	0	0	0	0	0	0	0	0	0	0	0	0	0	0	0	0
AC007041.2	0	0	0	0	0	0	0	0	0	0	0	0	0	0	0	0	0	0	0	0	0	0	0	0	0	0	0	0	0	0	0	0	0	0	0	0	0	0	0	0	0	0	0	0	0	0	0	0	0
AC007050.1	0	0	0	0	0	0	0	0	0	0	0	0	0	0	0	0	0	0	0	0	0	0	0	0	0	0	0	0	0	0	0	0	0	0	0	0	0	0	0	0	0	0	0	0	0	0	0	0	0
AC007050.17	0	0	0	0	0	0	0	0.469387755	0	0	0	0	0	0	0	0	0	0	0	1.081632653	0	0	0	0	0	0	0.081632653	0.306122449	0.469387755	0	0	0	0	0	0	0	0	0	0	0.551020408	0	0	0	0.775510204	0	0	4.693877551	0	0
AC007050.18	0.387755102	0	2.142857143	0.836734694	0	0	1.040816327	0.469387755	0.469387755	0.306122449	0	0.102040816	1.428571429	2.755102041	0	1.571428571	0	0	0	0	0.959183674	0.714285714	0	0	0.897959184	1.142857143	0.081632653	0	0	0.93877551	0.408163265	0.142857143	0.265306122	0	1.428571429	0	0	0	0.530612245	0	0	0	0	0	0.081632653	0.265306122	0.857142857	0.265306122	0.040816327
AC007056.1	0	0	0	0	0	0	0	0	0	0	0	0	0	0	0	0	0	0	0	0	0	0	0	0	0	0	0	0	0	0	0	0	0	0	0	0	0	0	0	0	0	0	0	0	0	0	0	0	0
AC007064.22	0	0	0	0	0	0	0	0	0	0	0	0	0	0	0	0	0	0	0	0	0	0	0	0	0	0	0	0	0	0	0	0	0	0	0	0	0	0	0	0	0	0	0	0	0	0	0	0	0
AC007064.24	0	0	0	0	0	0	0	0	0	0	0	0	0	0	0	0	0	0	0	0	0	0	0	0	0	0	0	0	0	0	0	0	0	0	0	0	0	0	0.530612245	0	0	0	0	0	0	0	0	0	0
AC007064.25	0	0	0	0	0	0	0	0	0	0	0	0	0	0	0	0	0	0	0	0	0	0	0	0	0	0	0	0	0	0	0	0	0	0	0	0	0	0	0	0	0	0	0	0	0	0	0	0	0
AC007078.4	0	0	0	0	0	0	0	0	0	0	0	0	0	0	0	0	0	0	0	0	0	0	0	0	0	0	0	0	0	0	0	0	0	0	0	0	0	0	0	0	0	0	0	0	0	0	0	0	0
AC007091.1	0	0	0	0	0	0	0	0	0	0	0	0	0	0	0	0	0	0	0	0	0	0	0	0	0	0	0	0	0	0	0	0	0	0	0	0	0	0	0	0	0	0	0	0	0	0	0	0	0
AC007096.1	0	0	0	0	0	0	0	0	0	0	0	0	0	0	0	0	0	0	0	0	0	0	0	0	0	0	0	0	0	0	0	0	0	0	0	0	0	0	0	0	0	0	0	0	0	0	0	0	0
AC007098.1	0	0	0	0	0	0	0	0	0	0	0	0	0	0	0	0	0	0	0	0	0	0	0	0	0	0	0	0	0	0	0	0	0	0	0	0	0	0	0	0	0	0	0	0	0	0	0	0	0
AC007099.1	0	0	0	0	0	0	0	0	0	0	0	0	0	0	0	0	0	0	0	0	0	0	0	0	0	0	0	0	0	0	0	0	0	0	0	0	0	0	0	0	0	0	0	0	0	0	0	0	0
AC007099.2	0	0	0	0	0	0	0	0	0	0	0	0	0	0	0	0	0	0	0	0	0	0	0	0	0	0	0	0	0	0	0	0	0	0	0	0	0	0	0	0	0	0	0	0	0	0	0	0	0
AC007106.1	0	0	0	0	0	0	0	0	0	0	0	0	0	0	0	0	0	0	0	0	0	0	0	0	0	0	0	0	0	0	0	0	0	0	0	0	0	0	0	0	0	0	0	0	0	0	0	0	0
AC007114.1	0	0	0	0	0	0	0	0	0	0	0	0	0	0	0	0	0	0	0	0	0	0	0	0	0	0	0	0	0	0	0	0	0	0	0	0	0	0	0	0	0	0	0	0	0	0	0	0	0
AC007115.3	0	0	0	0	0	0	0	0	0	0	0	0	0	0	0	0	0	0	0	0	0	0	0	0	0	0	0	0	0	0	0	0	0	0	0	0	0	0	0	0	0	0	0	0	0	0	0	0	0
AC007126.1	0	0	0	0	0	0	0	0	0	0	0	0	0	0	0	0	0	0	0	0	0	0	0	0	0	0	0	0	0	0	0	0	0	0	0	0	0	0	0	0	0	0	0	0	0	0	0	0	0
AC007128.1	0	0	0	0	0	0	0	0	0	0	0	0	0	0	0	0	0	0	0	0	0	0	0	0	0	0	0	0	0	0	0	0	0	0	0	0	0	0	0	0	0	0	0	0	0	0	0	0	0
AC007131.1	0	0	0	0	0	0	0	0	0	0	0	0	0	0	0	0	0	0	0	0	0	0	0	0	0	0	0	0	0	0	0	0	0	0	0	0	0	0	0	0	0	0	0	0	0	0	0	0	0
AC007131.2	0	0	0	0	0	0	0	0	0	0	0	0	0	0	0	0	0	0	0	0	0	0	0	0	0	0	0	0	0	0	0	0	0	0	0	0	0	0	0	0	0	0	0	0	0	0	0	0	0
AC007131.3	0	0	0	0	0	0	0	0	0	0	0	0	0	0	0	0	0	0	0	0	0	0	0	0	0	0	0	0	0	0	0	0	0	0	0	0	0	0	0	0	0	0	0	0	0	0	0	0	0
AC007136.1	0	0	0	0	0	0	0	0	0	0	0	0	0	0	0	0	0	0	0	0	0	0	0	0	0	0	0	0	0	0	0	0	0	0	0	0	0	0	0	0	0	0	0	0	0	0	0	0	0
AC007161.5	1.142857143	0	0.510204082	0	0	0	0	0	0	0	0	0	0	0	0	0	0	0	0	1.081632653	0	3.510204082	0	0	0	0	0	0	0	0	0.428571429	0	0	0	0	0	0	0	0	0	0	0	0	0	0	0	0	0.265306122	0
AC007163.10	0	0	0	0	0	0	0	0	0	0	0	0	0	0	0	0	0	0	0	0	0	0	0	0	0	0	0	0	0	0	0	0	0	0	0	0	0	0	0	0	0	0	0	0	0	0	0	0	0
AC007163.11	0	0	0	0	0	0	0	0	0	0	0	0	0	0	0	0	0	0	0	0	0	0	0	0	0	0	0	0	0	0	0	0	0	0	0	0	0	0	0	0	0	0	0	0	0	0	0	0	0
AC007163.3	0	0	0	0	0	0	0	0	0	0	0	0	0	0	0	0	0	0	0	0	0	0	0	0	0	0	0	0	0	0	0	0	0	0	0	0	0	0	0	0	0	0	0	0	0	0	0	0	0
AC007163.6	0	0	0	0	0	0	0	0	0	0	0	0	0	0	0	0	0	0	0	0	0	0	0	0	0	0	0	0	0	0	0	0	0	0	0	0	0	0	0	0	0	0	0	0	0	0	0	0	0
AC007163.8	0	0	0	0	0	0	0	0	0	0	0	0	0	0	0	0	0	0	0	0	0	0	0	0	0	0	0	0	0	0	0	0	0	0	0	0	0	0	0	0	0	0	0	0	0	0	0	0	0
AC007163.9	0	0	0	0	0	0	0	0	0	0	0	0	0	0	0	0	0	0	0	0	0	0	0	0	0	0	0	0	0	0	0	0	0	0	0	0	0	0	0	0	0	0	0	0	0	0	0	0	0
AC007179.1	0	0	0	0	0	0	0	0	0	0	0	0	0	0	0	0	0	0	0	0	0	0	0	0	0	0	0	0	0	0	0	0	0	0	0	0	0	0	0	0	0	0	0	0	0	0	0	0	0
AC007179.2	0	0	0	0	0	0	0	0	0	0	0	0	0	0	0	0	0	0	0	0	0	0	0	0	0	0	0	0	0	0	0	0	0	0	0	0	0	0	0	0	0	0	0	0	0	0	0	0	0
AC007182.6	1.142857143	0.673469388	1.306122449	1.693877551	0	1.367346939	0	1.367346939	0	0	0	0.102040816	0	0	1.040816327	0	0	0	0	0	0.959183674	0.714285714	0	0	0.897959184	0	0.081632653	0	2.693877551	1.816326531	0.428571429	0.142857143	0.265306122	0	0.346938776	0.612244898	0.653061225	1.326530612	0.530612245	0	1.979591837	1.204081633	0	0	0.918367347	0.265306122	10.67346939	0	0
AC007192.6	0	0	0	0	0	0	0	0	0	0	0	0	0	0	0	0	0	0	0	0	0	0	0	0	0	0	0	0	0	0	0	0	0	0	0	0	0	0	0	0	0	0	0	0	0	0	0	0	0
AC007193.10	0	0	0	0	0	0	0	0	0	0	0	0	0	0	0	0	0	0	0	0	0	0	0	0	0	0	0	0	0	0	0	0	0	0	0	0	0	0	0	0	0	0	0	0	0	0	0	0	0
AC007193.6	0	0	0	0	0	0	0	0	0	0	0	0	0	0	0	0	0	0	0	0	0	0	0	0	0	0	0	0	0	0	0	0	0	0	0	0	0	0	0	0	0	0	0	0	0	0	0	0	0
AC007193.8	0	0	0	0	0	0	0	0	0	0	0	0	0	0	0	0	0	0	0	0	0	0	0	0	0	0	0	0	0	0	0	0	0	0	0	0	0	0	0	0	0	0	0	0	0	0	0	1.224489796	0
AC007193.9	0	0	0	0	0	0	0	0	0	0	0	0	0	0	0	0	0	0	0	0	0	0	0	0	0	0	0	0	0	0	0	0	0	0	0	0	0	0	0	0	0	0	0	0	0	0	0	0	0
AC007204.1	0	0	0	0	0	0	0	0	0	0	0	0	0	0	0	0	0	0	0	0	0	0	0	0	0	0	0	0	0	0	0	0	0	0	0	0	0	0	0	0	0	0	0	0	0	0	0	0	0
AC007204.2	0	0	0	0	0	0	0	0	0	0	0	0	0	0	0	0	0	0	0	0	0	0	0	0	0	0	0	0	0	0	0	0	0	0	0	0	0	0	0	0	0	0	0	0	0	0	0	0	0
AC007216.1	0	0	0	0	0	0	0	0	0	0	0	0	0	0	0	0	0	0	0	0	0	0	0	0	0	0	0	0	0	0	0	0	0	0	0	0	0	0	0	0	0	0	0	0	0	0	0	0	0
AC007216.2	0	0	0	0	0	0	0	0	0	0	0	0	0	0	0	0	0	0	0	0	0	0	0	0	0	0	0	0	0	0	0	0	0	0	0	0	0	0	0	0	0	0	0	0	0	0	0	0	0
AC007228.11	1.93877551	2.591836735	3.12244898	0.836734694	0	0	1.040816327	1.367346939	0	0	4.285714286	1.489795918	3.428571429	1.673469388	1.040816327	0	2.673469388	0	0	1.081632653	4.448979592	2.081632653	0.836734694	0.714285714	0	0	0.081632653	1.306122449	2.693877551	2.571428571	0.428571429	1.040816327	1.265306122	3.244897959	0	0	0	0.632653061	0.530612245	1.448979592	0.244897959	0	2.979591837	0	3.918367347	1.285714286	0	1.224489796	0.795918367
AC007228.5	0.387755102	0	0	0	0	0	0	1.367346939	0	0.306122449	0	0	0	0	0	0	0	0	0	1.081632653	0.959183674	0	0	0	0	0	0	0	0	0	0	0.142857143	1.265306122	0.571428571	0.346938776	0	0	0	0	0	0	0	0	0	0	0	0	0	0
AC007228.8	0	0	0	0	0	0	0	0	0	0	0	0	0	0	0	0	0	0	0	0	0	0	0	0	0	0	0	0	0	0	0	0	0	0	0	0	0	0	0	0	0	0	0	0	0	0	0	0	0
AC007228.9	0	0	0	0	0	0	0	0	0	0	0	0	0	0	0	0	0	0	0	0	0	0	0	0	0	0	0	0	0	0	0	0	0	0	0	0	0	0	0	0	0	0	0	0	0	0	0	0	0
AC007229.3	0	0	0	0	0	0	0	0	0	0	0	0	0	0	0	0	0	0	0	0	0	0	0	0	0	0	0	0	0	0	0	0	0	0	0	0	0	0	0	0	0	0	0	0	0	0	0	0	0
AC007237.2	0	0	0	0	0	0	0	0	0	0	0	0	0	0	0	0	0	0	0	0	0	0	0	0	0	0	0	0	0	0	0	0	0	0	0	0	0	0	0	0	0	0	0	0	0	0	0	0	0
AC007238.1	0	0	0	0	0	0	0	0	0	0	0	0	0	0	0	0	0	0	0	0	0	0	0	0	0	0	0	0	0	0	0	0	0	0	0	0	0	0	0	0	0	0	0	0	0	0	0	0	0
AC007241.1	0	0	0	0	0	0	0	0	0	0	0	0	0	0	0	0	0	0	0	0	0	0	0	0	0	0	0	0	0	0	0	0	0	0	0	0	0	0	0	0	0	0	0	0	0	0	0	0	0
AC007242.1	0	0	0	0	0	0	0	0	0	0	0	0	0	0	0	0	0	0	0	0	0	0	0	0	0	0	0	0	0	0	0	0	0	0	0	0	0	0	0	0	0	0	0	0	0	0	0	0	0
AC007246.3	0.387755102	0.673469388	4.081632653	0.836734694	3.653061225	0	1.040816327	1.367346939	0	3.285714286	0	1.959183674	0	0	0	1.571428571	0	0	4.244897959	0	6.142857143	3.510204082	0.836734694	0.714285714	0.897959184	2.408163265	1.775510204	1.306122449	0	4.163265306	3.714285714	1.897959184	3.836734694	1.836734694	5.448979592	1.510204082	3.387755102	2.020408163	5.448979592	1.448979592	0.775510204	1.204081633	2.040816327	0.775510204	3.183673469	1.306122449	0	0	2.265306122
AC007248.6	0	0	0	0	0	0	0	0	0	0	0	0	0	0	0	0	0	0	0	0	0	0	0	0	0	0	0	0	0	0	0	0	0	0	0	0	0	0	0	0	0	0	0	0	0	0	0	0	0
AC007248.7	0	0	0	0	0	0	0	0	0	0	0	0	0	0	0	0	0	0	0	0	0	0	0	0	0	0	0	0	0	0	0	0	0	0	0	0	0	0	0	0	0	0	0	0	0	0	0	0	0
AC007249.3	0	0	0	0	0	0	0	0	0.469387755	1.040816327	0	0	0	0	1.040816327	0	0	0	0	0	0	0.714285714	0.836734694	0	0	0	0	0	0	0.142857143	0	0	1.265306122	0	0	0	0	0	0	0	0.244897959	0	0	0	0	0.265306122	0.857142857	0	0.040816327
AC007250.4	0	0	0	0	0	0	0	0	0	0	0	0	0	0	0	0	0	0	0	0	0	0	0	0	0	0	0	0	0	0	0	0	0	0	0	0	0	0	0	0	0	0	0	0	0	0	0	0	0
AC007251.2	0	0	0	0	0	0	0	0	0	0	0.346938776	0	0	0	0	0	0	0	0	0	0.979591837	0	0	0	0	0	0	0	0	0	0	0	0	0	0	0	0	0	0	0	0	0	0	0	0.081632653	0	0	0	0
AC007253.1	0	0	0	0	0	0	0	0	0	0	0	0	0	0	0	0	0	0	0	0	0	0	0	0	0	0	0	0	0	0	0	0	0	0	0	0	0	0	0	0	0	0	0	0	0	0	0	0	0
AC007255.8	4.367346939	1.693877551	1.306122449	2.285714286	7.857142857	2.183673469	1.040816327	0	2.326530612	1.816326531	0	0.102040816	3.428571429	0	3.020408163	0	0	0	7.551020408	1.081632653	2.755102041	3.510204082	0.836734694	5.204081633	0.897959184	0	1.775510204	0	0.469387755	0.142857143	2.571428571	2.775510204	1.285714286	3.244897959	1.428571429	0.612244898	3.387755102	1.326530612	0.530612245	2.346938776	1.489795918	0	2.979591837	5.06122449	2.448979592	1.306122449	4.714285714	0.265306122	2.265306122
AC007256.5	0	0	0	0	0	0	0	0	0	0	0	0	0	0	0	0	0	0	0	0	0	0	0	0	0	0	0	0	0	0	0	0	0	0	0	0	0	0	0	0	0	0	0	0	0	0	0	0	0
AC007271.3	0	0	0	0	0	0	0	0	0	0	0	0	0	0	0	0	0	0	0	0	0	0	0	0	0	0	0	0	0	0	0	0	0	0	0	0	0	0	0	0	0	0	0	0	0	0	0.857142857	0	0
AC007272.1	0	0	0	0	0	0	0	0	0	0	0	0	0	0	0	0	0	0	0	0	0	0	0	0	0	0	0	0	0	0	0	0	0	0	0	0	0	0	0	0	0	0	0	0	0	0	0	0	0
AC007272.3	0	0	0	0	0	0	0	0	0	0	0	0	0	0	0	0	0	0	0	0	0	0	0	0	0	0	0	0	0	0	0	0	0	0	0	0	0	0	0	0	0	0	0	0	0	0	0	0	0
AC007274.2	0	0	0	0	0	0	0	0	0	0	0	0	0	0	0	0	0	0	0	0	0	0	0	0	0	0	0	0	0	0	0	0	0	0	0	0	0	0	0	0	0	0	0	0	0	0	0	0	0
AC007274.5	0	0	0	0	0	0	0	0	0	0	0	0	0	0	0	0	0	0	0	0	0	0	0	0	0	0	0	0	0	0	0	0	0	0	0	0	0	0	0	0	0	0	0	0	0	0	0	0	0
AC007277.3	0	0	0	0	0	0	0	0	0	0	0	0	0	0	0	0	0	0	0	0	0	0	0	0	0	0	0	0	0	0	0	0	0	0	0	0.612244898	0	0	0	0	0	0	0	0	0	0	0	0	0
AC007278.2	0	0	0	0	0.591836735	0	0	0	0	0	0	0	0	0	0	0	0	0	0	1.081632653	0	0	0.836734694	0	0	0	0	0	0	0	0	0	0	0	0	0	0	0	0	0.551020408	0	0	0.224489796	0	0	1.306122449	0	0	0
AC007278.3	0	0	0	0	0	0	0	0	0	0	0	0	1.428571429	0	3.020408163	3.653061225	0	0	0	0	0	0	0	0	0	0	0	0	0	0	0	0	0.265306122	0.571428571	0	0	0	0	0	0	0	0	0	0	0	0	0	0	0
AC007279.2	0	0	0	0	0	0	0	0	0	0	0	0	0	0	0	0	0	0	0	0	0	0	0	0	0	0	0	0	0	0	0	0	0	0	0	0	0	0	0	0	0	0	0	0	0	0	0	0	0
AC007282.6	0	0	0	0	0	0	0	0	0	0	0	0	0	0	0	0	0	0	0	0	0	0	0	0	0	0	0	0	0	0	0	0	0	0	0	0	0	0	0	0	0	0	0	0	0	0	0	0	0
AC007283.4	0	0	0	0	0	0	0	0	0	0	0	0	0	0	0	0	0	0	0	0	0	0	0	0	0	0	0	0	0	0	0	0	0	0	0	0	0	0	0	0	0	0	0	0	0	0	0	0	0
AC007283.5	0	0	0.510204082	0	0.591836735	1.367346939	1.040816327	1.367346939	2.326530612	0	1.918367347	0	0	0	0	0	0	0	0	0	0	0	0	0	0	0	1.775510204	4.040816327	1.714285714	0	0	3.551020408	3.836734694	0	2.367346939	0	0.653061225	1.326530612	2.979591837	3.346938776	0	0	0.224489796	0.775510204	0.918367347	4	14.63265306	0.265306122	0.040816327
AC007285.6	0.387755102	0	0.510204082	0	0	0	0	0	0	0	0	0	0	0	0	0	0	0	0	0	0.979591837	0	2.204081633	0	0	0	0	0	0	0	0	1.040816327	0.265306122	0	0	0	0	0	0	0	0	0	0	0.020408163	0	0	0	0.265306122	0.040816327
AC007285.7	0	0	0	0	0	0	0	0	0	0	0	0	0	0	0	0	0	0	0	0	0	0	0	0	0	0	0	0	0	0	0	0	0	0	0	0	0	0	0	0	0	0	0	0	0	0	0	0	0
AC007292.1	0	0	0	0	0	0	0	0	0	0	0	0	0	0	0	0	0	0	0	0	0	0	0	0	0	0	0	0	0	0	0	0	0	0	0	0	0	0	0	0	0	0	0	0	0	0	0	0	0
AC007292.3	0	0	0	0	0	0	0	0	0	0	0	0	0	0	0	0	0	0	0	0	0	0	0	0	0	0	0	0	0	0	0	0	0	0	0	0	0	0	0	0	0	0	0	0	0	0	0	0	0
AC007292.4	0	0	0	0	0	0	0	0	0	0	0	0	0	0	0	0	0	0	0	0	0	0	0	0	0	0	0	0	0	0	0	0	0	0	0	0	0	0	0	0	0	0	0	0	0	0	0	0.265306122	0.040816327
AC007292.6	0	0	0	0.163265306	0	0	0	0	0	0	0	0	0	0	0	0	0	0	0	1.081632653	0	0	0	0	0	0	0	0	0	0	0	0	0.265306122	0	0	0	0	0	0	0	0	0	0	0.020408163	0	0	0	0.265306122	0
AC007292.7	0	0	0	0	0	0	0	0	0	0	0	0	0	0	0	0	0	0	0	0	0	0	0	0	0	0	0	0	0	0	0	0	0	0	0	0.612244898	0	0	0	0	0	0	0	0	0	0	0	0	0
AC007308.6	0	0	0	0	0.591836735	0	0	0	0	0	0	0	0	0	1.040816327	0	1.102040816	0	0	0	0	0	0	0	0	3.87755102	0.081632653	0	0	0	0	0	0	0	1.428571429	0	0	0	0	0	0	0	0.224489796	0	0	0	0.857142857	0.285714286	0.040816327
AC007308.7	0	0	0	0	0	0	0	0	0	0	0	0	0	0	0	0	0	0	0	0	0	0	0	0	0	0	0	0	0	0	0	0	0	0	0	0	0	0	0	0	0	0	0	0	0	0	0	0	0
AC007312.3	0	0	0	0	0	0	0	0	0	0	0	0	0	0	0	0	0	0	0	0	0	0	0	0	0	0	0	0	0	0	0	0	0	0	0	0	0	0	0	0	0	0	0	0	0	0	0	0	0
AC007316.3	0	0	0	0	0	0	0	0	0	0	0	0	0	0	0	0	0	0	0	0	0	0	0	0	0	0	0	0	0	0	0	0	0	0	0	0	0	0	0	0	0	0	0	0	0	0	0	0	0
AC007317.1	0	0	0	0	0	0	0	0	0	0	0	0	0	0	0	0	0	0	0	0	0	0	0	0	0	0	0	0	0	0	0	0	0	0	0	0	0	0	0	0	0	0	0	0	0	0	0	0	0
AC007318.5	0	0	0	0	0	0	0	0	0	0	0	0	0	0	0	0	0	0	0	0	0	0	0	0	0	0	0	0	0	0	0	0	0	0	0	0	0	0	0	0	0	0	0	0	0	0	0	0	0
AC007319.1	0	0	0	0	0	0	0	0	0	0	0	0	0	0	0	0	0	0	0	0	0	0	0	0	0	0	0	0	0	0	0	0	0	0	0	0	0	0	0	0	0	0	0	0	0	0	0	0	0
AC007322.1	0	0	0	0	0	0	0	0	0	0	0	0	0	0	0	0	0	0	0	0	0	0	0	0	0	0	0	0	0	0	0	0	0	0	0	0	0	0	0	0	0	0	0	0	0	0	0	0	0
AC007322.3	0	0	0	0	0	0	0	0	0	0	0	0	0	0	0	0	0	0	0	0	0	0	0	0	0	0	0	0	0	0	0	0	0	0	0	0	0	0	0	0	0	0	0	0	0	0	0	0	0
AC007322.5	0	0	0	0	0	0	0	0	0	0	0	0	0	0	0	0	0	0	0	0	0	0	0	0	0	0	0	0	0	0	0	0	0	0	0	0	0	0	0	0	0	0	0	0	0	0	0	0	0
AC007322.7	0	0	0	0	0	0	0	0	0	0	0	0	0	0	0	0	0	0	0	0	0	0	0	0	0	0	0	0	0	0	0	0	0	0	0	0	0	0	0	0	0	0	0	0	0	0	0	0	0
AC007326.9	0	0	0	0	0	0	0	0	0	0	0	0	0	0	0	0	0	0	0	0	0	0	0	0	0	0	0	0	0	0	0	0	0	0	0	0	0	0	0	0	0	0	0	0	0	0	0	0	0
AC007327.5	0	0	0	0	0	0	0	0	0	0	0	0	0	0	0	0	0	0	0	0	0	0	0	0	0	0	0	0	0	0	0	0	0	0	0	0	0	0	0	0	0	0	0	0	0	0	0	0	0
AC007327.6	0	0	0	0	0	0	0	0	0	0	0	0	0	0	0	0	0	0	0	0	0	0	0	0	0	0	0	0	0	0	0	0	0	0	0	0	0	0	0	0	0	0	0	0	0	0	0	0	0
AC007333.1	0	0	0	0	0	0	0	0	0	0	0	0	0	0	0	0	0	0	0	0	0	0	0	0	0	0	0	0	0	0	0	0	0	0	0	0	0	0	0	0	0	0	0	0	0	0	0	0	0
AC007339.1	0	0	0	0	0	0	0	0	0	0	0	0	0	0	0	0	0	0	0	0	0	0	0	0	0	0	0	0	0	0	0	0	0	0	0	0	0	0	0	0	0	0	0	0	0	0	0	0	0
AC007347.1	1.142857143	0	0	0	0	0	0	0.469387755	0	0.306122449	0	0	0	0	0	0	0	0	0	0	0	0	0	0	0	0	0.081632653	0	0	0	0	0	0	0	0	0	0.653061225	0	0	0	0	0	0	0	0	0	0	0	0
AC007349.4	0	0	0	0	0	0	0	0	0	0	0	0	0	0	0	5.918367347	0	0	0	0	0	0	0	0	0	0	0	0	0	0	0.428571429	0	0	0	0	1.510204082	0	0	0	0	0	0	0	0	0	0	0	0.285714286	0
AC007349.5	0	0	1.306122449	1.693877551	0	0	0	0	0.469387755	1.040816327	0.346938776	0	0	0	0	0	0	0	0	1.102040816	0.979591837	0	0.836734694	2.265306122	0	0	0.081632653	0	0	0.142857143	0	1.040816327	0.265306122	0	0.346938776	0	2.408163265	0.632653061	0	0	0.775510204	0	0	0	0.918367347	0.265306122	0	0.285714286	1.673469388
AC007349.7	0	0	0	0	4.632653061	0	0	0	1.387755102	0	0.346938776	0	0	0	1.040816327	0	0	0	0	1.102040816	2.755102041	0	0	0	0	0	0	0	0	0	0	0	0	1.836734694	0.346938776	0	0	0	2.020408163	0	0	3.163265306	0	2.326530612	0.081632653	0	0	0	0.040816327
AC007353.1	0	0	0	0	0	0	0	0	0	0	0	0	0	0	0	0	0	0	0	0	0	0	0	0	0	0	0	0	0	0	0	0	0	0	0	0	0	0	0	0	0	0	0	0	0	0	0	0	0
AC007358.1	0	0	0	0	0	0	0	0	0	0	0	0	0	0	0	0	0	0	0	0	0	0	0	0	0	0	0	0	0	0	0	0	0	0	0	0	0	0	0	0	0	0	0	0	0	0	0	0	0
AC007359.6	0	0	0	0	0	0	0	0	0	0	0	0	0	0	0	0	0	0	0	0	0	0	0	0	0	0	0	0	0	0	0	0.142857143	0	0	0.346938776	0	0	0	0	0	0	0	0	0	0	0	0	0	0
AC007362.1	0	0	0	0	0	0	0	0	0	0	0	0	0	0	0	0	0	0	0	0	0	0	0	0	0	0	0	0	0	0	0	0	0	0	0	0	0	0	0	0	0	0	0	0	0	0	0	0	0
AC007362.3	0	0	0	0	0	0	0	0	0	0	0	0	0	0	0	0	0	0	0	0	0	0	0	0	0	0	0	0	0	0	0	0	0	0	0	0	0	0	0	0	0	0	0	0	0	0	0	0	0
AC007364.1	0	0	0	0.163265306	0	0	0	0	0	0	0	0	0	0	0	0	0	0	0	0	0	0	0	0	0	0	0	0	0	0	0	0	0	0	0	0	0	0	0	0	0	0	0	0	0	0	0	0.285714286	0
AC007365.1	0	0	0	0	0	0	0	0	2.326530612	0	1.081632653	0	1.428571429	0	0	0	0	0	0	0	0	0	0	0	0	1.142857143	0.081632653	0	0	0	0	0.142857143	0.265306122	0	0	0	0	0	0	0	0.244897959	0	0	0	0	0	0	0	0
AC007365.2	0	0	0	0	0	0	0	0	0	0	0	0	0	0	0	0	0	0	0	0	0	0	0	0	0	0	0	0	0	0	0	0	0	0	0	0	0	0	0	0	0	0	0	0	0	0	0	0	0
AC007365.3	0	0	0	0	0	0	0	0	0	0	0	0	0	0	0	0	0	0	0	0	0	0	0	0	0	0	0	0	0	0	0	0.142857143	0	0	0	0	0	0	0	0	0	0	0	0	0	0	0	0	0
AC007365.4	0	0	0	0	0	0	0	0	0	0	0	0	0	0	0	0	0	0	0	0	0	0	0	0	0	0	0	0	0	0	0	0	0	0	0	0	0	0	0	0	0	0	0	0	0	0	0	0	0
AC007375.1	0	0	0	0	0	0	0	0	0	0	0	0	0	0	0	0	0	0	0	0	0	0	0	0	0	0	0	0	0	0	0	0	0	0	0	0	0	0	0	0	0	0	0	0	0	0	0	0	0
AC007377.1	0	0	0	0	0	0	0	0	0	0	0	0	0	0	0	0	0	0	0	0	0	0	0	0	0	0	0	0	0	0	0	0	0	0	0	0	0	0	0	0	0	0	0	0	0	0	0	0	0
AC007381.2	0	0.673469388	0	1.693877551	0	0	0	0	0	0	1.081632653	0.734693878	0	2.775510204	0	0	0	0	0	0	0	0	0	0	0	0	0	0	0.469387755	0	0	0	0	0	0	1.510204082	0	0	0	0	0	0	1.163265306	0.020408163	0.081632653	0.265306122	0	0	0.040816327
AC007381.3	3.632653061	0	4.081632653	0.163265306	0	0	1.040816327	2.265306122	0.469387755	1.816326531	0	5.142857143	0	4.204081633	0	5.918367347	0	0	0	0	0	2.081632653	0	0	2.510204082	0	0.918367347	0	2.693877551	1.816326531	0	0	1.285714286	0	3.428571429	0	0	0	0	0	3.346938776	3.163265306	0.224489796	3.591836735	2.448979592	2.142857143	0	0.285714286	7
AC007382.1	2.836734694	4.734693878	1.306122449	0.836734694	0	0.510204082	1.87755102	0.469387755	0.469387755	0.306122449	1.081632653	1.489795918	0	1.673469388	1.040816327	1.571428571	0	0	5.816326531	2.918367347	0.979591837	0.714285714	0.836734694	0.714285714	2.510204082	0	0	1.306122449	0.469387755	0.142857143	1.693877551	1.040816327	2.081632653	0	0.346938776	0	0	0	0.530612245	0	0.775510204	1.204081633	0.224489796	1.693877551	0.081632653	0.265306122	0.857142857	0	0.040816327
AC007383.3	4.387755102	0.673469388	4.959183674	1.693877551	2.530612245	4	0	0.469387755	2.326530612	1.816326531	1.918367347	1.489795918	3.428571429	1.673469388	3.020408163	0	0	1.755102041	0	0	0.979591837	0	0	0	0	1.142857143	0.081632653	1.306122449	1.714285714	2.571428571	0	4.326530612	6.448979592	4.510204082	2.367346939	1.530612245	1.571428571	2.020408163	2.979591837	1.448979592	0.775510204	0	2.040816327	0.775510204	0.081632653	2.142857143	0.857142857	3.06122449	2.897959184
AC007383.4	0	0	0	0	0	0	0	0	0	0	0	0	0	0	0	0	0	0	0	0	0	0	0	0	0	0	0	0	0	0	0	0	0	0	0	0	0	0	0	0	0	0	0	0	0	0	0	0	0
AC007383.6	0	0	0	0	0	0	0	0	0	0	0	0	0	0	0	0	0	0	0	0	0	0	0	0	0	0	0	0	0	0	0	0	0	0	0	0	0	0	0	0	0	0	0	0	0	0	0	0	0
AC007386.2	2.836734694	4.734693878	3.142857143	2.285714286	0	4	4.163265306	6.795918367	0.469387755	3.918367347	1.918367347	1.489795918	1.428571429	0	5.081632653	1.571428571	1.102040816	0	7.551020408	1.102040816	4.448979592	13.75510204	3.755102041	0	0	0	4.020408163	0	1.714285714	2.571428571	7.775510204	0.142857143	3.836734694	0.571428571	1.428571429	0	0.653061225	2.816326531	0	3.346938776	5.224489796	12.75510204	2.979591837	0	6.163265306	4.897959184	0	2.12244898	2.265306122
AC007386.3	0	0	0	0	0	0	0	0	0	0	0	0	0	0	0	0	0	0	0	0	0	0	0	0	0	0	0	0	0	0	0	0	0	0	0	0	0	0	0	0	0	0	0	0	0	0	0	0	0
AC007386.4	0	0	4.959183674	0.163265306	0	0.510204082	2.673469388	5.979591837	4.081632653	0.306122449	1.102040816	0	0	12.55102041	3.020408163	0	2.673469388	0	0	1.102040816	0	0	3.755102041	0	0	0	0.081632653	0.306122449	0	0.142857143	0	0	0.265306122	0	0.346938776	1.530612245	0	0.632653061	0	0.551020408	0	7.040816327	1.163265306	0.775510204	1.734693878	0.265306122	0.857142857	0	0.795918367
AC007387.2	0	0	0	0	0	0	0	0	0	0	0	0	0	0	0	0	0	0	0	0	0	0	0	0	0	0	0	0	0	0	0	0	0	0	0	0	0	0	0	0	0	0	0	0	0	0	0	0	0
AC007389.1	0	0	0	0	0	0	0	0	0	0	0	0	0	0	0	0	0	0	0	0	0	0	0	0	0	0	0	0	0	0	0	0	0	0	0	0	0	0	0	0	0	0	0	0	0	0	0	0	0
AC007389.2	0	0	0	0	0	0	0	0	0	0	0	0	0	0	0	0	0	0	0	0	0	0	0	0	0	0	0	0	0	0	0	0	0	0	0	0	0	0	0	0	0	0	0	0	0	0	0	0	0
AC007389.3	0	0	0.510204082	0	0	0	0	0	0	0	0	0.102040816	0	1.673469388	0	0	1.102040816	0	0	0	0	0	5.265306122	0	0	0	0.081632653	0.306122449	0	0	0	0	0	0	0	0	1.571428571	0	0	0	0	0	0	0	0	0	0	0	0
AC007389.4	0	0	0	0	0	0	0	0	0	0	0	0	0	0	0	0	0	0	0	0	0	0	0	0	0	0	0	0	0	0	0	0	0	0	0	0	0	0	0	0	0	0	0	0	0	0	0	0	0
AC007390.4	0	0	0	0	0	0	0	0	0	0	0	0	0	0	0	0	0	0	0	0	0	0	0	0	0	0	0	0	0	0	0	0	0	0	0	0	0	0	0	0	0	0	0	0	0	0	0	0	0
AC007391.2	0	0	0	0	0	0	0	0	0	0	0	0	0	0	0	0	0	0	0	0	0	0	0	2.265306122	0	0	0	0	0	0	0	0	0	0	0	0	0	0	0	0	0	0	0	0	0	0	0	0	0
AC007392.3	0	0	0	0	0	0	0	0	0	0	0	0	0	0	0	0	0	0	0	0	0	0	0	0	0	0	0	0	0	0	0	0	0.265306122	0	0	0	0	0	0	0	0	0	0	0	0	0	0	0	0
AC007392.4	0	0	0	0	0	0	0	0	0	0	0	0	0	0	0	0	0	0	0	0	0	0	0	0	0	0	0	0	0	0	0	0	0	0	0	0	0	0	0	0	0	0	0	0	0	0	0	0	0
AC007394.3	0	0	0	0	0	0	0	0	0	0	0	0	0	0	0	0	0	0	0	0	0	0	0	0	0	0	0	0	0	0	0	0	0	0	0	0	0	0	0	0	0	0	0	0	0	0	0	0	0
AC007395.3	0	0	0	0	0	0	0	0	0	0	0	0	0	0	0	0	0	0	0	0	0	0	0	0	0	0	0	0	0	0	0	0	0	0	0	0	0	0	0	0	0	0	0	0	0	0	0	0	0
AC007395.4	0	0	0	0	0	0	0	0	0	0	0	0	0	0	0	0	0	0	0	0	0	0	0	0	0	0	0	0	0	0	0	0	0	0	0	0	0	0	0	0	0	0	0	0	0	0	0	0	0
AC007401.1	0	0	0	0	0.591836735	0	0	0	0	0	0	0	0	0	0	0	0	0	0	0	0	0	0	2.265306122	0	0	0	0	0	0	0	0.142857143	0	0	0	0	0	0	0	0	0	0	0	0	0	0	0	0	0
AC007401.2	0	0	0.510204082	0	0	0	0	0	0	0	0	0	0	0	0	0	0	0	0	0	0	0	0	0	0	0	0	0	0	0	0	0	0	0	0	0	0	0	0	0	0	0	0	0	0	0	0	0	0
AC007402.1	0	0	0	0	0	0	0	0	0	0	0	0	0	0	0	0	0	0	0	0	0	0	0	0	0	0	0	0	0	0	0	0	0	0	0	0	0	0	0	0	0	0	0	0	0	0	0	0	0
AC007403.1	0	0	0	0	0	0	0	0	0	0	0	0	0	0	0	0	0	0	0	0	0	0	0	0	0	0	0	0	0	0	0	0	0	0	0	0	0	0	0	0	0	0	0	0	0	0	0	0	0
AC007403.2	0	0	0	0	0	0	0	0	0	0	0	0	0	0	0	0	0	0	0	0	0	0	0	0	0	0	0	0	0	0	0	0	0	0	0	0	0	0	0	0	0	0	0	0	0	0	0	0	0
AC007403.3	0	0	0	0	0	0	0	0	0	0	0	0	0	0	0	0	0	0	0	0	0	0	0	0	0	0	0	0	0	0	0	0	0	0	0	0	0	0	0	0	0	0	0	0	0	0	0	0	0
AC007405.4	0	0	0.510204082	0	0	0	1.040816327	0	2.326530612	0	0	0	0	0	0	0	2.673469388	4.530612245	0	1.102040816	0	0	2.204081633	0	0	0	0	0.306122449	0	0	0	0	0	0	0	0.612244898	2.408163265	0	0	1.448979592	0	0	0	0	0	0.265306122	0	0	0.040816327
AC007405.6	0	0	0	0	0	0	0	0	0	0	0.346938776	0	1.428571429	0	0	0	0	0	0	0	0	0	0.836734694	0	0	0	0	0	0	0	0	0	0	0	0	0	0	0	0	0	0.244897959	5.081632653	0	0	0	0	0	0	0
AC007405.8	0	0	0	0	0	0	0	0	0	0	0	0	0	0	0	0	0	0	0	0	0	0	0	0	0	0	0	0	0	0	0	0	0	0	0	0	0	0	0	0	0	0	0	0	0	0	0	0	0
AC007421.1	0	0	0	0	0	0	0	0	0	0	0	0	0	0	0	0	0	0	0	0	0	0	0	0	0	0	0	0	0	0	0	0	0	0	0	0	0	0	0	0	0	0	0	0	0	0	0	0	0
AC007422.1	0	0	0	0	0	0	0	0	0	0	0	0	0	0	0	0	0	0	0	0	0	0	0	0	0	0	0	0	0	0	0	0	0	0	0	0	0	0	0	0	0	0	0	0	0	0	0	0	0
AC007435.1	0	0	0	0	0	0	0	0	0	0	0	0	0	0	0	0	0	0	0	0	0	0	0	0	0	0	0	0	0	0	0	0	0	0	0	0	0	0	0	0	0	0	0	0	0	0	0	0	0
AC007436.1	0	0	0	0	0	0	0	0	0	0	0	0	0	0	0	0	0	0	0	0	0	0	0	0	0	0	0	0	0	0	0	0	0	0	0	0	0	0	0	0	0	0	0	0	0	0	0	0	0
AC007450.1	0	0	0	0	0	0	0	0	0	0	0	0	0	0	0	0	0	0	0	0	0	0	0	0	0	0	0	0	0	0	0	0	0	0	0	0	0	0	0	0	0	0	0	0	0	0	0	0	0
AC007461.1	0	0	0	0	0	0	0	0	0	0	0	0	0	0	0	0	0	0	0	0	0	0	0	0	0	0	0	0	0	0	0	0	0	0	0	0	0	0	0	0	0	0	0	0	0	0	0	0	0
AC007461.2	0	0	0	0	0	0	0	0	0	0	0	0	0	0	0	0	0	0	0	0	0	0	0	0	0	0	0	0	0	0	0	0	0	0	0	0	0	0	0	0	0	0	0	0	0	0	0	0	0
AC007463.2	0	0	0	0	0	0	0	0	1.387755102	0	0	0	0	0	0	0	0	0	0	0	0	0	0	0	0	0	0	0	0	0	0	0	0	0	0	0	0	0	0	0	0	0	0	0	0	0	0	0	0
AC007486.1	0	0	0	0	0	0	0	0	0	0	0	0	0	0	0	0	0	0	0	0	0	0	0	0	0	0	0	0	0	0	0	0	0	0	0	0	0	0	0	0	0	0	0	0	0	0	0	0	0
AC007528.1	0	0	0	0	0	0	0	0	0	0	0	0	0	0	0	0	0	0	0	0	0	0	0	0	0	0	0	0	0	0	0	0	0	0	0	0	0	0	0	0	0	0	0	0	0	0	0	0	0
AC007535.1	0	0	0	0	0	0	0	0	0	0	0	0	0	0	0	0	0	0	0	0	0	0	0	0	0	0	0	0	0	0	0	0	0	0	0	0	0	0	0	0	0	0	0	0	0	0	0	0	0
AC007551.1	0	0	0	0	0	0	0	0	0	0	0	0	0	0	0	0	0	0	0	0	0	0	0	0	0	0	0	0	0	0	0	0	0	0	0	0	0	0	0	0	0	0	0	0	0	0	0	0	0
AC007551.2	0	0	0	0	0	0	0	0	0	0	0	0	0	0	0	0	0	0	0	0	0	0	0	0	0	0	0	0	0	0	0	0	0	0	0	0	0	0	0	0	0	0	0	0	0	0	0	0	0
AC007551.3	4.408163265	2.591836735	5.87755102	6.93877551	5.87755102	13.48979592	6.469387755	6.795918367	4.081632653	3.918367347	3.489795918	7.979591837	5.612244898	1.673469388	3.020408163	12.79591837	4.326530612	4.530612245	7.551020408	4.795918367	4.448979592	13.7755102	0.836734694	3.755102041	0	3.87755102	0.918367347	3.163265306	0.469387755	12.12244898	5.632653061	1.897959184	6.448979592	12.06122449	5.469387755	1.530612245	7.285714286	4.408163265	5.448979592	7.183673469	3.346938776	0	6.387755102	7.102040816	6.163265306	4	10.67346939	3.06122449	10.14285714
AC007556.3	0	0	1.306122449	0	0	0.510204082	0	0.469387755	0	0	0.346938776	0.102040816	0	0	0	0	2.673469388	0	0	0	0	0	0	0	0	0	0.081632653	0	0	0.142857143	0	0	0	0.571428571	0	0	0	0.632653061	0	0	0	0	0.224489796	0	0.081632653	1.306122449	0	0.285714286	0
AC007557.1	0	0	0	0	0	0	0	0	0	0	0	0	0	0	0	0	0	0	0	0	0	0	0	0	0	0	0	0	0	0	0	0	0	0	0	0	0	0	0	0	0	0	0	0	0	0	0	0	0
AC007557.2	0	0	0	0	0	0	0	0	0	0	0	0	0	0	0	0	0	0	0	0	0	0	0	0	0	0	0	0	0	0	0	0	0	0	0	0	0	0	0	0	0	0	0	0	0	0	0	0	0
AC007557.3	0	0	0	0	0	0	0	0	0	0	0	0	0	0	0	0	0	0	0	0	0	0	0	0	0	0	0	0	0	0	0	0	0	0	0	0	0	0	0	0	0	0	0	0	0	0	0	0	0
AC007557.4	0	0	0	0	0	0	0	0	0	0	0	0	0	0	0	0	0	0	0	0	0	0	0	0	0	0	0	0	0	0	0	0	0	0	0	0	0	0	0	0	0	0	0	0	0	0	0	0	0
AC007559.1	0	0	0	0	0	0	0	0	0	0	0	0	0	0	0	0	0	0	0	0	0	0	0	0	0	0	0	0	0	0	0	0	0	0	0	0	0	0	0	0	0	0	0	0	0	0	0	0	0
AC007560.1	0	0	0	0	0	0	0	0	0	0	0	0	0	0	0	0	0	0	0	0	0	0	0	0	0	0	0	0	0	0	0	0	0	0	0	0	0	0	0	0	0	0	0	0	0	0	0	0	0
AC007560.2	0	0	0	0	0	0	0	0	0	0	0	0	0	0	0	0	0	0	0	0	0	0	0	0	0	0	0	0	0	0	0	0	0	0	0	0	0	0	0	0	0	0	0	0	0	0	0	0	0
AC007562.1	0	0	0	0	0	0	0	0	0	0	0	0	0	0	0	0	0	0	0	0	0	0	0	0	0	0	0	0	0	0	0	0	0	0	0	0	0	0	0	0	0	0	0	0	0	0	0	0	0
AC007563.1	0	0	0	0	0	0	0	0	0	0	0	0	0	0	0	0	0	0	0	0	0	0	0	0	0	0	0	0	0	0	0	0	0	0	0	0	0	0	0	0	0	0	0	0	0	0	0	0	0
AC007563.3	0	0	0	0	0	0	0	0	0	0	0	0	0	0	0	0	0	0	0	0	0	0	0	0	0	0	0	0	0	0	0	0	0	0	0	0	0	0	0	0	0	0	0	0	0	0	0	0	0
AC007563.4	0	0	0	0	0	0	0	0	0	0	0	0	0	0	0	0	0	0	0	0	0	0	0	0	0	0	0	0	0	0	0	0	0	0	0	0	0	0	0	0	0	0	0	0	0	0	0	0	0
AC007563.5	0	0	0	0	0	0	0	0	0	0	0	0	0	0	0	0	0	0	0	0	0	0	0	0	0	0	0	0	0	0	0	0	0	0	0	0	0	0	0	0	0	0	0	0	0	0	0	0	0
AC007566.10	1.142857143	0	0	0.163265306	1.571428571	1.367346939	1.87755102	0	0	1.040816327	0.346938776	0.102040816	3.428571429	0	1.040816327	1.571428571	1.102040816	3.06122449	0	1.102040816	0.979591837	2.081632653	0	0	2.510204082	0	0	0	2.693877551	0.142857143	3.714285714	1.897959184	0.265306122	0	0	0	0	0	0	1.448979592	0.244897959	3.163265306	0.224489796	0.775510204	1.734693878	0.265306122	0	0.285714286	0
AC007567.1	0	0	0	0	0	0	0	0	0	0	0	0	0	0	0	0	0	0	0	0	0	0	0	0	0	0	0	0	0	0	0	0	0	0	0	0	0	0	0	0	0	0	0	0	0	0	0	0	0
AC007568.1	0	0	0	0	0	0	0	0	0	0	0	0	0	0	0	0	0	0	0	0	0	0	0	0	0	0	0	0	0	0	0	0	0	0	0	0	0	0	0	0	0	0	0	0	0	0	0	0	0
AC007611.1	0	0	0	0	0	0	0	0	0	0	0	0	0	0	0	0	0	0	0	0	0	0	0	0	0	0	0	0	0	0	0	0	0	0	0	0	0	0	0	0	0	0	0	0	0	0	0	0	0
AC007618.3	0	0	0	0	0	0	0	0	0	0	0	0	0	0	0	0	0	0	0	0	0	0	0	0	0	0	0	0	0	0	0	0	0	0	0	0	0	0	0	0	0	0	0	0	0	0	0	0	0
AC007620.3	28.12244898	17.83673469	18.79591837	35.93877551	23.16326531	36.55102041	24.59183673	20.57142857	50.59183673	28.53061224	28.93877551	33.12244898	26.79591837	33.42857143	27.42857143	26.04081633	27.59183673	49	41.34693878	64.16326531	40.3877551	60.71428571	42.67346939	32.48979592	18.83673469	24.79591837	32.42857143	22.16326531	21.02040816	16.10204082	23	30.20408163	17.69387755	29.73469388	26.26530612	23.6122449	32.24489796	32.34693878	38.24489796	41.20408163	34.73469388	18.83673469	17.65306122	28.87755102	24.02040816	21.97959184	60.28571429	15.40816327	25.16326531
AC007631.1	0	0	0	0	0	0	0	0	0	0	0	0	0	0	0	0	0	0	0	0	0	0	0	0	0	0	0	0	0	0	0	0	0	0	0	0	0	0	0	0	0	0	0	0	0	0	0	0	0
AC007652.1	0	0	0	0	0	0	0	0	0	0	0	0	0	0	0	0	0	0	0	0	0	0	0	0	0	0	0	0	0	0	0	0	0	0	0	0	0	0	0	0	0	0	0	0	0	0	0	0	0
AC007677.2	0	0	0	0	0	0	0	0	0	0	0	0	0	0	0	0	0	0	0	0	0	0	0	0	0	0	0	0	0	0	0	0	0	0	0	0	0	0	0	0	0	0	0	0	0	0	0	0	0
AC007679.1	0	0	0	0	0	0	0	0	0	0	0	0	0	0	0	0	0	0	0	0	0	0	0	0	0	0	0	0	0	0	0	0	0	0	0	0	0	0	0	0	0	0	0	0	0	0	0	0	0
AC007679.3	0	0	0	0	0	0	0	0	0	0	0	0	0	0	0	0	0	0	4.244897959	0	0	0	0	0	0	0	0	0	0	0	0	0	0.265306122	0	0	0	0	0	0	0	0	0	0	0	0	0	0	0	0
AC007679.4	0	0	0	0	0	0	0	0	0	0	0	0	0	0	0	0	0	0	0	0	0	0	0	0	0	0	0	0	0	0	0	0	0	0	0	0	0	0	0	0	0	0	0	0	0	0	0	0	0
AC007680.2	0	0	0	0	0	0	0	0	0	0	0	0	0	0	0	0	0	0	0	0	0	0	0	0	0	0	0	0	0	0	0	0	0	0	0	0	0	0	0	0	0	0	0	0	0	0	0	0	0
AC007682.1	0	0	0	0	0	0	0	0	0	0	0	0	0	0	0	0	0	0	0	0	0	0	0	0	0	0	0	0	0	0	0	0	0	0	0	0	0	0	0	0	0	0	0	0	0	0	0	0	0
AC007682.2	0	0	0	0	0	0	0	0	0	0	0	0	0	0	0	0	0	0	0	0	0	0	0	0	0	0	0	0	0	0	0	0	0	0	0	0	0	0	0	0	0	0	0	0	0	0	0	0	0
AC007682.3	0	0	0	0	0	0	0	0	0	0	0	0	0	0	0	0	0	0	0	0	0	0	0	0	0	0	0	0	0	0	0	0	0	0	0	0	0	0	0	0	0	0	0	0	0	0	0	0	0
AC007690.1	6.714285714	0	1.306122449	1.693877551	5.87755102	3.102040816	2.673469388	0.469387755	2.326530612	0.306122449	2.714285714	1.489795918	0	7.367346939	7.142857143	5.918367347	2.673469388	1.755102041	0	2.918367347	0	6.551020408	0	0.714285714	0.897959184	0	3.306122449	1.306122449	6.979591837	4.183673469	2.571428571	3.551020408	1.285714286	3.244897959	3.428571429	0	6.285714286	3.673469388	2.979591837	2.346938776	4.551020408	7.081632653	4.693877551	2.326530612	7.612244898	0.265306122	0	3.06122449	2.265306122
AC007731.1	0	0	0	0	0	0	0	0	0	0	0	0	0	0	0	0	0	0	0	0	0	0	0	0	0	0	0	0	0	0	0	0	0	0	0	0	0	0	0	0	0	0	0	0	0	0	0	0	0
AC007740.1	0	0	0	0	0	0	0	0	0	0	0	0	0	0	0	0	0	0	0	0	0	0	0	0	0	0	0	0	0	0	0	0	0	0	0	0	0	0	0	0	0	0	0	0	0	0	0	0	0
AC007742.3	0	0	0	0	0	0	0	0	0	0	0	0	0	0	0	0	0	0	0	0	0	0	0	0	0	0	0	0	0	0	0	0	0	0	0	0	0	0	0	0	0	0	0	0	0	0	0	0	0
AC007742.7	0	0	0	0	0	0	0	0	0	0	0	0	0	0	0	0	0	0	0	0	0	0	0	0	0	0	0	0	0	0	0	0	0	0	0	0	0	0	0	0	0	0	0	0	0	0	0	0	0
AC007743.1	0	0	0	0	0	0	0	0	0	0	0	0	0	0	0	0	0	0	0	0	0	0	0	0	0	0	0.081632653	0	0	0	0.428571429	0	0	0	1.428571429	0	0	0	0	0	0	0	0	0	0	0	0	0	0
AC007750.5	0	0	0	0	0	0	0	0	0	0	1.102040816	0	0	0	0	0	0	0	0	0	0	0	0	0	0	0	0	0	0	0	0	0	0	0	0	0	0	0	0	0.551020408	0	0	0	0	0	0	0	0	0
AC007773.1	0	0	0	0	0	0	0	0	0	0	0	0	0	0	0	0	0	0	0	0	0	0	0	0	0	0	0	0	0	0	0	0	0	0	0	0	0	0	0	0	0	0	0	0	0	0	0	0	0
AC007773.2	0	0	0	0	0.591836735	0	0	0.469387755	0	0	1.102040816	0	0	0	0	1.571428571	2.673469388	0	5.836734694	0	4.448979592	0.714285714	2.224489796	0.714285714	0	1.142857143	0	0.306122449	0.469387755	0.93877551	0	0.142857143	0.265306122	0	1.428571429	0	0	0	3.836734694	0.551020408	0	3.163265306	0	2.326530612	0.918367347	0	0.857142857	0	0.040816327
AC007773.3	0	0	0	0	0	0	0	0	0	0	0	0	0	0	0	0	0	0	0	0	0	0	0	0	0	0	0	0	0	0	0	0	0	0	0	0	0	0	0	0	0	0	0	0	0	0	0	0	0
AC007787.2	0	0	0	0	0	0	0	0	0	0	0	0	0	0	0	0	0	0	0	0	0	0	0	0	0	0	0	0	0	0	0	0	0	0	0	0	0	0	0	0	0	0	0	0	0	0	0	0	0
AC007790.4	0	0	0	0	0	0	0	0	0	0	0	0	0	0	0	0	0	0	0	0	0	0	0	0	0	0	0	0	0	0	0	0	0	0	0	0	0	0	0	0	0	0	0	0	0	0	0	0	0
AC007795.1	0	0	0	0	0	0	0	0	0	0	0	0	0	0	0	0	0	0	0	0	0	0	0	0	0	0	0	0	0	0	0	0	0	0	0	0	0	0	0	0	0	0	0	0	0	0	0	0	0
AC007796.1	0	0	0.510204082	0	0	0	0	0	0	0	0	0	0	7.367346939	0	0	0	0	0	0	0	0	0	0	0	0	0	0	0	0	0	0	0	0	0.346938776	0	0	0	0.530612245	0	0	0	0	0.020408163	0	0	0	0	0
AC007842.1	0	0	0	0	0	0	0	0	0	0	0	0	0	0	0	0	0	0	0	0	0	0	0	0	0	0	0	0	0	0	0	0	0	0	0	0	0	0	0	0	0	0	0	0	0	0	0	0	0
AC007875.2	0	0	0	0	0	0	0	0	0	0	0	0	0	0	0	0	0	0	0	0	0	0	0	0	0	0	0	0	0	0	0	0	0	0	0	0	0	0	0	0	0	0	0	0	0	0	0	0	0
AC007875.3	0	0	0	0	0	0	0	0	0	0	0	0	0	0	0	0	0	0	0	0	0	0	0	0	0	0	0	0	0	0	0	0	0	0	0	0	0	0	0	0	0	0	0	0	0	0	0	0	0
AC007879.1	0	0	0	0	0	0	0	0	0	0	0	0	0	0	0	0	0	0	0	0	0	0	0	0	0	0	0	0	0	0	0	0	0	0	0	0	0	0	0	0	0	0	0	0	0	0	0	0	0
AC007879.2	1.142857143	0	0	0.163265306	0.591836735	1.367346939	0	0	0	0	0	0.12244898	0	0	0	0	0	0	0	1.102040816	0	0	0.836734694	0	0	0	0	0.306122449	0	0.142857143	1.693877551	0	0.265306122	0	0	1.530612245	0	0	0	4.367346939	0.244897959	0	0	0	0	0	0	0	0.040816327
AC007879.3	0	0	0	0	0.591836735	0	0	0	0	0	0	0	0	0	0	0	0	0	0	0	0	0	0	0	0	0	0	0	0	0.142857143	0	0	0	0	0	0	0	0	0	0	0	0	0	0	0	0	0	0	0
AC007879.4	0	0	0	0	0	0	0	0	0	0	0	0	0	0	0	0	0	0	0	0	0	0	0	0	0	0	0	0	0	0	0	0	0	0	0	0	0	0	0	0	0	0	0	0	0	0	0	0	0
AC007879.5	1.142857143	1.693877551	0	6.224489796	2.530612245	0	0.367346939	2.265306122	1.387755102	2.489795918	8.020408163	1.489795918	5.612244898	1.673469388	1.040816327	0	1.102040816	0	0	0	0	2.081632653	0	5.204081633	5.816326531	0	0.081632653	1.306122449	0	0.142857143	0	0.142857143	2.081632653	0	2.367346939	0.612244898	0	0	0.530612245	0	0.244897959	1.224489796	1.163265306	0.020408163	3.183673469	0	0	0.285714286	0
AC007879.6	0	0	0	0	0	0	0	0	0	0	0	0	0	0	0	0	0	0	0	0	0	0	0	0	0	0	0	0	0	0	0	0	0	0	0	0	0	0	0	0	0	0	0	0	0	0	0	0	0.040816327
AC007879.7	1.142857143	1.693877551	0	3.591836735	0	1.367346939	1.040816327	2.265306122	0	1.040816327	1.102040816	0	5.612244898	4.204081633	0	1.571428571	0	6.204081633	0	2.918367347	0.979591837	0	2.224489796	5.204081633	0.897959184	2.408163265	0.081632653	2.265306122	0	0.142857143	2.571428571	1.040816327	1.285714286	3.265306122	0.346938776	3.448979592	0.653061225	0.632653061	2.020408163	3.346938776	0.775510204	0	0.224489796	0.775510204	3.183673469	0	0	0.285714286	1.673469388
AC007880.1	0.387755102	3.714285714	9.265306122	2.306122449	1.571428571	4	8.102040816	9.346938776	3.244897959	3.918367347	1.102040816	3.285714286	1.428571429	2.775510204	9.448979592	5.918367347	2.673469388	0	9.142857143	4.795918367	0.979591837	9.387755102	6.755102041	3.755102041	2.510204082	2.448979592	1.775510204	0	2.693877551	6.448979592	1.693877551	3.551020408	4.673469388	0	4.469387755	1.530612245	2.408163265	2.020408163	0	6.326530612	8.387755102	5.081632653	9.959183674	0.020408163	6.87755102	0.265306122	0.857142857	2.12244898	3.551020408
AC007881.1	0	0	0	0	0	0	0	0	0	0	0	0	0	0	0	0	0	0	0	0	0	0	0	0	0	0	0	0	0	0	0	0	0	0	0	0	0	0	0	0	0	0	0	0	0	0	0	0	0
AC007881.2	0	0	0	0	0	0	0	0	0	0	0	0	0	0	0	0	0	0	0	0	0	0	0	0	0	0	0	0	0	0	0	0	0	0	0	0	0	0	0	0	0	0	0	0	0	0	0	0	0
AC007881.4	0	0	0	0	0	0	0	0	0	0	0	0	0	0	0	0	0	0	0	0	0	0	0	0	0	0	0	0	0	0	0	0	0	0	0	0	0	0	0	0	0	0	0	0	0	0	0	0	0
AC007899.3	0	0	0	0	0	0	0	0	0	0	0	0	0	0	0	0	0	0	0	0	0	0	0	0	0	0	0	0	0	0	0	0	0	0	0	0	0	0	0	0	0	0	0	0	0	0	0	0	0
AC007919.1	0	0	0	0	0	0	0	0	0	0	0	0	0	0	0	0	0	0	0	0	0	0	0	0	0	0	0	0	0	0	0	0	0	0	0	0	0	0	0	0	0	0	0	0	0	0	0	0	0
AC007919.18	0	0	0	0	0	0	0	0	0	0	0	0	0	0	0	0	0	0	0	0	0	0	0	0	0	0	0	0	0	0	0	0	0	0	0	0	0	0	0	0	0	0	0	0	0	0	0	0	0
AC007919.19	0	0	0	0	0	0	0	0	0	0	0	0	0	0	0	0	0	0	0	0	0	0	0	0	0	0	0	0	0	0	0	0	0	0	0	0	0	0	0	0	0	0	0	0	0	0	0	0	0
AC007919.2	0	0	0	0	0	0	0	0	0	0	0	0	0	0	0	0	0	0	0	0	0	0	0	0	0	0	0	0	0	0	0	0	0	0	0	0	0	0	0	0	0	0	0	0	0	0	0	0	0
AC007948.1	0	0	0	0	0	0	0	0	0	0	0	0	0	0	0	0	0	0	0	0	0	0	0	0	0	0	0	0	0	0	0	0	0	0	0	0	0	0	0	0	0	0	0	0	0	0	0	0	0
AC007950.1	0	1.693877551	0	0.163265306	2.530612245	0	0	0.469387755	0.469387755	0	1.102040816	0	0	0	0	0	0	0	0	0	0	0	0	0	0	0	0	2.265306122	0	0	0	1.040816327	0	3.265306122	0	0.612244898	0	2.020408163	0	3.346938776	0	1.224489796	0.224489796	0.020408163	0	0	22.26530612	1.224489796	0.040816327
AC007952.1	0	0	0	0	0	0	0	0	0	0	0	0	0	0	0	0	0	0	0	0	0	0	0	0	0	0	0	0	0	0	0	0	0	0	0	0	0	0	0	0	0	0	0	0	0	0	0	0	0
AC007952.4	0	0	0	0	0	0	0	0	0	0	0	0	0	0	0	0	0	0	0	0	0	0	0	0	0	0	0	0	0	0	0	0	0	0	0	0	0	0	0	0	0	0	0	0	0	0	0	0	0
AC007952.5	1.93877551	1.693877551	4.081632653	2.306122449	0	0	0.367346939	6.795918367	1.387755102	0	0.346938776	2.612244898	0	4.204081633	0	0	0	9.959183674	2.918367347	0	0	2.081632653	0.836734694	0.714285714	0.897959184	0	0.918367347	0.306122449	2.693877551	3.387755102	0	4.326530612	1.285714286	0	0	2.448979592	1.571428571	2.020408163	3	0.551020408	5.714285714	0	5.489795918	0	9.142857143	0	0.87755102	0	2.265306122
AC007952.6	0	0	0	0	0.591836735	0	0	0	0	0	0	0.734693878	0	0	0	0	0	0	0	0	0	0	0	0	0	0	0	0	0	0	0	0	0	0	0	0	0	0	0	0	0.244897959	0	0	0	0.918367347	0	0	0	0.040816327
AC007956.1	0	0	0	0	0.591836735	0	0	0	0	0	0	0	3.448979592	4.204081633	0	0	0	0	0	0	0.979591837	0	0	0	0	0	0	0	0	0	0	0	0.265306122	0	0	0	0	0	0	0	1.979591837	0	0	0	0.918367347	0	0	0	0.816326531
AC007965.1	0	0	0	0	0	0	0	0	0	0	0	0	0	0	0	0	0	0	0	0	0	0	0	0	0	0	0	0	0	0	0	0	0	0	0	0	0	0	0	0	0	0	0	0	0	0	0	0	0
AC007966.1	0	0	0	0	0	0.510204082	0	0	0	0	0	0	0	0	0	0	0	0	0	0	0	0	0	0	0	0	0	0	0	0	0	0	0	0	0	0	0	0	0	0	0	0	0	0	0	0	0	0	0
AC007967.2	0	0	0	0	0	0	0	0	0	0	0	0	0	0	0	0	0	0	0	0	0	0	0	0	0	0	0	0	0	0	0	0	0	0	0	0	0	0	0	0	0	0	0	0	0	0	0	0	0
AC007967.3	0	0	0	0	0	0	0	0	0	0	0	0	0	0	0	0	0	0	0	0	0	0	0	0	0	0	0	0	0	0	0	0	0	0	0	0	0	0	0	0	0	0	0	0	0	0	0	0	0
AC007967.4	0	0	0	0	0	0	0	0	0	0	0	0	0	0	0	0	0	0	0	0	0	0	0	0	0	0	0	0	0	0	0	0	0	0	0	0	0	0	0	0	0	0	0	0	0	0	0	0	0
AC007969.4	0	0	0	0	0	0	0	0	0	0	0	0	0	0	0	0	0	0	0	0	0	0	0	0	0	0	0	0	0	0	0	0	0	0	0	0	0	0	0	0	0	0	0	0	0	0	0	0	0
AC007969.5	0	0	0	0	0	0	0	0	0	0	0	0	0	0	0	0	0	0	0	0	0	0	0	0	0	0	0	0	0	0	0	0	0	0	0	0	0	0	0	0	0	0	0	0	0	0	0	0	0
AC007970.1	0	0	0.510204082	0	0.591836735	0	0	0	0	0.306122449	0	0	0	0	0	0	0	0	0	0	0	0	0	0	0	0	0	0	0	0	0	0	0	0	0	0	0	0	0	0	0	0	0	0	0	0	0	0.285714286	0
AC008045.1	0	0	0	0	0	0	0	0	0	0	0	0	0	0	0	0	0	0	0	0	0	0	0	0	0	0	0	0	0	0	0	0	0	0	0	0	0	0	0	0	0	0	0	0	0	0	0	0	0
AC008060.5	0	0	0	0	0	0	0	0	0	0	0	0	0	0	0	0	0	0	0	0	0	0	0	0	0	0	0	0	0	0	0	0	0	0	0	0	0	0	0	0	0	0	0	0	0	0	0	0	0
AC008060.7	0	0	0	0	0	0	0	0	0	0	0	0	0	0	0	0	0	0	0	0	0	0	0	0	0	0	0	0	0	0	0	0	0	0	0	0	0	0	0	0	0	0	0	0	0	0	0	0	0
AC008060.8	0	0	0	0	0	0	0	0	0	0	0	0	0	0	0	0	0	0	0	0	0	0	0	0	0	0	0	0	0	0	0	0	0	0	0	0	0	0	0	0	0	0	0	0	0	0	0	0	0
AC008063.2	0	0	2.142857143	0	0.591836735	0	0	0	0	0	0.346938776	0.12244898	0	0	0	0	0	0	0	0	0	0	0.836734694	0	0	0	0	0	0.469387755	0.142857143	0.428571429	0	0	0	0	0	1.571428571	0	0	0	0	0	0.224489796	0	0	0	0	0	0.040816327
AC008063.3	0	0	0	0	0	0	0	0	0	0	0	0	0	0	0	0	0	0	0	0	0	0	0	0	0	0	0	0	0	0	0	0	0	0	0	0	0	0	0	0	0	0	0	0	0	0	0	0	0
AC008064.1	0	0	0	0	0	0	0	0	0	0	0	0	0	0	0	0	0	0	0	0	0	0	0	0	0	0	0	0	0	0	0	0	0	0	0	0	0	0	0	0	0	0	0	0	0	0	0	0	0
AC008065.1	0	0	0	0	0	0	0	0	0	0	0	0	0	0	0	0	0	0	0	0	0	0	0	0	0	0	0	0	0	0	0	0	0	0	0	0	0	0	0	0	0	0	0	0	0	0	0	0	0
AC008067.2	0	0	0	0	0	0	0	0	0	0	0	0	0	0	0	0	0	0	0	0	0	0	0	0	0	0	0	0	0	0	0	0	0	0	0	0	0	0	0	0	0	0	0	0	0	0	0	0	0
AC008069.1	0	0	0	0	0	0	0	0	0	0	0	0	0	0	0	0	0	0	0	0	0	0	0	0	0	0	0	0	0	0	0	0	0	0	0	0	0	0	0	0	0	0	0	0	0	0	0	0	0
AC008069.2	0	0	0	0	0	0	0	0	0	0	0	0	0	0	0	0	0	0	0	0	0	0	0	0	0	0	0	0	0	0	0	0	0	0	0	0	0	0	0	0	0	0	0	0	0	0	0	0	0
AC008072.1	0	0	0	0	0	0	0	0	0	0	0	0	0	0	0	0	0	0	0	0	0	0	0	0	0	0	0	0	0	0	0	0	0	0	0	0	0	0	0	0	0	0	0	0	0	0	0	0	0
AC008073.7	0	0	0	0	0	0	0	0	0	0	0	0	0	0	0	0	0	0	0	0	0	0	0	0	0	0	0	0	0	0	0	0	0	0	0	0	0	0	0	0	0	0	0	0	0	0	0	0	0
AC008073.9	0	0	0	0.163265306	0	0	0.367346939	0.469387755	0	0.306122449	0	0	1.428571429	0	0	0	0	3.06122449	0	0	0	0	0	0.714285714	0	0	0	1.306122449	0.469387755	0.142857143	0	0	0	0.571428571	1.428571429	4.448979592	0	0.632653061	0	0.551020408	0.244897959	0	1.163265306	0.775510204	0.081632653	0	4.714285714	0.285714286	0.040816327
AC008074.3	0.387755102	0	1.306122449	0	3.653061225	2.183673469	2.673469388	0	5.979591837	1.816326531	2.734693878	0.734693878	0	0	0	3.653061225	1.102040816	0	0	2.918367347	0.979591837	0	0	3.755102041	0	5.387755102	3.306122449	3.163265306	0	0	0	0	2.081632653	0.571428571	0	0.612244898	0	4.408163265	0	1.448979592	0.244897959	0	0	0	0.081632653	1.306122449	2.816326531	1.224489796	0.040816327
AC008074.4	0	0	0	0	0	0	0	0	0	0	0	0	0	0	0	0	0	0	0	0	0	0	0	0	0	0	0	0	0	0	0	0	0	0	0	0	0	0	0	0	0	0	0	0	0	0	0	0	0
AC008074.5	0	0	0	0	0	0	0	0	0	0	0	0	0	0	0	0	0	0	0	0	0	0	0	0	0	0	0	0	0	0	0	0	0	0	0	0	0	0	0	0	0	0	0	0	0	0	0	0	0
AC008079.9	0	0	0	0	0	0	0	0	0	0	0	0	0	0	0	0	0	0	0	0	0	0	0	0	0	0	0	0	0	0	0	0	0	0	0	0	0	0	0	0	0	0	0	0	0	0	0	0	0
AC008085.1	0	0	0	0	0	0	0	0	0	0	0	0	0	0	0	0	0	0	0	0	0	0	0	0	0	0	0	0	0	0	0	0	0	0	0	0	0	0	0	0	0	0	0	0	0	0	0	0	0
AC008088.4	0	0	0	0	0	0	0	0	0	0	0	0	0	0	0	0	0	0	0	0	0	0	0	0	0	0	0	0	0	0	0	0	0	0	0	0	0	0	0	0	0	0	0	0	0	0	0	0	0
AC008122.1	0	0	0	0	0	0	0	0	0	0	0	0	0	0	0	0	0	0	0	0	0	0	0	0	0	0	0	0	0	0	0	0	0	0	0	0	0	0	0	0	0	0	0	0	0	0	0	0	0
AC008132.1	0	0	0	0	0	0	0	0	0	0	0	0	0	0	0	0	0	0	0	0	0	0	0	0	0	0	0	0	0	0	0	0	0	0	0	0	0	0	0	0	0	0	0	0	0	0	0	0	0
AC008132.12	0	0	0	0	0	0	0	0	0	0	0	0	0	0	0	0	0	0	0	0	0	0	0	0	0	0	0	0	0	0	0	0	0	0	0	0	0	0	0	0	0	0	0	0	0	0	0	0	0
AC008132.13	0	0	0.510204082	0	0	0	0	0	0	0	0	0	0	0	0	0	0	0	0	0	0	0	0	0	0	0	0	0	0	0	0	0	0	0	0	0	0	0	0	0	0	0	0	0	0	2.142857143	0	0	0
AC008132.14	0	0	0	0	0	0	0	0	0	0	0	0	0	0	0	0	0	0	0	0	0	0	0	0	0	0	0	0	0	0	0	0	0	0	0	0	0	0	0	0	0	0	0	0	0	0	0	0	0
AC008147.1	0	0	0	0	0	0	0	0	0	0	0	0	0	0	0	0	0	0	0	0	0	0	0	0	0	0	0	0	0	0	0	0	0	0	0	0	0	0	0	0	0	0	0	0	0	0	0	0	0
AC008147.2	0	0	0	0	0	0	0	0	0	0	0	0	0	0	0	0	0	0	0	0	0	0	0	0	0	0	0	0	0	0	0	0	0	0	0	0	0	0	0	0	0	0	0	0	0	0	0	0	0
AC008154.4	0	0	0	0	0	0	0	0	0	0	0	0	0	0	0	0	0	0	0	0	0	0	0	0	0	0	0	0	0	0	0	0	0	0	0	0	0	0	0	0	0	0	0	0	0	0	0	0.285714286	0
AC008154.5	0	0	0	0	0	0	0	0	0	0	0	0	0	0	0	0	0	0	0	0	0	0	0	0	0	0	0	0	0	0	0	0	0	0	0	0	0	0	0	0	0	0	0	0	0	0	0	0	0
AC008155.1	0	0	0	0	0	0	0	0	0	0	0	0	0	0	0	0	0	0	0	0	0	0	0	0	0	0	0	0	0	0	0	0	0	0	0	0	0	0	0	0	0	0	0	0	0	0	0	0	0
AC008155.2	0	0	0	0	0	0	0	0	0	0	0	0	0	0	0	0	0	0	0	0	0	0	0	0	0	0	0	0	0	0	0	0	0	0	0	0	0	0	0	0	0	0	0	0	0	0	0	0	0
AC008163.4	0	0	0	0	0	0	0	0	0	0	0	0	0	0	0	0	0	0	0	0	0	0	0	0	0	0	0	0	0	0	0	0	0	0	0	0	0	0	0	0	0	0	0	0	0	0	0	0	0
AC008163.6	0	0	0	0	0	0	0	0	0	0	0	0	0	0	0	0	0	0	0	0	0	0	0	0	0	0	0	0	0	0	0	0	0	0	0	0	0	0	0	0	0	0	0	0	0	0	0	0	0
AC008166.1	0	0	0	0	0	0	0	0	0	0	0	0	0	0	0	0	0	0	0	0	0	0	0	0	0	0	0	0	0	0	0	0	0	0	0	0	0	0	0	0	0	0	0	0	0	0	0	0	0
AC008171.1	0	0	0	0	0	0	0	0	0	0	0	0	0	0	0	0	0	0	0	0	0	0	0	0	0	0	0	0	0	0	0	0	0	0	0	0	0	0	0	0	0	0	0	0	0	0	0	0	0
AC008173.1	0	0	0	0	0	0	0	0	0	0	0	0	0	0	0	0	0	0	0	0	0	0	0	0	0	0	0	0	0	0	0	0	0	0	0	0	0	0	0	0	0	0	0	0	0	0	0	0	0
AC008174.3	0	0	0	0	0	0	0	0	0	0	0	0	0	0	0	0	0	0	0	0	0	0	0	0	0	0	0	0	0	0	0	0	0	0	0	0	0	0	0	0	0	0	0	0	0	0	0	0	0
AC008175.1	0	0	0.510204082	0	0	0	0	0	0	0.306122449	0	0	0	0	0	0	0	0	0	0	0	0	0	0	0	0	0	0	0	0.142857143	0	0	0	0	0	0	0	0	0	0	0	0	0	0	0	0	0	0	0
AC008264.4	0	0	0	0	0	0	0	0	0	0	0	0	0	0	0	0	0	0	0	0	0	0	0	0	0	0	0	0	0	0	0	0	0	0	0	0	0	0	0	0	0	0	0	0	0	0	0	0	0
AC008265.2	0	0	0	0	0	0	0	0	0	0	0	0	0	0	0	0	0	0	0	0	0	0	0	0	0	0	0	0	0	0	0	0	0	0	0	0	0	0	0	0	0	0	0	0	0	0	0	0	0
AC008267.1	0	0	0	0	0	0	0	0	0	0	0	0	0	0	0	0	0	0	0	0	0	0	0	2.265306122	0	0	0	0	0	0	0	0	0	0	0	0	0	0	0	0	0	0	0	0	0	0	0	0	0
AC008268.1	0	0	0	0	0	0	0	0	0	0	0	0	0	0	0	0	0	0	0	0	0	0	0	0	0	0	0	0	0	0	0	0	0	0	0	0	0	0	0	0	0	0	0	0	0	0	0	0	0
AC008268.2	0	0	0	0	0	0	0	0	0	0	0	0	0	0	0	0	0	0	0	0	0	0	0	0	0	0	0.081632653	0	0.469387755	0	0	0	0.265306122	0	0	0	0	0	0	0	0	0	0	0	0	0.265306122	0	0	0
AC008269.2	0.387755102	0	1.306122449	0	0	0	0	0	0.489795918	0	0.346938776	0.12244898	0	0	0	0	0	0	0	0	0	0	0	0	0	0	0.081632653	0.306122449	0	0.142857143	0	0	0	0.571428571	0.346938776	0	1.571428571	0	0	0	0	0	0	0	0	0.265306122	0	0	0
AC008271.1	0	0	0	0	0	0	0	0	0	0	0	0	0	0	0	0	0	0	0	0	0	0	0	0	0	0	0	0	0	0	0	0	0	0	0	0	0	0	0	0	0	0	0	0	0	0	0	0	0
AC008277.1	0	0	0	0.163265306	0	0	0	0	0	0	0	0	0	1.673469388	0	0	0	0	0	0	0	0	0.836734694	0	0.897959184	0	0	0	0	0	0.428571429	0	0	0	0.346938776	0	0.653061225	0	0	0.571428571	0	0	0	0	0	0	0	0.285714286	0
AC008278.2	0	0	0	0	0	0	0	0	0	0	0	0	0	0	0	0	0	0	0	0	0	0	0	0	0	0	0	0	0	0	0	0	0	0	0	0	0	0	0	0	0	0	0	0	0	0	0	0.285714286	0
AC008278.3	0	0	0	0	0	0	0	0	0	0	0	0	0	0	0	0	0	0	0	0	0	0	0	0	0	0	0	0	0	0	0	0	0	0	0	0	0	0	0	0	0.244897959	0	0	0	0	0	0	0	0
AC008280.1	0	0	0	0	0	0	0	0	0	0	0	0	0	0	0	0	0	0	0	0	0	0	0	0	0	0	0	0	0	0	0	0	0	0	0	0	0	0	0	0	0	0	0	0	0	0	0	0	0
AC008280.3	0	0	0	0	0	0	0	0	0	0	0	0	0	0	0	0	0	0	0	0	0	0	0	0	0	0	0	0	0	0	0	0	0	0	0	0	0	0	0	0	0	0	0	0	0	0	0	0	0
AC008281.1	0	0	0	0	0	0	0	0	0	0	0	0	0	0	0	0	0	0	0	0	0	0	0	0	0	0	0	0	0	0	0	0	0	0	0	0	0	0	0	0	0	0	0	0	0	0	0	0	0
AC008372.1	0	0	0	0	0	0	0	0	0	0	0	0	0	0	0	0	0	0	0	0	0	0	0	0	0	0	0	0	0	0	0	0	0	0	0	0	0	0	0	0	0	0	0	0	0	0	0	0	0
AC008387.1	0	0	0	0	0	0	0	0	0	0	0	0	0	0	0	0	0	0	0	0	0	0	0	0	0	0	0	0	0	0	0	0	0	0	0	0	0	0	0	0	0	0	0	0	0	0	0	0	0
AC008391.1	0	0	0	0	0	0	0	0	0	0	0	0	0	0	0	0	0	0	0	0	0	0	0	0	0	0	0	0	0	0	0	0	0	0	0	0	0	0	0	0	0	0	0	0	0	0	0	0	0
AC008394.1	0	0	0	0	0	0	1.040816327	0	0	0	0	0	0	0	0	0	0	0	0	0	0	0	0	0	0	0	0	0	0	0.142857143	0	0	0	0	0	0	0	0	0.530612245	0	0	0	0	0	0	0.265306122	0	0	0.040816327
AC008397.1	0	0	0	0	0	0	0	0	0	0	0	0	0	0	0	0	0	0	0	0	0	0	0	0	0	0	0	0	0	0	0	0	0	0	0	0	0	0	0	0	0	0	0	0	0	0	0	0	0
AC008410.1	0	0	0	0	0	0	0	0	0	0	0	0	0	0	0	0	0	0	0	0	0	0	0	0	0	0	0	0	0	0	0	0	0	0	0	0	0	0	0	0	0	0	0	0	0	0	0	0	0
AC008427.2	0	0	0	0	0	0	0	0	0	0	0	0	0	0	0	0	0	0	0	0	0	0	0	0	0	0	0	0	0	0	0	0	0	0	0	0	0	0	0	0	0	0	0	0	0	0	0	0	0
AC008440.10	0	0	0	0	0	0	0	0	0	0	0	0	0	0	0	0	0	0	0	0	0	0	0	0	0	0	0	0	0	0	0	0	0.265306122	0	0	0	0	0	0	0	0	0	0	0	0	0	0	0	0
AC008440.5	0	0	0	0	0	0	0	0	0	0	0	0	0	0	0	0	0	0	0	0	0	0	0	0	0	0	0	0	0	0	0	0	0	0	0	0	0	0	0	0	0	0	0	0	0	0	0	0	0
AC008443.1	0	0	0	0	0	0	0	0	0	0	0	0	0	0	0	0	0	0	0	0	0	0	0	0	0	0	0	0	0	0	0	0	0	0	0	0	0	0	0	0	0	0	0	0	0	0	0	0	0
AC008498.1	0	0	0	0	0	0	0	0	0	0	0	0	0	0	0	0	0	0	0	0	0	0	0	0	0	0	0	0	0	0	0	0	0	0	0	0	0	0	0	0	0	0	0	0	0	0	0	0	0
AC008536.1	0	0	0	0	0	0	0	0	0	0	0	0	0	0	0	0	0	0	0	0	0	0	0	0	0	0	0	0	0	0	0	0	0	0	0	0	0	0	0	0	0	0	0	0	0	0	0	0	0
AC008555.1	0	0	0	0	0	0	0	0	0	0	0	0	0	0	0	0	0	0	0	0	0	0	0	0	0	0	0	0	0	0	0	0	0	0	0	0	0	0	0	0	0	0	0	0	0	0	0	0	0
AC008555.2	0	0	0	0	0	0	0	0	0	0	0	0	0	0	0	0	0	0	0	0	0	0	0	0	0	0	0	0	0	0	0	0	0	0	0	0	0	0	0	0	0	0	0	0	0	0	0	0	0
AC008565.1	0	0	0	0	0	0	0	0	0	0	0	0	0	0	0	0	0	0	0	0	0	0	0	0	0	0	0	0	0	0	0	0	0	0	0	0	0	0	0	0	0	0	0	0	0	0	0	0	0
AC008581.1	0	0	0	0	0	0	0	0	0	0	0	0	0	0	0	0	0	0	0	0	0	0	0	0	0	0	0	0	0	0	0	0	0	0	0	0	0	0	0	0	0	0	0	0	0	0	0	0	0
AC008592.3	0	0	0.510204082	0.163265306	2.530612245	1.367346939	1.87755102	0	1.387755102	0.306122449	0	0.12244898	0	0	0	0	0	0	0	0	0	0	0	0.714285714	0	0	0	0	0	0.142857143	1.693877551	0.142857143	0.265306122	0	0.346938776	0.612244898	0	0	3	0	0	0	0	0.020408163	0	0.265306122	0	0	0
AC008592.4	0	0	0	0	0	0	0	0	0	0	0	0	0	0	0	0	1.102040816	0	0	0	0	0	0	0	0	0	0	0	0	0	0	0	0	0	0.346938776	0	0	0	0	0	1.489795918	0	0.224489796	0	0	0	0.87755102	0	0
AC008592.5	0	0	0	0	0	0	0	0	0	0	0	0	0	0	0	0	0	0	0	0	0	0	0	0	0	0	0	0	0	0	0	0	0	0	0	0	0	0	0	0.571428571	0	0	0	0	0	0	0.87755102	0	0
AC008592.7	0	0	0	0	0	0.510204082	0	0	0	0	0	0	0	0	0	0	0	0	0	0	0	0	0	0	0	0	0	0	0	0	0	0	0	0	0	0	0	0	0	0	0	0	0	0	0	0	0	0	0
AC008592.8	0	0	0	0	0	0	0	0	0	0	0	0	0	0	0	0	0	0	0	0	0	0	0	0	0	0	0	0	0	0	0	0	0	0	0	0	0	0	0	0	0	0	0	0	0	0	0	0	0
AC008625.1	0	0	0	0	0	0	0	0	0	0	0	0	0	0	0	0	0	0	0	0	0	0	0	0	0	0	0	0	0	0	0	0	0	0	0	0	0	0	0	0	0	0	0	0	0	0	0	0	0
AC008671.1	0	0	0	0	0	0	0	0	0	0	0	0	0	0	0	0	0	0	0	0	0	0	0	0	0	0	0	0	0	0	0	0	0	0	0	0	0	0	0	0	0	0	0	0	0	0	0	0	0
AC008674.1	0	0	0	0	0	0	0	0	0	0	0	0	0	0	0	0	0	0	0	0	0	0	0	0	0	0	0	0	0	0	0	0	0	0	0	0	0	0	0	0	0	0	0	0	0	0	0	0	0
AC008686.1	0	0	0	0	0	0	0	0	0	0	0	0	0	0	0	0	0	0	0	0	0	0	0	0	0	0	0	0	0	0.142857143	0	0	0	0	0	0	0	0	0	0	0	0	0	0	0	0	0	0	0
AC008691.1	0	0	0	0	0	0	0	0	0	0	0	0	0	0	0	0	0	0	0	0	0	0	0	0	0	0	0	0	0	0	0	0	0	0	0	0	0	0	0	0	0	0	0	0	0	0	0	0	0
AC008694.2	0	0	0	0	0	0	0	0	0	0	0	0	0	0	0	0	0	0	0	0	0	0	0	0	0	0	0	0	0	0	0	0	0	0	0	0	0	0	0	0	0	0	0	0	0	0	0	0	0
AC008694.3	0	0	0	0	0	0	0	0	0	0.306122449	0	0	0	0	0	0	0	0	0	0	0	0	0	0	0	0	0	0	0	0	0	0	0	0	0	0	0	0	0	0	0	0	0	0	0	0	0	0	0
AC008697.1	0	0	0	0.163265306	0	2.183673469	0	0.469387755	0	0.306122449	0	0	0	9.040816327	0	1.571428571	0	0	0	0	0	0	0.836734694	0	0	0	0.081632653	2.265306122	0	0.142857143	0.428571429	0	0.265306122	3.265306122	0	1.530612245	0.653061225	0	1.285714286	0.571428571	0	5.081632653	1.163265306	0	0.081632653	2.142857143	0	0	0.040816327
AC008703.1	0	0	0	0	0	0	0	0	0	0	0	0.142857143	0	1.693877551	0	0	0	0	0	0	0	0	0	0.714285714	0	0	0	0	0.469387755	2.571428571	0.428571429	0	0.265306122	0	0	0	0	0	0	0	0	0	1.163265306	0.020408163	0	0	0	0	0
AC008703.2	0	0	0	0	0	0	0	0	0	0	0	0	0	0	0	0	0	0	0	0	0	0	0	0	0	0	0	0	0	0	0	0	0	0	0	0	0	0	0	0	0	0	0	0	0	0	0	0	0
AC008706.1	0	0	0	0	0	0	0	0	0	0	0	0	0	0	0	0	0	0	0	0	0	0	0	0	0	0	0	0	0	0	0	0	0	0	0	0	0	0	0	0	0	0	0	0	0	0	0	0	0
AC008731.1	0	0	0	0.163265306	0	0	0	0	0.489795918	0.326530612	0.346938776	0.142857143	0	1.693877551	0	0	0	0	0	0	0	2.081632653	0	0	0	0	0	0	0	0	0	0	0.265306122	0	0	0	0	0	0	0	0	0	0	0	0	0	0	0.285714286	0
AC008738.1	0	0	0	0.163265306	0	0	0	0.469387755	0	0	0	0.142857143	0	0	0	0	0	0	0	0	0	0	0	0	0	0	0	0	0	0	0	0	0	0	0	0	0	0.632653061	0	0	0	0	0	0	0.081632653	0	0.87755102	0	0
AC008738.2	0	0	0	0	0	0	0	0	0	0	0	0	0	0	0	0	0	0	0	0	0	0	0	0	0	0	0	0	0	0	0	0	0	0	0	0	0	0	0	0	0	0	0	0	0	0	0	0	0
AC008746.10	0	0	0	0	0	0	0	0	0	0	0	0	0	0	0	0	0	0	0	0	0	0	0	0	0	0	0	0	0	0	0	0	0	0	0	0	0	0	0	0	0	0	0	0	0	0	0	0	0
AC008746.12	0	0	0	0	0	0	0	0	0	0	0	0	0	0	0	0	0	0	0	0	0	0	0	0	0	0	0	0	0	0	0	0	0	0	0	0	0	0	0	0	0	0	0	0	0	0	0	0	0
AC008746.3	0	0	0	0	0	0	0	0	0	0	0	0	0	0	0	0	0	0	0	0	0	0	0	0	0	0	0	0	0	0	0	0	0	0	0	0	0	0	0	0	0	0	0	0	0	0	0	0	0
AC008746.5	0	0	0	0	0	0	0	0	0	0	0	0	0	0	0	0	0	0	0	0	0	0	0	0	0	0	0	0	0	0	0	0	0	0	0	0	0	0	0	0	0	0	0	0	0	0	0	0	0
AC008746.9	0	0	0	0	0	0	0	0	0	0	0	0	0	0	0	0	0	0	0	0	0	0	0	0	0	0	0	0	0	0	0	0	0	0	0	0	0	0	0	0	0	0	0	0	0	0	0	0	0
AC008747.1	0	0	0	0	0	0	0	0	0	0	0	0	0	0	0	0	0	0	0	0	0	0	0	0	0	0	0	0	0	0	0	0	0	0	0	0	0	0	0	0	0	0	0	0	0	0	0	0	0
AC008752.1	0	0	0	0	0	0	0	0	0	0	0	0	0	0	0	0	0	0	0	0	0	0	0	0	0	0	0	0	0	0	0	0	0	0	0	0	0	0	0	0	0	0	0	0	0	0	0	0	0
AC008752.2	0	0	0	0	0	0	0	0	0	0	0	0	0	0	0	0	0	0	0	0	0	0	0	0	0	0	0	0	0	0	0	0	0	0	0	0	0	0	0	0	0	0	0	0	0	0	0	0	0
AC008752.3	0	0	0	0	0	0	0	0	0	0	0	0	0	0	0	0	0	0	0	0	0	0	0	0	0	0	0	0	0	0	0	0	0	0	0	0	0	0	0	0	0	0	0	0	0	0	0	0	0
AC008753.3	0	0	0	0	0	0	0	0	0	0	0	0	0	0	0	0	0	0	0	0	0	0	0	0	0	0	0	0	0	0	0	0	0	0	0	0	0	0	0	0	0	0	0	0	0	0	0	0	0
AC008753.4	0	0	0	0	0	0	0	0	0	0	0	0	0	0	0	0	0	0	0	0	0	0	0	0	0	0	0	0	0	0	0	0	0	0	0	0	0	0	0	0	0	0	0	0	0	0	0	0	0
AC008753.6	0	0	0	0	0	0	0	0	0	0	0	0	0	0	0	0	0	0	0	0	0	0	0	0	0	0	0	0	0	0	0	0	0	0	0	0	0	0	0	0	0	0	0	0	0	0	0	0	0
AC008780.1	0	0	0	0	0	0	0	0	0	0	0	0	0	0	0	0	0	0	0	0	0	0	0	0	0	0	0	0	0	0	0	0	0	0	0	0	0	0	0	0	0	0	0	0	0	0	0	0	0
AC008781.7	0	0	0	0	0	0	0	0	0	0	0	0	0	0	0	0	0	0	0	0	0	0	0	0	0	0	0	0	0	0	0	0	0	0	0	0	0	0	0	0	0	0	0	0	0	0	0	0	0
AC008834.1	0	0	0	0	0	0	0	0	0	0	0	0	0	0	0	0	0	0	0	0	0	0	0	0	0	0	0	0	0	0	0	0	0	0	0	0	0	0	0	0	0	0	0	0	0	0	0	0	0
AC008834.2	0	0	0	0	0	0	0	0	0	0	0	0	0	0	0	0	0	0	0	0	0	0	0	0	0	0	0	0	0	0	0	0	0	0	0	0	0	0	0	0	0	0	0	0	0	0	0	0	0
AC008836.1	0	0	0	0	0	0	0	0	0	0	0	0	0	0	0	0	0	0	0	0	0	0	0	0	0	0	0	0	0	0	0	0	0	0	0	0	0	0	0	0	0	0	0	0	0	0	0	0	0
AC008850.3	0	0	0	0	0	0	0	0	0	0	0	0	0	0	1.040816327	0	0	0	0	0	0	0	0	0	0	0	0	0	0	0	0	0	0	0	0	0	0	0	0	0	0	0	0	0	0	0	0	0	0
AC008865.1	0	0	0	0	0	0	0	0	0.489795918	0	0	0	0	0	0	0	0	0	0	0	0.979591837	0	0	0	0	0	0	0	0.469387755	0	0	0.142857143	0	0	0	0	0	0	0	0	0	0	0	0	0	0	0	0.285714286	0
AC008869.1	0	0	0	0	0	0	0	0	0	0	0	0	0	0	0	0	0	0	0	0	0	0	0	0	0	0	0	0	0	0	0	0	0	0	0	0	0	0	0	0	0	0	0	0	0	0	0	0	0
AC008914.1	0	0	0	0	0	0	0	0	0	0	0	0	0	0	0	0	0	0	0	0	0	0	0	0	0	0	0	0	0	0	0	0	0	0	0	0	0	0	0	0	0	0	0	0	0	0	0	0	0
AC008937.2	0	0	0	0	0	0	0	0	0	0	0	0	0	0	0	0	0	0	0	0	0	0	0	0	0	0	0	0	0	0.142857143	0	0	0.265306122	0	0	0	0	0	0	0	0	0	0	0	0	0.265306122	0	0	0
AC008937.3	0	0	0	0	0	0	0	0	0	0	0	0	0	0	0	0	0	0	0	0	0	0	0	0	0	0	0	0.306122449	1.714285714	0.142857143	0	0	0	0	0	0	0	0	0	0	0	0	0	0	0.081632653	0	0	0	0
AC008938.1	0	0	0	0	0	0	0	0	0	0	0	0	0	0	0	0	0	0	0	0	0	0	0	0	0	0	0	0	0	0	0	0	0	0	0	0	0	0	0	0	0	0	0	0	0	0	0	0	0
AC008940.1	0	0	0	0	0	0	0	0	0	0.326530612	0	0.734693878	3.448979592	1.693877551	0	0	0	0	0	0	0	0	0	0	0	0	0	2.265306122	0.469387755	0	0	0	0	0	0	0	0	0	0	0.571428571	0	1.224489796	0	0	0	0	0	0.285714286	0
AC008948.1	0	0	0	0	0	0	0	0	0	0	0	0	0	0	0	0	0	0	0	0	0	0	0	0	0	0	0	0	0	0	0	0	0	0	0	0	0	0	0	0	0	0	0	0	0	0	0	0	0
AC008949.1	0	0	0	0	0	0	0	0	0	0	0	0	0	0	0	0	0	0	0	0	0	0	0	0	0	0	0	0	0	0	0	0	0	0	0	0	0	0	0	0	0	0	0	0	0	0	0	0	0
AC008964.1	0	0	0	0	0	0	0	0	0	0	0	0	0	0	0	0	0	0	0	0	0	0	0	0	0	0	0	0	0	0	0	0	0	0	0	0	0	0	0	0	0	0	0	0	0	0	0	0	0
AC008967.1	0	0	0	0	0	0	0	0	0	0	0	0	0	0	0	0	0	0	0	0	0	0	0	0	0	0	0	0	0	0	0	0	0	0	0	0	0	0	0	0	0	0	0	0	0	0	0	0	0
AC008982.2	0	0	0	0	0.591836735	0	0	0	0	0	0	0	0	0	0	0	0	0	1.87755102	0	0	0	0.836734694	0	0	0	0	0.306122449	0	0	0	0	0	0	0	0	0	2.020408163	0	0	0.244897959	0	0	0	0.081632653	0	0	0	0
AC008984.2	0	0	0	0	0	0.510204082	0	0	0	0	0	0	0	0	0	0	0	0	0	0	0	0	0	0	0	0	0	0.306122449	0	0	0	0	0	0	0	0	0	0	0	0.571428571	0	1.224489796	0	0	0	0	0	0	0
AC008984.5	0	0	0	0	0	0	0	0	0	0	0	0	0	0	0	0	0	0	0	0	0	0	0	0	0	0	0	0	0	0	0	0	0	0	0	0	0	0	0	0	0	0	0	0	0	0	0	0	0
AC008984.6	0	0	0	0	0	0	0	0	0	0	0	0.142857143	0	0	0	0	0	0	0	0	0	0	0	0.714285714	0	0	0	0	0	0	0	0	0	0.571428571	0	0	0	0	0	0	0	0	0	0	0	0	0	0	0
AC008984.7	0.387755102	1.693877551	0	0	5.87755102	3.102040816	1.040816327	0	6.755102041	1.040816327	3.489795918	0	1.428571429	0	0	1.571428571	0	0	1.87755102	6.93877551	2.755102041	0	3.755102041	0	0	0	0	1.306122449	3.775510204	1.816326531	1.693877551	1.040816327	0.265306122	1.836734694	0.346938776	1.530612245	1.571428571	2.040816327	3	2.346938776	0.244897959	0	1.163265306	1.693877551	0.081632653	4.897959184	30.79591837	0.306122449	1.673469388
AC008991.1	0	0	0	0	0	0	0	0	0	0	0	0	0	0	0	0	0	0	0	0	0	0	0	0	0	0	0	0	0	0	0	0	0	0	0	0	0	0	0	0	0	0	0	0	0	0	0	0	0
AC008992.1	0	0	0	0	0	0	0	0	0	0	0	0	0	0	0	0	0	0	0	0	0	0	0	0	0	0	0	0	0	0	0	0	0	0	0	0	0	0	0	0	0	0	0	0.020408163	0	0	0	0	0
AC009005.2	2.836734694	0.673469388	4.081632653	2.918367347	3.653061225	2.204081633	4.163265306	1.367346939	5.081632653	4.693877551	6.530612245	3.857142857	1.428571429	0	1.040816327	0	2.673469388	0	0	6.959183674	0	0	0.836734694	3.755102041	0	0	2.530612245	7.714285714	0.469387755	3.387755102	3.714285714	2.775510204	0	4.510204082	5.469387755	5.408163265	3.428571429	2.816326531	3.020408163	6.346938776	0.775510204	5.081632653	2.040816327	4.265306122	3.918367347	3.142857143	8.571428571	4.795918367	0.040816327
AC009009.1	0	0	0	0	0	0	0	0	0	0	0	0	0	0	0	0	0	0	0	0	0	0	0	0	0	0	0	0	0	0	0	0	0	0	0	0	0	0	0	0	0	0	0	0	0	0	0	0	0
AC009014.3	0	0	0	0	0	0	0	0	0	0	0	0	0	0	0	0	0	0	0	0	0	0	0	0	0	0	0	0	0	0	0	0	0	0	0	0	0	0	0	0	0	0	0	0	0	0	0	0	0
AC009035.1	0	0	0	0	0	0	0	0	0	0	0	0	0	0	0	0	0	0	0	0	0	0	0	0	0	0	0	0	0	0	0	0	0	0	0	0	0	0	0	0	0	0	0	0	0	0	0	0	0
AC009041.1	0	0	0	0	0	0	0	0	0	0	0	0	0	0	0	0	0	0	0	0	0	0	0	0	0	0	0	0	0	0	0	0	0	0	0	0	0	0	0	0	0	0	0	0	0	0	0	0	0
AC009041.2	0	0	0	0	0	0	0	0	0	0	0	0	0	0	0	0	0	0	0	0	0	0	0	0	0	0	0	0	0	0	0	0	0	0	0	0	0	0	0	0	0	0	0	0	0	0	0	0	0
AC009052.12	0	0	0	0	0	0	0	0	0	0	0	0	0	0	0	0	0	0	0	0	0	0	0	0	0	0	0	0	0	0	0	0	0	0	0	0	0	0	0	0	0	0	0	0	0	0	0	0	0
AC009060.1	0	0	0	0	0	0	0	0	0	0	0	0	0	0	0	0	0	0	0	0	0	0	0	0	0	0	0	0	0	0	0	0	0	0	0	0	0	0	0	0	0	0	0	0	0	0	0	0	0
AC009061.1	0	0	0.510204082	0	0	0	0	0	0	0	0	0	0	0	0	0	0	0	0	0	0	0	0	0	0	0	0	0	0.469387755	0	0	0	0	0	0.346938776	0	0	0	0	0	0	0	0	0	0	0	0	0	0
AC009065.1	0	0	0	0	0	0	0	0	0	0	0	0	0	0	0	0	0	0	0	0	0	0	0	0	0	0	0	0	0	0	0	0	0	0	0	0	0	0	0	0	0	0	0	0	0	0	0	0	0
AC009065.2	0	0	0	0	0	0	0	0	0	0	0	0	0	0	0	0	0	0	0	0	0	0	0	0	0	0	0	0	0	0	0	0	0	0	0	0	0	0	0	0	0	0	0	0	0	0	0	0	0
AC009065.3	0	0	0	0	0	0	0	0	0	0	0	0	0	0	0	0	0	0	0	0	0	0	0	0	0	0	0	0	0	0	0	0	0	0	0	0	0	0	0	0	0	0	0	0	0	0	0	0	0
AC009080.1	0	0	0	0	0	0	0	0	0	0	0	0	0	0	0	0	0	0	0	0	0	0	0	0	0	0	0	0	0	0	0	0	0	0	0	0	0	0	0	0	0	0	0	0	0	0	0	0	0
AC009081.1	0	0	0	0	0	0	0	0	0	0	0	0	0	0	0	0	0	0	0	0	0	0	0	0	0	0	0	0	0	0	0	0	0	0	0	0	0	0	0	0	0	0	0	0	0	0	0	0	0
AC009093.1	16.14285714	3.714285714	10.14285714	8.755102041	15.48979592	7.612244898	5.714285714	5.081632653	7.755102041	4.693877551	9.693877551	14.32653061	12.55102041	7.367346939	0	15.02040816	9.469387755	1.755102041	5.87755102	10.71428571	12.59183673	0.714285714	6.755102041	15.53061224	9.285714286	10.28571429	9.081632653	11.85714286	3.775510204	2.571428571	11.79591837	10.51020408	6.448979592	3.265306122	16.36734694	3.448979592	2.448979592	2.040816327	2.020408163	1.469387755	6.367346939	7.081632653	11.6122449	12.42857143	10.57142857	9.326530612	2.836734694	5.591836735	6.244897959
AC009095.4	0	0	0	0	0	0	0	0	0	0	0	0.142857143	0	0	0	0	0	0	0	0	0	0	0	0	0	0	0	0	0	0	0	0	0	0	0	0	0	0	0	0	0	0	0	0	0	0	0	0	0
AC009107.1	0	0	0	0	0	0	0	0	0	0	0	0	0	0	0	0	0	0	0	0	0	0	0	0	0	0	0	0	0	0	0	0	0	0	0	0	0	0	0	0	0	0	0	0	0	0	0	0	0
AC009110.1	0	0	0	0	0	0	0	0	0	0	0	0	0	0	0	0	0	0	0	0	0	0	0	0	0	0	0	0	0	0	0	0	0	0	0	0	0	0	0	0	0	0	0	0	0	0	0	0	0
AC009120.10	0	0	0	0	0	0	0	0	0	0	0	0	0	0	0	0	0	0	0	0	0	0	0	0	0	0	0	0	0	0	0	0	0	0	0	0	0	0	0	0	0	0	0	0	0	0	0	0	0
AC009120.3	0	0	0	0	0	0	0	0	0	0	0	0	0	0	0	0	0	0	0	0	0	0	0	0	0	0	0	0	0	0	0	0	0	0	0	0	0	0	0	0	0	0	0	0	0	0	0	0	0.040816327
AC009120.4	0	1.693877551	1.306122449	0	0	0.510204082	0	0	0.489795918	0	0	0	0	0	0	0	0	0	0	0	0	0	0.836734694	0.714285714	0	0	0	0	0.489795918	0	0.428571429	0.142857143	0	0	0	0	0	0.632653061	0	0	0	0	0.224489796	0.020408163	0.081632653	0	0.87755102	0	0.040816327
AC009120.5	0	0	0	0	0	0	0	0	0	0	0	0	0	0	0	0	0	0	0	0	0	0	0	0	0	0	0	0	0	0	0	0	0	0	0	0	0	0	0	0	0	0	0	0	0	0	0	0	0
AC009120.6	1.142857143	2.591836735	3.142857143	3.591836735	4.653061225	5.816326531	6.469387755	3.204081633	1.387755102	4.714285714	3.489795918	3.857142857	5.612244898	15.75510204	11.30612245	1.571428571	9.469387755	9.979591837	4.244897959	4.795918367	2.755102041	3.510204082	11.51020408	3.755102041	0.897959184	3.87755102	6.93877551	3.163265306	4.857142857	3.428571429	4.591836735	3.551020408	8.183673469	3.285714286	8.530612245	1.530612245	3.428571429	5.163265306	1.285714286	5.285714286	4.551020408	3.163265306	5.489795918	5.653061225	3.918367347	7.448979592	8.571428571	7.285714286	4.244897959
AC009120.8	0	0	0	0	0	0	0	0	0	0	0	0	0	0	0	0	0	0	0	0	0	0	0	0	0	0	0	0	0	0	0	0	0	0	0	0	0	0	0	0	0	0	0	0	0	0	0	0	0
AC009121.1	0	0	0	0	0	0	0	0	0	0	0	0	0	0	0	0	0	0	0	0	0	0	0	0	0	0	0	0	0	0	0	0	0	0	0	0	0	0	0	0	0	0	0	0	0	0	0	0	0
AC009132.1	0	0	0	0	0	0	0	0	0	0	0	0	0	0	0	0	0	0	0	0	0	0	0	0	0	0	0	0	0	0	0	0	0	0	0	0	0	0	0	0	0	0	0	0	0	0	0	0	0
AC009133.12	0	0	0	0.163265306	0	1.367346939	2.673469388	0	0	0	0	0	1.428571429	0	0	0	0	0	2.918367347	0	0.979591837	0	0	0	0	0	0	0	0.489795918	0.142857143	0	0	0.265306122	0	0	0	0	0	0	0	0.775510204	0	0	0	0	0	0	0.306122449	1.673469388
AC009133.14	0	0	0	0	0.591836735	0	0	1.387755102	0	0	0	0	0	0	0	0	0	0	0	0	0	0	0	0	0	0	0	0	0	0	0	0	0	0	0.346938776	0.612244898	0	0	0	0	0	0	0	0.775510204	0.918367347	0	0	0	0
AC009133.15	0	0	0	0	0	0	0	0	0	0	0	0	0	0	0	0	0	0	0	0	0	0	0	0	0	0	0	0	0	0	0	0	0	0	0	0	0	0	0	0	0	0	0	0	0	0	0	0	0
AC009133.17	10.53061224	10.83673469	18.79591837	11.95918367	10.08163265	14.59183673	32.24489796	15.85714286	15.95918367	15.7755102	19.28571429	20.65306122	29.2244898	31.79591837	29.30612245	8.040816327	19.59183673	6.204081633	5.87755102	22.30612245	24.85714286	20.48979592	17.44897959	19.7755102	18.83673469	8.632653061	12	9.551020408	14.53061224	15.36734694	13.79591837	16.91836735	11.67346939	8.367346939	8.530612245	10.34693878	11.16326531	2.040816327	11.04081633	11.81632653	22.04081633	12.7755102	8.142857143	10.36734694	20.26530612	13.97959184	12.89795918	12.63265306	16.08163265
AC009133.20	0	0	0	0.163265306	0	0	0	0.469387755	0	0	0	0	1.428571429	0	0	0	0	0	0	0	0	0	0	0	0	0	0	0	0	0	0	0	1.285714286	0	0	0	0	0.632653061	0	0	0	0	0	0	0	0	0.87755102	0	0
AC009133.21	0	0	0	0	0	0	0	0	0	0	0	0	0	0	0	0	0	0	0	0	0	0	0	0	0	0	0	0	0	0	0	0	0	0	0	0	0	0	0	0	0	0	0	0	0	0	0	0	0
AC009134.1	0	0	0	0	0	0	0	0	0	0	0	0	0	0	0	0	0	0	0	0	0	0	0	0	0	0	0	0	0	0	0	0	0	0	0	0	0	0	0	0	0	0	0	0	0	0	0	0	0
AC009142.1	0	0	0	0	0	0	0	0	0	0	0	0	0	0	0	0	0	0	0	0	0	0	0	0	0	0	0	0	0	0	0	0	0	0	0	0	0	0	0	0	0	0	0	0	0	0	0	0	0
AC009158.1	0	0	0	0	0	0	0	0	0	0	0	0	0	0	0	0	0	0	0	0	0	0	0	0	0	0	0	0	0	0	0	0	0	0	0	0	0	0	0	0	0	0	0	0	0	0	0	0	0
AC009159.1	0	0	0	0	0	0	0	0	0	0	0	0	0	0	0	0	0	0	0	0	0	0	0	0	0	0	0	0	0	0	0	0	0	0	0	0	0	0	0	0	0	0	0	0	0	0	0	0	0
AC009161.1	0	0	0	0	0	0	0	0	0	0	0	0	0	0	0	0	0	0	0	0	0	0	0	0	0	0	0	0	0	0	0	0	0	0	0	0	0	0	0	0	0	0	0	0	0	0	0	0	0
AC009166.5	0	0	0	0	0	0	0	0	0	0	0	0	0	0	0	0	0	0	0	0	0	0	0	0	0	0	0	0	0	0	0	0	0	0	0	0	0	0	0	0	0	0	0	0	0	0	0	0	0
AC009196.1	0	0	0	0	0	0	0	0	0	0	0	0	0	0	0	0	0	0	0	0	0	0	0	0	0	0	0	0	0	0	0	0	0	0	0	0	0	0	0	0	0	0	0	0	0	0	0	0	0
AC009227.2	0	0	0	0	0	0	0	0	0	0	0	0	0	0	0	0	0	0	0	0	0	0	0	0	0	0	0	0	0	0	0	0	0	0	0	0	0	0	0	0	0	0	0	0	0	0	0	0	0
AC009227.3	0	0	0	0	0	0	0	0	0	0	0	0	0	0	0	0	0	0	0	0	0	0	0	0	0	0	0	0	0	0	0	0	0	0	0	0	0	0	0	0	0	0	0	0	0	0	0	0	0
AC009228.1	0	0	0	0	0	0	0	0	0	0	0	0	0	0	0	0	0	0	0	0	0	0	0	0	0	0	0	0	0	0	0	0	0	0	0	0	0	0	0	0	0	0	0	0	0	0	0	0	0
AC009229.5	0	0	0	0	0	0	0	0	0	0	0	0	0	0	0	0	0	0	0	1.102040816	0	0	0	0	0	0	0	0	0	0	0	0	0	0	0	0	0	0	0	0	0.244897959	0	0	0	0	0	10.69387755	0	0
AC009229.6	0	0	0	0	0	0	0	0	0	0	0	0	0	0	0	0	0	0	0	0	0	0	0	0	0	0	0	0	0	0	0	0	0	0	0	0	0	0	0	0	0	0	0	0	0	0	0	0	0
AC009234.1	0	0	0	0	0	0	0	0	0	0	0	0	0	0	0	0	0	0	0	0	0	0	0	0	0	0	0	0	0	0	0	0	0	0	0	0	0	0	0	0	0	0	0	0	0	0	0	0	0
AC009234.2	0	0	0	0	0	0	0	0	0	0	0	0	0	0	0	0	0	0	0	0	0	0	0	0	0	0	0	0	0	0	0	0	0	0	0	0	0	0	0	0	0	0	0	0	0	0	0	0	0
AC009236.2	0	0	0	0	0	0	0	0	0	0	0	0	0	0	0	0	0	0	0	0	0	0	0	0	0	0	0	0	0	0	0	0	0	0	0	0	0	0	0	0	0	0	0	0	0	0	0	0	0
AC009237.10	0	0	0	0	0	0	0	0	0	0	0	0	0	0	0	0	0	0	0	0	0	0	0	0	0	0	0	0	0	0	0	0	0	0	0	0	0	0	0	0	0	0	0	0	0	0	0	0	0
AC009237.11	0	0	0	0	0	0	0	0	0	0	0	0	0	0	0	0	0	0	0	0	0	0	0	0	0	0	0	0	0	0	0	0	0	0	0	0	0	0	0	0	0	0	0	0	0	0	0	0	0
AC009237.13	0	0	0	0	0	0	0	0	0	0	0	0	0	0	0	0	0	0	0	0	0	0	0	0	0	0	0	0	0	0	0	0	0	0	0	0	0	0	0	0	0	0	0	0	0	0	0	0	0
AC009237.14	0	0	0	0	0	0	0	0	0	0	0	0	0	0	0	0	0	0	0	0	0	0	0	0	0	0	0	0	0	0	0	0	0	0	0	0	0	0	0	0	0	0	0	0	0	0	0	0	0
AC009237.16	0	0	0	0	0	0	0	0	0	0	0	0	0	0	0	0	0	0	0	0	0	0	0	0	0	0	0	0	0	0	0	0	0	0	0	0	0	0	0	0	0	0	0	0	0	0	0	0	0
AC009237.17	0	0	0	0	0	0	0	0	0	0	0	0	0	0	0	0	0	0	0	0	0	0	0	0	0	0	0	0	0	0	0	0	0	0	0	0	0	0	0	0	0	0	0	0	0	0	0	0	0
AC009237.2	0	0	0	0	0	0	0	0	0	0	0	0	0	0	0	0	0	0	0	0	0	0	0	0	0	0	0	0	0	0	0	0	0	0	0	0	0	0	0	0	0	0	0	0	0	0	0	0	0
AC009237.4	0	0	0	0	0	0	0	0	0	0	0	0	0	0	0	0	0	0	0	0	0	0	0	0	0	0	0	0	0	0	0	0	0	0	0	0	0	0	0	0	0	0	0	0	0	0	0	0	0
AC009237.5	0	0	0	0	0	0	0	0	0	0	0	0	0	0	0	0	0	0	0	0	0	0	0	0	0	0	0	0	0	0	0	0	0	0	0	0	0	0	0	0	0	0	0	0	0	0	0	0	0
AC009237.6	0	0	0	0	0	0	0	0	0	0	0	0	0	0	0	0	0	0	0	0	0	0	0	0	0	0	0	0	0	0	0	0	0	0	0	0	0	0	0	0	0	0	0	0	0	0	0	0	0
AC009237.8	1.142857143	0	8.448979592	6.224489796	1.571428571	4	2.673469388	3.204081633	1.387755102	2.489795918	5.142857143	7.979591837	1.428571429	2.775510204	3.020408163	3.673469388	7.755102041	6.204081633	0	2.918367347	2.755102041	3.510204082	3.755102041	6.632653061	7.632653061	2.448979592	9.918367347	1.306122449	5.979591837	14.46938776	8.714285714	6.571428571	4.673469388	4.510204082	4.469387755	7.408163265	2.448979592	0.632653061	8.693877551	2.346938776	3.346938776	7.081632653	5.489795918	0.775510204	9.918367347	6.632653061	4.714285714	4	8.816326531
AC009238.6	0	0	0	0	0	0	0	0	0	0	0	0	0	0	0	0	0	0	0	0	0	0	0	0	0	0	0	0	0	0	0	0	0	0	0	0	0	0	0	0	0	0	0	0	0	0	0	0	0
AC009238.7	0	0	0	0	0	0	0	0	0	0	0	0	0	0	0	0	0	0	0	0	0	0	0	0	0	0	0	0	0	0	0	0	0	0	0	0	0	0	0	0	0	0	0	0	0	0	0	0	0
AC009238.8	0	0	0	0	0	0	0	0	0	0	0	0	0	0	0	0	0	0	0	0	0	0	0	0	0	0	0	0	0	0	0	0	0	0	0	0	0	0	0	0	0	0	0	0	0	0	0	0	0
AC009245.3	0	0	0	0	0	0	0	0	0	0	0	0	0	0	0	0	0	0	0	0	0	0	0	0	0	0	0	0	0	0	0	0	0	0	0	0	0	0	0	0	0	0	0	0	0	0	0	0	0
AC009262.2	0	0	0	0	0	0	0	0	0	0	0	0	0	0	0	0	0	0	0	0	0	0	0	0	0	0	0	0	0	0	0	0	0	0	0	0	0	0	0	0	0	0	0	0	0	0	0	0	0
AC009263.2	0	0	0	0	0	0	0	0	0	0	0	0	0	0	0	0	0	0	0	0	0	0	0	0	0	0	0	0	0	0	0	0	0	0	0	0	0	0	0	0	0	0	0	0	0	0	0	0	0
AC009274.6	0	0	0	0	0	0	0	0	0	0	0	0	0	0	0	0	0	0	0	0	0	0	0	0	0	0	0	0	0	0	0	0	0	0	0	0	0	0	0	0	0	0	0	0	0	0	0	0	0
AC009276.4	0	0	0	0	0	0	0	0	0	0	0	0	0	0	0	0	0	0	0	0	0	0	0	0	0	0	0	0	0	0	0	0	0	0	0	0	0	0	0	0	0	0	0	0	0	0	0	0	0
AC009297.1	0	0	0	0	0	0	0	0	0	0	0	0	0	0	0	0	0	0	0	0	0	0	0	0	0	0	0	0	0	0	0	0	0	0	0	0	0	0	0	0	0	0	0	0	0	0	0	0	0
AC009299.1	0	0	0	0	0	0	0	0	0	0	0	0	0	0	0	0	0	0	0	0	0	0	0	0	0	0	0	0	0	0	0	0	0	0	0	0	0	0	0	0	0	0	0	0	0	0	0	0	0
AC009299.2	0.387755102	0	3.142857143	0	0	0	2.673469388	0	1.387755102	0.326530612	1.102040816	0	1.428571429	4.204081633	3.020408163	0	0	8.224489796	0	0	0	0	0	0	0.897959184	0	0.081632653	0	0.489795918	1.816326531	0	0	1.285714286	0	1.428571429	0	0.653061225	0	0	0	1.489795918	0	0	1.693877551	0.102040816	0.265306122	0	0	0
AC009299.3	0	1.693877551	0.510204082	3.591836735	0	0.510204082	1.040816327	0	1.387755102	1.816326531	0	0.734693878	1.428571429	0	0	0	0	0	0	2.918367347	0	2.081632653	0.836734694	0	0	5.387755102	0	0	1.714285714	0.142857143	0.428571429	0	0.265306122	0.571428571	1.428571429	3.448979592	0	2.816326531	1.285714286	1.469387755	0.775510204	0	2.040816327	0	0.102040816	0	0	1.224489796	0
AC009299.4	0	0	0	0	0	0	0	0	0	0	0	0	0	0	0	0	0	0	0	0	0	0	0	0	0	0	0	0	0	0	0	0	0	0	0	0	0	0	0	0	0	0	0	0	0	0	0	0	0
AC009299.5	0	0	0	0	0	0	0	0	0	0	0	0	0	0	0	0	0	0	0	0	0	0	0	0	0	0	0	0	0	0	0	0	0	0	0	0	0	0	0	0	0	0	0	0	0	0	0	0	0
AC009302.2	0	0	0	0	0	0	0	0	0	0	0	0	0	0	0	0	0	0	0	0	0	0	0	0	0	0	0	0	0	0	0	0	0	0	0	0	0	0	0	0	0	0	0	0	0	0	0	0	0
AC009302.4	0	0	0	0	0	0	0	0	0	0	0	0	0	0	0	0	0	0	0	0	0	0	0	0	0	0	0	0	0	0	0	0	0	0	0	0	0	0	0	0	0	0	0	0	0	0	0	0	0
AC009303.1	0	0	0	0	0.591836735	0	0	0	0	0	0	0	0	0	0	0	0	0	0	0	0	0.714285714	0.836734694	0.714285714	0	0	0	0	0	0	0	0	0.265306122	0	0	0	0	0	0	0.571428571	0	0	0	0	0	0	0	0	0
AC009303.3	0	0	0	0	0	0	0	0	0	0	0	0	0	0	0	0	0	0	0	0	0	0	0	0	0	0	0	0	0	0	0	0	0	0	0	0	0	0	0	0	0	0	0	0	0	0	0	0	0
AC009305.1	0	0	0	0	0	0	0	0	0	0	0	0	0	0	0	0	0	0	0	0	0	0	0	0	0	0	0	0	0	0	0	0	0	0	0	0	0	0	0	0	0	0	0	0	0	0	0	0	0
AC009305.2	0	0	0	0	0	0	0	0	0	0	0	0	0	0	0	0	0	0	0	0	0	0	0	0	0	0	0	0	0	0	0	0	0	0	0	0	0	0	0	0	0	0	0	0	0	0	0	0	0
AC009310.1	0	0	0	0	0	0	0	0	0	0	0	0	0	0	0	0	0	0	0	0	0	0	0	0	0	0	0	0	0	0	0	0	0	0	0	0	0	0	0	0	0	0	0	0	0	0	0	0	0
AC009312.1	0	0	0	0	0	0	0	0	0	0	0	0	0	0	0	0	0	0	0	0	0	0	0	0	0	0	0	0	0	0	0	0	0	0	0	0	0	0	0	0	0	0	0	0	0	0	0	0	0
AC009313.1	0	0	0	0	0	0	0	0	0	0	0	0	0	0	0	0	0	0	0	0	0	0	0	0	0	0	0	0	0	0	0	0	0	0	0	0	0	0	0	0	0	0	0	0	0.102040816	0	0	0.306122449	0
AC009313.2	0	0	0	0	0	0	0	0	0	0	0	0	0	0	0	0	0	0	0	0	0	0	0	0	0	0	0	0	0	0	0	0	0	0	0	0	0	0	0	0	0	0	0	0	0	0	0	0	0
AC009336.1	0	0	0	0	0	0	0	0	0	0	0	0	0	0	0	0	0	0	0	0	0	0	0	0	0	0	0	0	0	0	0	0	0	0	0	0	0	0	0	0	0	0	0	0	0	0	0	0	0
AC009336.24	0	0	0	0	0	0	0	0	0	0	0	0	0	0	0	0	0	0	0	0	0	0	0	0	0	0	0	0	0	0	0	0	0	0	0	0	0	0	0	0	0	0	0	0	0	0	0	0	0
AC009362.2	0	0	0	0	0	0	0	0	0	0	0	0	0	0	0	0	0	0	0	0	0	0	0	0	0	0	0	0	0	0	0	0	0	0	0	0	0	0	0	0	0	0	0	0	0	0	0	0	0
AC009365.3	0	0	0	0	0	0	0	0	0	0	0	0	1.428571429	0	0	0	0	0	0	0	0	0	0	0	0	0	0	0	0	0	0	0	0	0	0	0	0	0	0	0	0	0	0	0	0	0	0	0	0
AC009365.4	0.387755102	0	0	0	0	0	0	0	0	0	0	0	0	0	0	0	0	0	0	0	0	0	0	0	0	0	0	0	0	0	0	0	0	0	0	0	0	0	0	0	0	0	0	0	0	0	0	0	0
AC009403.2	6.714285714	3.714285714	8.489795918	7.551020408	4.653061225	11.7755102	9.653061225	6.795918367	5.081632653	3.285714286	6.530612245	3.857142857	0	9.040816327	13.44897959	3.673469388	7.775510204	9.979591837	16.44897959	8.93877551	14.14285714	9.408163265	11.53061224	2.265306122	5.816326531	5.387755102	16.32653061	6	16.48979592	16.83673469	13.79591837	9.775510204	12.59183673	4.510204082	12.34693878	11.26530612	8.265306122	11.3877551	5.469387755	9.979591837	3.346938776	8.734693878	7.224489796	13.24489796	13.57142857	8.489795918	4.714285714	5.612244898	13.06122449
AC009404.2	12.04081633	11.71428571	13.04081633	13.93877551	21.87755102	18.59183673	15.81632653	24	16	15.04081633	18.02040816	15.63265306	14.95918367	10.95918367	15.48979592	21.67346939	7.775510204	11.65306122	18.20408163	20.30612245	7.857142857	20.51020408	20.16326531	8.102040816	14	8.632653061	18.53061224	10.20408163	7.979591837	21.06122449	5.632653061	17.71428571	17.71428571	13.26530612	11.57142857	7.428571429	12.02040816	8.959183674	8.693877551	10.89795918	13.81632653	18.83673469	17.65306122	15.34693878	20.95918367	16.42857143	16.53061224	24.40816327	18.85714286
AC009410.1	0	0	0	0	0	0	0	0	0	0	0	0	0	0	0	0	0	0	0	0	0	0	0	0	0	0	0	0	0	0	0	0	0	0	0	0	0	0	0	0	0	0	0	0	0	0	0	0	0
AC009411.1	0	0	0	0	0	0	0	0	0	0	0	0	0	0	0	0	0	0	0	0	0	0	0	0	0	0	0	0	0	0	0	0	0	0	0	0	0	0	0	0	0	0	0	0	0	0	0	0	0
AC009411.2	0	0	0	0	0	0	0	0	0	0	0	0	0	0	0	0	0	0	0	0	0	0	0	0	0	0	0	0	0	0	0	0	0	0	0	0	0	0	0	0	0	0	0	0	0	0	0	0	0
AC009413.2	0	0	0	0	0	0	0	0	0	0	0	0	0	0	0	0	0	0	0	0	0	0	0	0	0	0	0	0	0	0	0	0	0	0	0	0	0	0	0	0	0	0	0	0	0	0	0	0	0
AC009414.1	0	0	0	0	0	0	0	0	0	0	0	0	0	0	0	0	0	0	0	0	0	0	0	0	0	0	0	0	0	0	0	0	0	0	0	0	0	0	0	0	0	0	0	0	0	0	0	0	0
AC009469.1	0	0	0	0	0	0	0	0	0	0	0	0	0	0	0	0	0	0	0	0	0	0	0	0	0	0	0.081632653	0	0	0	0	0	0	0	0	0	0	0	0	0	0	0	0.224489796	0	0	0	0	0	0
AC009473.1	0	0	0	0	0	0	0	0	0	0	0	0	0	0	0	0	0	0	0	0	0	0	0	0	0	0	0	0	0	0	0	0	1.285714286	0	0	0	0	0	0	0	0	0	0	0	0	0	0	0	0
AC009474.1	0	0	0	0	0	0	0	0	0	0	0	0	0	0	0	0	0	0	0	0	0	0	0	0	0	0	0	0	0	0	0	0	0	0	0	0	0	0	0	0	0	0	0	0	0	0	0	0	0
AC009474.2	0	0	0	0	0	0	0	0	0	0	0	0	0	0	0	0	0	0	0	0	0	0	0	0	0	0	0	0	0	0	0	0	0	0	0	0	0	0	0	0	0	0	0	0	0	0	0	0	0
AC009477.7	0	0	0	0	0	0	0	0	0	0	0	0	0	0	0	0	0	0	0	0	0	0	0	0	0	0	0	0	0	0	0	0	0	0	0	0	0	0	0	0	0	0	0	0	0	0	0	0	0
AC009478.1	0	0	0	0	0	0	0	0	0	0	0	0	0	0	0	0	0	0	0	0	0	0	0	0	0	0	0	0	0	0	0	0	0	0	0	0	0	0	0	0	0	0	0	0	0	0	0	0	0
AC009478.2	0	0	0	0	0	0	0	0	0	0	0	0	0	0	0	0	0	0	0	0	0	0	0	0	0	0	0	0	0	0	0	0	0	0	0	0	0	0	0	0	0	0	0	0	0	0	0	0	0
AC009480.1	0	0	0	0	0	0	0	0	0	0	0	0	0	0	0	0	0	0	0	0	0	0	0	0	0	0	0	0	0	0	0	0	0	0	0	0	0	0	0	0	0	0	0	0	0	0	0	0	0
AC009480.3	0	0	0	0	0	0	0	0	0	0	0	0	0	0	0	0	0	0	0	0	0	0	0	0	0	0	0	0	0	0	0	0	0	0	0	0	0	0	0	0	0	0	0	0	0	0	0	0	0
AC009480.4	0	0	0	0	0	0	0	0	0	0	0	0	0	0	0	0	0	0	0	0	0	0	0	0	0	0	0	0	0	0	0	0	0	0	0	0	0	0	0	0	0	0	0	0	0	0	0	0	0
AC009487.4	0	0	0	0	0	0	0	0	0	0	0	0	0	0	0	0	0	0	0	0	0	0	0	0	0	0	0	0	0	0	0	0	0	0	0	0	0	0	0	0	0	0	0	0	0	0	0	0	0
AC009487.5	0	0	0	0	0	0	0	0	0	0	0	0	0	0	0	0	0	0	0	0	0	0	0	0	0	0	0	0	0	0	0	0	0	0	0	0	0	0	0	0	0	0	0	0	0	0	0	0	0
AC009492.1	0	0	0.510204082	0	0	0	0	0	0	0	0	0	0	0	0	0	0	0	0	0	0	0	0	0	0	0	0	0	0	0	0	0	0	0	0	0	0	0	0	0	0	0	0	0	0	0	0	0	0
AC009494.3	0	0	0	0	0	0	0	0	0	0	0	0	0	0	0	0	0	0	0	0	0	0	0	0	0	0	0	0	0	0	0	0	0	0	0	0	0	0	0	0	0	0	0	0	0	0	0	0	0
AC009495.1	0	0	0	0	0	0	0	0	0	0	0	0	0	0	0	0	0	0	0	0	0	0	0	0	0	0	0	0	0	0	0	0	0	0	0	0	0	0	0	0	0	0	0	0	0	0	0	0	0
AC009495.2	0	0	0	0.163265306	1.571428571	0.510204082	0.367346939	0	3.244897959	1.040816327	0	0	1.428571429	1.693877551	0	1.571428571	0	0	0	0	0	0	0	0.714285714	2.510204082	0	0.918367347	0	1.714285714	0	0.448979592	1.040816327	0.265306122	1.836734694	0.346938776	2.448979592	0	2.040816327	0	2.346938776	0	8.734693878	0.224489796	1.693877551	0.918367347	0.265306122	10.69387755	0	0
AC009495.3	0	0	0	0	0	0	0	0	0	0	0	0	0	0	0	0	0	0	0	0	0	0	0	0	0	0	0.081632653	0	0.489795918	0	0	0	0.265306122	0	0	0	0	0	0	0.571428571	0	0	0.224489796	0	0	0.265306122	0	0	0.040816327
AC009495.4	0	0	0	0	0	0	0	0	0	0	0	0	0	0	0	0	0	0	0	0	0	0	0	0	0	0	0	0	0	0	0	0	0	0	0	0	0	0	0	0	0	0	0	0	0	0	0	0	0
AC009498.1	0	0	0	0	0	0	0	0	0	0	0	0	0	0	0	0	0	0	0	0	0	0	0	0	0	0	0	0	0	0	0	0	0	0	0	0	0	0	0	0	0	0	0	0	0	0	0	0	0
AC009499.1	0	0	0	0	0	0	0	0.469387755	0	0	0	0	0	0	0	0	0	0	0	0	0	0	0	0.714285714	0	0	0	0	0	0.142857143	0	0.142857143	0	0	0	0	0	0	2.040816327	0	0	0	1.163265306	0	0	0	2.836734694	0	0.040816327
AC009499.2	0	0	0	0	0	0	0	0	0	0	0	0	0	0	0	0	0	0	0	0	0	0	0	0	0	0	0	0	0	0	0	0	0	0	0	0	0	0	0	0	0	0	0	0	0	0	0	0	0
AC009500.2	0	0	0	0	0	0	0	0	0	0	0	0	0	0	0	0	0	0	0	0	0	0	0	0	0	0	0	0	0	0	0	0	0	0	0	0	0	0	0	0	0	0	0	0	0	0	0	0	0
AC009501.4	0	0	0.510204082	0	0	0	0	0	0	0	0	0	0	0	0	0	0	0	0	0	0	0	0	0	0	0	0	0	0	0	0	0	0	0	0	0	0	0	0	0	0	0	0	0	0	0	0	0	0
AC009502.1	0	0	0	0	0	0	0	0	0	0	0	0	0	0	0	0	0	0	0	0	0	0	0	0	0	0	0	0	0	0	0	0	0	0	0	0	0	0	0	0	0	0	0	0	0	0	0	0	0
AC009502.4	0	0	0	0	0	0	0	0	0	0	0	0	0	0	0	0	0	0	0	0	0	0	0	0	0	0	0	0	0	0	0	0	0	0	0	0	0	0	0	0	0	0	0	0	0	0	0	0	0
AC009505.2	0	0	0	0	0.591836735	0	0	0	0	0	0	0	0	0	0	5.959183674	0	0	0	0	0	0	0	0	0	0	0.081632653	0	0	0	0	0	0	0	0.346938776	0	0	0	0	0	0.244897959	0	0.224489796	0	0	0	0	0	0.040816327
AC009505.4	0	0	0	0	0	0	0	0	0	0	0	0	0	0	0	0	0	0	0	0	0	0	0	0	0	0	0	0	0	0	0	0	0.265306122	0	0.346938776	0	0	0	0	0	0	0	0	0	0	0	0	0	0
AC009506.1	17.6122449	15.67346939	7.530612245	26.51020408	12.20408163	24.63265306	50.24489796	22.3877551	23.46938776	17.93877551	24.20408163	16.75510204	10.20408163	9.040816327	5.081632653	46.16326531	30.79591837	27.71428571	26.63265306	16.3877551	20.26530612	17.57142857	38.08163265	18.48979592	18.83673469	11.95918367	25.55102041	27.83673469	12.32653061	7.93877551	14.75510204	16.04081633	15.93877551	12.08163265	23.26530612	30.3877551	22.44897959	28.06122449	27	13.69387755	13.16326531	40.95918367	27.53061224	19.46938776	13.59183673	10.2244898	92.44897959	13.65306122	15.51020408
AC009506.2	0	0	0	0	0	0	0	0	0	0	0	0	0	0	0	0	0	0	0	0	0	0	0	0	0	0	0	0	0	0	0	0	0	0	0	0	0	0	0	0	0	0	0	0	0	0	0	0	0
AC009508.1	0	0	0	0	0	0	0	0	0	0	0	0	0	0	0	0	0	0	0	0	0	0	0	0	0	0	0	0	0	0	0	0	0	0	0	0	0	0	0	0	0	0	0	0	0	0	0	0	0
AC009517.2	0	0	0	0	0	0	0	0	0	0	0	0	0	0	0	0	0	0	0	0	0	0	0	0	0	0	0	0	0	0	0	0	0	0	0	0	0	0	0	0	0	0	0	0	0	0	0	0	0
AC009518.2	0	0	0	0	0	0	0	0	0	0	0	0	0	0	0	0	0	0	0	0	0	0	0	0	0	0	0	0	0	0	0	0	0	0	0	0	0	0	0	0	0	0	0	0	0	0	0	0	0
AC009518.3	0	0	0	0	0	0	0	0	0	0	0	0	0	0	0	0	0	0	0	0	0	0	0	0	0	0	0	0	0	0	0	0	0	0	0	0	0	0	0	0	0	0	0	0	0	0	0	0	0
AC009518.4	0	0	0	0	0	0	0	0	0	0	0	0	0	0	0	0	0	0	0	0	0	0	0	0	0	0	0	0	0	0	0	0	0	0	0	0	0	0	0	0	0	0	0	0	0	0	0	0	0
AC009518.8	0	0	0	0	0	0	0	0	0	0	0	0	0	0	0	0	0	0	0	0	0	0	0	0	0	0	0	0	0	0	0	0	0	0	0	0	0	0	0	0	0	0	0	0	0	0	0	0	0
AC009531.2	0	0	0	0	0	0	0	0	0	0	0	0	0	0	0	0	0	0	0	0	0	0	0	0	0	0	0	0	0	0	0	0	0	0	0	0	0	0	0	0	0	0	0	0	0	0	0	0	0
AC009541.1	0	0	0	0	0	0	0	0	0	0	0	0	0	0	0	0	0	0	0	0	0	0	0	0	0	0	0	0	0	0	0	0	0	0	0	0	0	0	0	0	0	0	0	0	0	0	0	0	0
AC009542.2	0	0	0	0	0	0	0	0	0	0	0	0	0	0	0	0	0	0	0	0	0	0	0	0	0.897959184	0	0	0	0	0	0	0	0	0	0	0	2.448979592	0	0	0	0	0	0	0	0	0	0	0	0
AC009677.1	0	0	0	0	0	0	0	0	0	0	0	0	0	0	0	0	0	0	0	0	0	0	0	0	0	0	0	0	0	0	0	0	0	0	0	0	0	0	0	0	0	0	0	0	0	0	0	0	0
AC009695.1	0	0	0	0	0	0	0	0	0	0	0	0	0	0	0	0	0	0	0	0	0	0	0	0	0	0	0	0	0	0	0	0	0	0	0	0	0	0	0	0	0	0	0	0	0	0	0	0	0
AC009779.1	0	0	0	0	0	0	0	0	0	0	0	0	0	0	0	0	0	0	0	0	0	0	0	0	0	0	0	0	0	0	0	0	0	0	0	0	0	0	0	0	0	0	0	0	0	0	0	0	0
AC009784.1	0	0	0	0	0	0	0	0	0	0	0	0	0	0	0	0	0	0	0	0	0	0	0	0	0	0	0	0	0	0	0	0	0	0	0	0	0	0	0	0	0	0	0	0	0	0	0	0	0
AC009784.3	0.387755102	0	1.306122449	0.836734694	1.571428571	0	1.040816327	0	0	1.040816327	1.918367347	0	0	0	0	0	0	0	0	1.102040816	0	0.714285714	0	0	2.510204082	0	0.918367347	0.306122449	0	0.142857143	0.448979592	1.040816327	0	0	0	0	0	0	0	0	0	0	0.244897959	0	0.102040816	3.142857143	0	0	1.673469388
AC009784.4	0	0	0	0	0	0	0	0	0	0	0	0	0	0	0	0	0	0	0	0	0	0	0	0	0	0	0	0	0	0	0	0	0	0	0	0	0	0	0	0	0	0	0	0	0	0	0	0	0
AC009800.1	0	0	0	0	0	0	0	0	0	0	0	0	0	0	0	0	0	0	0	0	0	0	0	0	0	0	0	0	0	0	0	0	0	0	0	0	0	0	0	0	0	0	0	0	0	0	0	0	0
AC009802.1	0	0	0	0	0	0	0	0	0	0	0	0	0	0	0	0	0	0	0	0	0	0	0	0	0	0	0	0	0	0	0	0	0	0	0	0	0	0	0	0	0	0	0	0	0	0	0	0	0
AC009831.1	0	0	0	0	0	0	0	0	0	0	0	0	0	0	0	0	0	0	0	0	0	0	0	0	0	0	0	0	0	0	0	0	0	0	0	0	0	0	0	0	0	0	0	0	0	0	0	0	0
AC009835.1	0	0	0	0	0	0	0	0	0	0	0	0	0	0	0	0	0	0	0	0	0	0	0	0	0	0	0	0	0	0	0	0	0	0	0	0	0	0	0	0	0	0	0	0	0	0	0	0	0
AC009878.2	0	0	0	0	0	0	0	0	0	0	0	0	0	0	0	0	0	0	0	0	0	0	0	0	0	0	0	0	0	0	0	0	0	0	0	0	0	0	0	0	0	0	0	0	0	0	0	0	0
AC009892.1	0	0	0	0	0	0	0	0	0	0	0	0	0	0	0	0	0	0	0	0	0	0	0	0	0	0	0	0	0	0	0	0	0	0	0	0	0	0	0	0	0	0	0	0	0	0	0	0	0
AC009892.10	0	0	0	0	0	0	0	0	0	0	0	0	0	0	0	0	0	0	0	0	0	0	0	0	0	0	0	0.306122449	0	0	0	0	0	0	0	0	0	0	0	0	0	0	0	0	0	0	0	0	0
AC009892.2	0	0	0	0	0	0	0	0	0	0	0	0	0	0	0	0	0	0	0	0	0	0	0	0	0	0	0	0	0	0	0	0	0	0	0	0	0	0	0	0	0	0	0	0	0	0	0	0	0
AC009892.5	0	0	0	0	0	0	0	0	0	0	0	0	0	0	0	0	0	0	0	0	0	0	0	0	0	0	0	0	0	0	0	0	0	0	0	0	0	0	0	0	0	0	0	0	0	0	0	0	0
AC009892.9	0	0	0	0	0	0	0	0	0	0	0	0	0	0	0	0	0	0	0	0	0	0	0	0	0	0	0	0	0	0	0	0	0	0	0	0	0	0	0	0	0	0	0	0	0	0	0	0	0
AC009941.1	0	0	0	0	0	0	0	0	0	0	0	0	0	0	0	0	0	0	0	0	0	0	0	0	0	0	0	0	0	0	0	0	0	0	0	0	0	0	0	0	0	0	0	0	0	0	0	0	0
AC009945.4	0	0	0	0	0	0	0	0	0	0	0	0	0	0	0	0	0	0	0	0	0	0	0	0	0	0	0	0	0	0	0	0	0	0	0	0	0	0	0	0	0	0	0	0	0	0	0	0	0
AC009947.2	0	0	0	0	0	0	0	0	0	0	0	0	0	0	0	0	0	0	0	0	0	0	0	0	0	0	0	0	0	0	0	0	0	0	0	0	0	0	0	0	0	0	0	0	0	0	0	0	0
AC009947.3	0	0	0	0	0	0	0	0	0	0	0	0	0	0	0	0	0	0	0	0	0	0	0	0	0	0	0	0	0	0	0	0	0	0	0	0	0	0	0	0	0	0	0	0	0	0	0	0	0
AC009947.5	0	0	0	0	0	0	0	0	0	0	0	0	0	0	0	0	0	0	0	0	0	0	0	0	0	0	0	0	0	0	0	0	0	0	0	0	0	0	0	0	0	0	0	0	0	0	0	0	0
AC009948.5	6.714285714	5.87755102	8.489795918	6.93877551	7.857142857	9.244897959	13.44897959	13.10204082	8.632653061	10.79591837	7.306122449	18.20408163	7.918367347	9.040816327	13.44897959	15.04081633	7.775510204	0	28.18367347	10.73469388	7.857142857	13.79591837	11.53061224	9.632653061	15.6122449	0	14.06122449	12.89795918	10.28571429	13.79591837	8.714285714	12.30612245	15.18367347	1.836734694	8.530612245	9.428571429	13.89795918	2.836734694	18.73469388	16.24489796	18.3877551	7.081632653	9.959183674	13.91836735	19.51020408	9.346938776	16.57142857	6.346938776	13.06122449
AC009948.7	0	0	0	0	0	0	0	0	0	0	0	0	0	0	0	0	0	0	0	0	0	0	0	0	0	0	0	0	0	0	0	0	0	0	0	0	0	0	0	0	0	0	0	0	0	0	0	0	0
AC009950.2	15.3877551	7.87755102	13.95918367	8.755102041	19.7755102	17.7755102	20.53061224	10.30612245	9.551020408	8.673469388	10.48979592	13.18367347	5.632653061	10.97959184	1.040816327	17.18367347	2.673469388	6.204081633	19.97959184	16.3877551	11	7.918367347	9.734693878	9.632653061	10.89795918	7.12244898	6.12244898	4.979591837	4.857142857	13.02040816	9.775510204	6.020408163	7.285714286	12.12244898	7.408163265	17.24489796	12.02040816	6.795918367	11.04081633	18.08163265	9.591836735	5.081632653	8.142857143	6.326530612	12.12244898	19.2244898	27.51020408	10.75510204	6.244897959
AC009951.1	1.142857143	1.693877551	3.142857143	0.163265306	2.530612245	0	0.367346939	0	2.326530612	1.040816327	1.918367347	0.142857143	1.428571429	0	0	1.571428571	2.673469388	0	7.551020408	1.102040816	2.755102041	3.510204082	0	2.265306122	2.530612245	1.142857143	2.530612245	3.163265306	0	0	0.448979592	1.897959184	0.265306122	1.857142857	0.346938776	0	0.653061225	0	0.530612245	1.469387755	0	1.224489796	1.163265306	1.693877551	0.102040816	0.265306122	2.836734694	0	0.816326531
AC009951.2	0	0	0	0	0	0	0	0	0	0	0	0	0	0	0	0	0	0	0	0	0	0	0	0	0	0	0	0	0	0	0	0	0	0	0	0	0	0	0	0	0	0	0	0	0	0	0	0	0
AC009955.8	0	0	0	0	0	0	0	0	0	0	0	0	0	0	0	0	0	0	0	0	0	0	0	0	0	0	0	0	0	0	0	0	0	0	0	0	0	0	0	0	0	0	0	0	0	0	0	0	0
AC009960.1	0	0	0	0	0	0	0	0	0	0	0	0	0	0	0	0	0	0	0	0	0	0	0	0	0	0	0	0	0	0	0	0	0	0	0	0	0	0	0	0	0	0	0	0	0	0	0	0	0
AC009960.2	0	0	0	0	0	0	0	0	0	0	0	0	0	0	0	0	0	0	0	0	0	0	0	0	0	0	0	0	0	0	0	0	0	0	0	0	0	0	0	0	0	0	0	0	0	0	0	0	0
AC009960.3	0	0	0	0	0	0	0	0	0	0	0	0	0	0	0	0	0	0	0	0	0	0	0	0	0	0	0	0	0	0	0	0	0	0	0	0	0	0	0	0	0	0	0	0	0	0	0	0	0
AC009960.4	0	0	0	0	0	0	0	0	0	0	0	0	0	0	0	0	0	0	0	0	0	0	0	0	0	0	0	0	0	0	0	0	0	0	0	0	0	0	0	0	0	0	0	0	0	0	0	0	0
AC009960.5	0	0	0	0	0	0	0	0	0	0	0	0	0	0	0	0	0	0	0	0	0	0	0	0	0	0	0	0	0	0	0	0	0	0	0	0	0	0	0	0	0	0	0	0	0	0	0	0	0
AC009960.6	0	0	0	0	0	0	0	0	0	0	0	0	0	0	0	0	0	0	0	0	0	0	0	0	0	0	0	0	0	0	0	0	0	0	0	0	0	0	0	0	0	0	0	0	0	0	0	0	0
AC009960.7	0	0	0	0	0	0	0	0	0	0	0	0	0	0	0	0	0	0	0	0	0	0	0	0	0	0	0	0	0	0	0	0	0	0	0	0	0	0	0	0	0	0	0	0	0	0	0	0	0
AC009961.2	0	0	0	0	0	0	0	0	0	0	0	0	0	0	0	0	0	0	0	0	0	0	0	0	0	0	0	0	0	0	0	0	0	0	0	0	0	0	0	0	0	0	0	0	0	0	0	0	0
AC009961.3	13.73469388	10.87755102	10.14285714	12.46938776	24.06122449	8.489795918	8.795918367	13.10204082	11.53061224	14.16326531	8.87755102	10.40816327	3.448979592	5.87755102	21.18367347	10.46938776	1.102040816	9.979591837	7.551020408	14.59183673	11	3.510204082	2.224489796	8.102040816	14	8.632653061	12.89795918	15.34693878	10.28571429	9.673469388	6.714285714	6.571428571	7.285714286	19.67346939	8.530612245	4.448979592	7.285714286	7.489795918	16.20408163	18.10204082	8.387755102	12.7755102	12.36734694	19.46938776	8.367346939	10.24489796	23.91836735	10.75510204	4.918367347
AC009961.5	0	0	0	0	0	0	0	0	0	0	0	0	0	0	0	0	0	0	0	0	0	0	0	0	0	0	0	0	0	0	0	0	0	0	0	0	0	0	0	0	0	0	0	0	0	0	0	0	0
AC009963.3	0	0	0	0	0	0	0	0	0	0	0	0	0	0	0	0	0	0	0	0	0	0	0	0	0	0	0	0	0	0	0	0	0	0	0	0	0	0	0	0	0	0	0	0	0	0	0	0	0
AC009963.4	0	0	0	0	0	0	0	0	0	0	0	0	0	0	0	0	0	0	0	0	0	0	0	0	0	0	0	0	0	0	0	0	0	0	0	0	0	0	0	0	0	0	0	0	0	0	0	0	0
AC009963.5	0	0	0	0	0	0	0	0	0	0	0	0	0	0	0	0	0	0	0	0	0	0	0	0	0	0	0	0	0	0	0	0	0	0	0	0	0	0	0	0	0	0	0	0	0	0	0	0	0
AC009963.6	0	0	0	0	0	0	0	0	0	0	0	0	0	0	0	0	0	0	0	0	0	0	0	0	0	0	0	0	0	0	0	0	0	0	0	0	0	0	0	0	0	0	0	0	0	0	0	0	0
AC009965.1	0	0	0	0	0	0	0	0	0	0	0	0	0	0	0	0	0	0	0	0	0	0	0	0	0	0	0	0	0	0	0	0	0	0	0	0	0	0	0	0	0	0	0	0	0	0	0	0	0
AC009965.2	0	0	0	0	0	0	0	0	0	0	0	0	0	0	0	0	0	0	0	0	0	0	0	0	0	0	0	0	0	0	0	0	0	0	0	0	0	0	0	0	0	0	0	0	0	0	0	0	0
AC009967.3	0	0	0	0	0	0	0	0	0	0	0	0	0	0	0	0	0	0	0	0	0	0	0	0	0	0	0	0	0	0	0	0	0	0	0	0	0	0	0	0	0	0	0	0	0	0	0	0	0
AC009969.1	0	0	0	0	0	0	0	0	0	0	0	0	0	0	0	0	0	0	0	0	0	0	0	0	0	0	0	0	0	0	0	0	0	0	0	0	0	0	0	0	0	0	0	0	0	0	0	0	0
AC009970.1	0	0	0	0	0	0	0	0	0	0	0	0	0	0	0	0	0	0	0	1.102040816	0	0.714285714	0	0	0	0	0	0	0	0	0	0	0	0	0	0	0	1.326530612	0	0	0	0	0	0	0	0	0	0	0.040816327
AC009974.11	0	0	0	0	0	0	0	0	0	0	0	0	0	0	0	0	0	0	0	0	0	0	0	0	0	0	0	0	0	0	0	0	0	0	0	0	0	0	0	0	0	0	0	0	0	0	0	0	0
AC009977.1	0	0	0	0	0	0	0	0	0	0	0	0	0	0	0	0	0	0	0	0	0	0	0	0	0	0	0	0	0	0	0	0	0	0	0	0	0	0	0	0	0	0	0	0	0	0	0	0	0
AC009987.1	0	0	0	0	0	0	0	0	0	0	0	0	0	0	0	0	0	0	0	0	0	0	0	0	0	0	0	0	0	0	0	0	0	0	0	0	0	0	0	0	0	0	0	0	0	0	0	0	0
AC009994.2	0	0	0	0	0	0	0	0	0	0	0	0	0	0	0	0	0	0	0	0	0	0	0	0	0	0	0	0	0	0	0	0	0	0	0	0	0	0	0	0	0	0	0	0	0	0	0	0	0
AC009997.1	0	0	0	0	0	0	0	0	0	0	0	0	0	0	0	0	0	0	0	0	0	0	0	0	0	0	0	0	0	0	0	0	0	0	0	0	0	0	0	0	0	0	0	0	0	0	0	0	0
AC010082.2	0	1.693877551	0	0.836734694	0	0	0	0	0	0	0	0	0	0	0	0	0	0	0	0	0	0	0	0	0	0	0	0	0.489795918	0	0	0	0	0	0	0	0	0	0	0	0	0	0	0	0	0	0	0	0
AC010084.1	0.387755102	0	0	0	0	0	0	0	0.489795918	1.040816327	1.102040816	0	0	0	0	0	0	0	0	0	0	0	0	0.714285714	0	0	0	0	0.510204082	0	0	0.142857143	0	0	0	0.612244898	0	0.632653061	3.836734694	0	0	0	0	0	0	0	2.836734694	0.306122449	0
AC010086.1	0	0	0	0.163265306	0	0	0	0	0	0	1.102040816	0.142857143	0	0	0	0	0	0	0	0	0	0	0	0	0	0	0.081632653	0	0	0	0	0	0	0	0	0	0	0	0	0	0	0	0	0	0	0.265306122	2.836734694	0	0
AC010086.5	0	0	0	0	0	0	0	0	0	0	0	0	0	0	0	0	0	0	0	0	0	0	0	0	0	0	0	0	0	0	0	0	0	0	0	0	0	0	0	0	0	0	0	0	0	0	0	0	0
AC010090.1	0	0	0	0.163265306	0	0	0	0	0	0	0	0	0	0	0	0	0	0	1.87755102	0	0	0	0	0	0	0	0	0	0	0	0	0	0	0	0	0	0	0	0	0	0	0	0	0	0	0	0	0	0
AC010091.1	0	0	0	0	0	0	0	0	0	0	0	0	0	0	0	0	0	0	0	0	0	0	0	0	0	0	0	0	0	0	0	0	0	0	0	0	0	0	0	0	0	0	0	0	0	0	0	0	0
AC010091.4	0	0	0	0	0	0	0	0	0	0	0	0	0	0	0	0	0	0	0	0	0	0	0	0	0	0	0	0	0	0	0	0	0	0	0	0	0	0	0	0	0	0	0	0	0	0	0	0	0
AC010092.1	0	0	0	0	0	0	0	0	0	0	0	0	0	0	0	0	0	0	0	0	0	0	0	0	0	0	0	0	0	0	0	0	0	0	0	0	0	0	0	0	0	0	0	0	0	0	0	0	0
AC010095.5	0	0	0	0	0	0	0	0	0	0	0	0	0	0	0	0	0	0	0	0	0	0	0	0	0	0	0	0	0	0	0	0	0	0	0	0	0	0	0	0	0	0	0	0	0	0	0	0	0
AC010095.6	0	0	0	0	0	0	0	0	0	0	0	0	0	0	0	0	0	0	0	0	0	0	0	0	0	0	0	0	0	0	0	0	0	0	0	0	0	0	0	0	0	0	0	0	0	0	0	0	0
AC010095.7	0	0	0	0	0	0	0	0	0	0	0	0	0	0	0	0	0	0	0	0	0	0	0	0	0	0	0	0	0	0	0	0	0	0	0	0	0	0	0	0	0	0	0	0	0	0	0	0	0
AC010096.1	0	0	0	0	0	0	0	0	0	0	0	0	0	0	0	0	0	0	0	0	0	0	0	0	0	0	0	0	0	0	0	0	0	0	0	0	0	0	0	0	0	0	0	0	0	0	0	0	0
AC010096.2	0	0	0	0	0	0	0	0	0	0	0	0	0	0	0	0	0	0	0	0	0	0	0	0	0	0	0	0	0	0	0	0	0	0	0	0	0	0	0	0	0	0	0	0	0	0	0	0	0
AC010105.1	0	0	0	0	0	0	0	0	0	0	0	0	0	0	0	0	0	0	0	0	0	0	0	0	0	0	0	0	0	0	0	0	0	0	0	0	0	0	0	0	0	0	0	0	0	0	0	0	0
AC010127.3	0	0	0	0	0	0	0	0	0	0	0	0	0	0	0	0	0	0	0	0	0	0	0	0	0	0	0	0	0	0	0	0	0	0	0	0	0	0	0	0	0	0	0	0	0	0	0	0	0
AC010132.10	0	0	0	0	0	0	0	0	0	0	0	0	0	0	0	0	0	0	0	0	0	0	0	0	0	0	0	0	0	0	0	0	0	0	0	0	0	0	0	0	0	0	0	0	0	0	0	0	0
AC010132.11	0	0	0	0	0	0.510204082	0	0	0	0	0	0	0	0	0	0	0	0	0	0	0	0	0	0	0	0	0	0	0	0	0	0	0	0	0	0	0	0	0	0	0	0	0	0	0.102040816	0	0	0	0
AC010136.2	0	0	0	0	0	0	0	0	0	0	0	0	0	0	0	0	0	0	0	0	0	0	0	0	0	0	0	0	0	0	0	0	0	0	0	0	0	0	0	0	0	0	0	0	0	0	0	0	0
AC010139.1	0	0	0	0	0	0	0	0	0	0	0	0	0	0	0	0	0	0	0	0	0	0	0	0	0	0	0	0	0	0	0	0	0	0	0	0	0	0	0	0	0	0	0	0	0	0	0	0	0
AC010141.1	0	0	0	0	0	0	0	0	0	0	0	0	0	0	0	0	0	0	0	0	0	0	0	0	0	0	0	0	0	0	0	0	0	0	0	0	0	0	0	0	0	0	0	0	0	0	0	0	0
AC010141.4	0	0	0	0	0	0	0	0	0	0	0	0	0	0	0	0	0	0	0	0	0	0	0	0	0	0	0	0	0	0	0	0	0	0	0	0	0	0	0	0	0	0	0	0	0	0	0	0	0
AC010141.6	0	0	0	0	0	0	0	0	0	0	0	0	0	0	0	0	0	0	0	0	0	0	0	0	0	0	0	0	0	0	0	0	0	0	0	0	0	0	0	0	0	0	0	0	0	0	0	0	0
AC010141.8	0	0	0	0	0	0	0	0	0	0	0	0	0	0	0	0	0	0	0	0	0	0	0	0	0	0	0	0	0	0	0	0	0	0	0	0	0	0	0	0	0	0	0	0	0	0	0	0	0
AC010145.4	0	0	0	0	0	0	0	0	0	0	0	0	0	0	0	0	0	0	0	0	0	0	0	0	0	0	0	0	0	0	0	0	0	0	0	0	0	0	0	0	0	0	0	0	0	0	0	0	0
AC010146.1	0	0	0	0	0	0	0	0	0	0	0	0	0	0	0	0	0	0	0	0	0	0	0	0	0	0	0	0	0	0	0	0	0	0	0	0	0	0	0	0	0	0	0	0	0	0	0	0	0
AC010146.2	0	0	0	0	0	0	0	0	0	0	0	0	0	0	0	0	0	0	0	0	0	0	0	0	0	0	0	0	0	0	0	0	0	0	0	0	0	0	0	0	0	0	0	0	0	0	0	0	0
AC010148.1	0	0	0	0.836734694	0	0	1.87755102	0	0	0	0	0	0	12.59183673	0	0	0	0	1.87755102	1.102040816	0	2.081632653	0	3.755102041	0	0	0	0.306122449	0	0	0.448979592	0	0	0.571428571	0	0.612244898	0	0	0	0	0	0	0.244897959	0.020408163	0	0	0	0	0
AC010149.4	0	0	0	0	0	0	0	0	0	0	0	0.142857143	0	0	0	0	0	0	0	0	0	0	0	0	0	0	0	0	0	0	0	0	0	0	0	0	0	0	0	0	0	0	0	0	0	0	0	0	0
AC010150.1	0	0	0	0	0	0	0	0	0	0	0	0	0	0	0	0	0	0	0	0	0	0	0	0	0	0	0	0	0	0	0	0	0	0	0	0	0	0	0	0	0	0	0	0	0	0	0	0	0
AC010150.2	0	0	0	0	0	0	0	0	0	0	0	0	0	0	0	0	0	0	0	0	0	0	0	0	0	0	0	0	0	0	0	0	0	0	0	0	0	0	0	0	0	0	0	0	0	0	0	0	0
AC010153.3	0	0	0	0	0	0	0	0	0	0	0	0	0	0	0	0	0	0	0	0	0	0	0	0	0	0	0	0	0	0	0	0	0	0	0	0	0	0	0	0	0	0	0	0	0	0	0	0	0
AC010154.2	0	0	0	0	0	0	0	0	0	0	0	0	0	0	0	0	0	0	0	0	0	0	0	0	0	0	0	0	0	0	0	0	0	0	0	0	0	0	0	0	0	0	0	0	0	0	0	0	0
AC010170.1	0	0	0	0	0	0	0	0	0	0	0	0	0	0	0	0	0	0	0	0	0	0	0	0	0	0	0.081632653	0	0	0	0	0	0	0	0	0	0	0	0	0	0	0	0	0	0	0	0	0	0
AC010196.1	0	0	0	0	0	0	0	0	0	0	0	0	0	0	0	0	0	0	0	0	0	0	0	0	0	0	0	0	0	0	0	0	0	0	0	0	0	0	0	0	0	0	0	0	0	0	0	0	0
AC010203.1	0	0	0	0	0	0	0	0	0	0	0	0	0	0	0	0	0	0	0	0	0	0	0	0	0	0	0	0	0	0	0	0	0	0	0	0	0	0	0	0	0	0	0	0	0	0	0	0	0
AC010207.1	0	0	0	0	0	0	0	0	0	0	0	0	0	0	0	0	0	0	0	0	0	0	0	0	0	0	0	0	0	0	0	0	0	0	0	0	0	0	0	0	0	0	0	0	0	0	0	0	0
AC010209.1	0	0	0	0	0	0	0	0	0	0	0	0	0	0	0	0	0	0	0	0	0	0	0	0	0	0	0	0	0	0	0	0	0	0	0	0	0	0	0	0	0	0	0	0	0	0	0	0	0
AC010226.4	0	0	1.306122449	0	0.591836735	0	0	0	0.510204082	0.326530612	0	0.142857143	0	1.693877551	0	0	0	0	0	0	0.979591837	0	0	0	0	1.142857143	0	0	0	0.93877551	1.693877551	0	0	0	0	0	0	0	0	0	0	0	0.244897959	0.775510204	0	0	0	0	0.816326531
AC010235.1	0	0	0	0	0	0	0	0	0	0	0	0	0	0	0	0	0	0	0	0	0	0	0	0	0	0	0	0	0	0	0	0	0	0	0	0	0	0	0	0	0	0	0	0	0	0	0	0	0
AC010240.2	0	0	0	0	0	0	0	0	0	0	0	0	0	0	0	0	0	0	0	0	0	0	0	0	0	0	0	0	0	0	0	0	0	0	0	0	0	0	0	0	0.244897959	1.224489796	0	0	0	0	0	0	0
AC010240.3	0	0	0	0	0	0	0	0	0	0	0	0	0	0	0	0	0	0	0	0	0	0	0	0	0	0	0	0	0	0	0	0	0	0	0	0	0	0	0	0	0	0	0	0	0	0	0	0	0
AC010243.1	0	0	0	0	0	0	0	0	0	0	0	0	0	0	0	0	0	0	0	0	0	0	0	0	0	0	0	0	0	0	0	0	0	0	0	0	0	0	0	0	0	0	0	0	0	0	0	0	0
AC010247.1	0	0	0	0	0	0	0	0	0	0	0	0	0	0	0	0	0	0	0	0	0	0	0	0	0	0	0	0	0	0	0	0	0	0	0	0	0	0	0	0	0	0	0	0	0	0	0	0	0
AC010295.1	0	0	0	0	0	0	0	0	0	0	0	0	0	0	0	0	0	0	0	0	0	0	0	0	0	0	0	0	0	0	0	0	0	0	0	0	0	0	0	0	0	0	0	0	0	0	0	0	0
AC010296.1	0	0	0	0	0	0	0	0	0	0	0	0	0	0	0	0	0	0	0	0	0	0	0	0	0	0	0	0	0	0	0	0	0	0	0	0	0	0	0	0	0	0	0	0	0	0	0	0	0
AC010297.1	0	0	0	0	0	0	0	0	0	0	0	0	0	0	0	0	0	0	0	0	0	0	0	0	0	0	0	0	0	0	0	0	0	0	0	0	0	0	0	0	0	0	0	0	0	0	0	0	0
AC010311.1	0	0	0	0	0	0	0	0	0	0	0	0	0	0	0	0	0	0	0	0	0	0	0	0	0	0	0	0	0	0	0	0	0	0	0	0	0	0	0	0	0	0	0	0	0	0	0	0	0
AC010319.1	0	0	0	0	0	0	0	0	0	0	0	0	0	0	0	0	0	0	0	0	0	0	0	0	0	0	0	0	0	0	0	0	0	0	0	0	0	0	0	0	0	0	0	0	0	0	0	0	0
AC010323.1	0	0	0	0	0	0	0	0	0	0	0	0	0	0	0	0	0	0	0	0	0	0	0	0	0	0	0	0	0	0	0	0	0	0	0	0	0	0	0	0	0	0	0	0	0	0	0	0	0
AC010327.1	0	0	0	0	0	0	0	0	0	0	0	0	0	0	0	0	0	0	0	0	0	0	0	0	0	0	0	0	0	0	0	0	0	0	0	0	0	0	0	0	0	0	0	0	0	0	0	0	0
AC010327.2	0	0	0.510204082	0	0	0.510204082	0	0	0.510204082	0	0	0.142857143	1.428571429	0	0	0	0	0	0	0	0	0	0	0.714285714	0	0	0	0	0.510204082	0	0	0.142857143	0	0	0	0	0	0	0	0	0	0	0	0	0	0	0	0.306122449	0
AC010329.1	0	0	0	0	0	0	0	0	0	0	0	0	0	0	0	0	0	0	0	0	0	0	0	0	0	0	0	0	0	0	0	0	0	0	0	0	0	0	0	0	0	0	0	0	0	0	0	0	0
AC010335.1	0	0	0	0	0	0	0	0	0	0	0	0	0	0	0	0	0	0	0	0	0	0	0	0	0	0	0	0	0	0	0	0	0	0	0	0	0	0	0	0	0	0	0	0	0	0	0	0.306122449	0
AC010336.1	0	1.693877551	3.142857143	2.918367347	0.591836735	4	6.469387755	0.469387755	0.510204082	1.040816327	0.346938776	2.612244898	0	2.775510204	1.040816327	5.959183674	1.12244898	0	0	2.918367347	0	0	2.224489796	0.714285714	0.897959184	0	4.020408163	1.306122449	0	0.93877551	0.469387755	1.918367347	0	0	2.367346939	4.448979592	0	0	0.530612245	4.367346939	1.489795918	0	3.836734694	0.775510204	2.448979592	1.306122449	2.836734694	2.142857143	0.040816327
AC010368.1	0	0	0	0	0	0	0	0	0	0	0	0	0	0	0	0	0	0	0	0	0	0	0	0	0	0	0	0	0	0	0	0	0	0	0	0	0	0	0	0	0	0	0	0	0	0	0	0	0
AC010368.2	0	0	0	0	0	0	0	0	0	0	0	0	0	0	0	0	0	0	0	0	0	0	0	0	0	0	0	0	0	0	0	0	0	0	0	0	0	0	0	0	0	0	0	0	0	0	0	0	0
AC010376.1	0	0	0	0	0	0	0	0	0	0	0	0	0	0	0	0	0	0	0	0	0	0	0	0	0	0	0	0	0	0	0	0	0	0	0	0	0	0	0	0	0	0	0	0	0	0	0	0	0
AC010422.1	0	0	0	0	0	0	0	0	0	0	0	0	0	0	0	0	0	0	0	0	0	0	0	0	0	0	0	0	0	0	0	0	0	0	0	0	0	0	0	0	0	0	0	0	0	0	0	0	0
AC010423.1	0	0	0	0	0	0	0	0	0	0	0	0	0	0	0	0	0	0	0	0	0	0	0	0	0	0	0	0	0	0	0	0	0	0	0	0	0	0	0	0	0	0	0	0	0	0	0	0	0
AC010441.1	9.795918367	6.836734694	6.653061225	5.489795918	2.530612245	6.612244898	4.163265306	3.204081633	8.632653061	2.489795918	0.346938776	1.489795918	3.448979592	4.204081633	0	0	0	8.224489796	1.87755102	4.816326531	0.979591837	0.714285714	0.836734694	3.755102041	0.897959184	1.142857143	4.755102041	3.163265306	2.693877551	0	1.693877551	2.775510204	3.020408163	1.857142857	0.346938776	11.26530612	5.326530612	11.89795918	3.836734694	10.89795918	3.959183674	3.163265306	4.714285714	0.775510204	1.734693878	3.142857143	2.836734694	2.142857143	2.265306122
AC010455.1	0	0	0	0	0	0	0	0	0	0	0	0	0	0	0	0	0	0	0	0	0	0	0	0	0	0	0	0	0	0	0	0	0	0	0	0	0	0	0	0	0	0	0	0	0	0	0	0	0
AC010458.1	0	0	0	0	0	0	0	0	0	0	0	0	0	0	0	0	0	0	0	0	0	0	0	0	0	0	0	0	0	0	0	0	0	0	0	0	0	0	0	0	0	0	0	0	0	0	0	0	0
AC010468.1	0	0	0	0	0	0	0	0	0	0	0	0	0	0	0	0	0	0	0	0	0	0	0	0	0	0	0	0	0	0	0	0	0	0	0	0	0	0	0	0	0	0	0	0	0	0	0	0	0
AC010468.2	0.387755102	0	0	0.836734694	0	0	0	0	0	0	0	0	0	0	0	0	0	0	0	1.102040816	0	0.714285714	0	0	0	0	0.081632653	0	0	0	0	0	0	0	0	0	0	1.326530612	0	0	0	0	0	0	0	0	0	0	0
AC010468.3	0	0	0	0	0	0	0	0	0	0	0	0	0	0	0	0	0	0	0	0	0	0	0	0	0	0	0	0	0	0	0	0	0	0	0	0	0	0	0	0	0	0	0	0	0	0	0	0	0
AC010492.2	0	0	0	0	0	0	0	0	0	0	0	0	0	0	0	0	0	0	0	0	0	0	0	0	0	0	0	0.306122449	0	0.142857143	0	0	0	0	0	0	0	0	0	0	0	0	0	0	0	0	0	0	0
AC010492.4	0	0	0	0	0	0	0	0	0	0	0	0	0	0	0	0	0	0	0	0	0	0	0	0	0	0	0	0	0	0	0	0	0	0	0	0	0	0	0	0	0	0	0	0	0	0	0	0	0
AC010492.5	0	0	0	0	0	0	0	0	0	0	0	0	0	0	0	0	0	0	0	0	0	0	0	0	0	0	0	0	0	0	0	0	0	0	0	0	0	0	0	0	0	0	0	0	0	0	0	0	0
AC010504.2	0.387755102	0	0.510204082	0.163265306	0	1.367346939	0	0	0	0.326530612	1.102040816	0	0	0	0	0	1.142857143	0	0	0	0.979591837	3.510204082	0	2.265306122	0	2.448979592	0	1.306122449	0.510204082	0	0	0	0.265306122	0.571428571	1.428571429	2.448979592	0.653061225	0	0	0	1.489795918	1.224489796	0	0.020408163	0	0	0	0	1.693877551
AC010518.3	0	0	0	0	0	0	0	0	0	0	0	0	0	0	0	0	0	0	0	0	0	0	0	0	0	0	0	0	0	0	0	0	0	0	0	0	0	0	0	0	0	0	0	0	0	0	0	0	0
AC010522.1	0	0	0	0	0	0	0	0	0	0	0	0	0	0	0	0	0	0	0	0	0	0	0	0	0	0	0	0	0	0	0	0	0	0	0	0	0	0	0	0	0	0	0	0	0	0	0	0	0
AC010524.2	0	0	0	0	0	0	0	0.469387755	0	0.326530612	0.346938776	0	0	0	0	0	0	0	0	0	0.979591837	0	0	0	0.897959184	0	0.081632653	0	0	0	0	0	0	0	0	0	0	0	0.530612245	0	0	0	0.244897959	0	0	0	0	0	0.040816327
AC010524.4	0	0	0	0	0	0	0	0	0	0	0	0	0	0	0	0	0	0	0	0	0	0	0	0	0	0	0	0	0	0	0	0	0	0	0	0	0	0	0	0	0	0	0	0	0	0	0	0	0
AC010525.1	0	0	0	0	0	0	0	0	0	0	0	0	0	0	0	0	0	0	0	0	0	0	0.836734694	0	0	0	0	0	0	0	0	0	0	0	0	0	0	0	0	0	0	0	0	0	0	0	0	0	0
AC010525.2	0	0	0	0	0	0	0	0	0	0	0	0	0	0	0	0	0	0	0	0	0	0	0	0	0	0	0	0	0	0	0	0	0	0	0	0	0	0	0	0	0	0	0	0	0	0	0	0	0
AC010525.4	0	0	0	0	0	0	0	0	0	0	0	0	0	0	0	0	0	0	0	0	0	0	0	0	0	0	0	0	0	0	0	0	0	0	0	0	0	0	0	0	0	0	0	0	0	0	0	0	0
AC010525.5	0	0	0	0	0	0	0	0	0	0	0	0	0	0	0	0	0	0	0	0	0	0	0	0	0	0	0	0	0	0	0	0	0	0	0	0	0	0	0	0	0	0	0	0	0	0	0	0	0
AC010525.6	0	0	0	0	0	0	0	0	0	0	0	0	0	0	0	0	0	0	0	0	0	0	0	0	0	0	0	0	0	0	0	0	0	0	0	0	0	0	0	0	0	0	0	0	0	0.265306122	0	0	0
AC010525.7	0	0	0	0	0	0	0	0	0	0	0	0	0	0	0	0	0	0	0	0	0	0	0	0	0	0	0	0	0	0	0	0	0	0	0	0	0	0	0	0	0	0	0	0	0	0	0	0	0
AC010528.1	0	0	0	0	0	0	0	0	0	0	0	0	0	0	0	0	0	0	0	0	0	0	0	0	0	0	0	0	0	0	0	0	0	0	0	0	0	0	0	0	0	0	0	0	0	0	0	0	0
AC010536.1	0	0.673469388	0	0	0	0	0	0	0	0	0	0	0	0	0	0	0	0	0	0	0.979591837	0	0	0	0	0	0	0	0	0	0	0	0	0	0	0	0	0	0	0	0	0	0	0	0.102040816	0	0	0	0
AC010543.1	0	0	0	0	0	0	0	0	0	0	0	0	0	0	0	0	0	0	0	0	0	0	0	0	0	0	0	0	0	0	0	0	0	0	0	0	0	0	0	0	0	0	0	0	0	0	0	0	0
AC010546.1	0	0	0	0	0	0	0	0	0	0	0	0	0	0	0	0	0	0	0	0	0	0	0	0	0	0	0	0	0	0	0	0	0	0	0	0	0	0	0	0	0	0	0	0	0	0	0	0	0
AC010547.9	0	0	2.142857143	0	0	4	2.673469388	1.387755102	0.510204082	0	0.346938776	0.734693878	0	0	0	0	0	0	0	0	4.448979592	0	0	0	0	0	0.081632653	0.306122449	3.775510204	1.816326531	0.469387755	1.918367347	0.265306122	0	1.428571429	0	0	5.163265306	0	0.571428571	3.346938776	0	2.040816327	0.020408163	0.918367347	0.265306122	0	0.306122449	0.040816327
AC010595.1	0	0	0	0	0	0	0	0	0	0	0	0	0	0	0	0	0	0	0	0	0	0	0	0	0	0	0	0	0	0	0	0	0	0	0	0	0	0	0	0	0	0	0	0	0	0	0	0	0
AC010609.1	0	0	0	0	0	0	0	0	0	0	0	0	0	0	0	0	0	0	0	0	0	0	0	0	0	0	0	0	0	0	0	0	0	0	0	0	0	0	0	0	0	0	0	0	0	0	0	0	0
AC010620.1	0	0	0	0	0	0	0	0	0	0	0	0	0	0	0	0	0	0	0	0	0	0	0	0	0	0	0	0	0	0	0	0	0	0	0	0	0	0	0	0	0	0	0	0	0	0	0	0	0
AC010641.1	0	0	0	0	0	0	0	0	0	0	0	0	0	0	0	0	0	0	0	0	0	0	0	0	0	0	0	0	0	0	0	0	0	0	0	0	0	0	0	0	0	0	0	0	0	0	0	0	0
AC010642.1	1.142857143	0.673469388	0	2.306122449	0	0	1.87755102	0	2.326530612	1.040816327	1.918367347	1.489795918	0	0	1.040816327	1.571428571	4.326530612	0	0	0	0.979591837	0.714285714	2.244897959	2.285714286	0.918367347	0	1.775510204	1.306122449	1.714285714	0.93877551	4.591836735	2.775510204	1.285714286	0.571428571	2.367346939	2.448979592	4.428571429	0.632653061	0.530612245	2.346938776	5.714285714	1.224489796	1.163265306	2.979591837	3.183673469	2.142857143	0.87755102	0.306122449	1.693877551
AC010642.2	0	0	0	0	0	0	0	0	0	0	0	0	0	0	0	0	0	0	0	0	0	0	0	0	0	0	0	0	0	0	0	0	0	0	0	0	0	0	0	0	0	0	0	0	0	0	0	0	0
AC010646.3	0	0	0	0	0	0	0	0	0	0	0	0	0	0	0	0	0	0	0	0	0	0	0	0	0	0	0	0	0	0	0	0	0	0	0	0	0	0	0	0	0	0	0	0	0	0	0	0	0
AC010649.1	0	0	0	0	0	0	0	0	0	0	0	0	0	0	0	0	0	0	0	0	0	0	0	0	0	0	0	0	0	0	0	0	0	0	0	0	0	0	0	0	0	0	0	0	0	0	0	0	0
AC010677.5	0	0	0	0	0	0	0	0	0	0	0	0	0	0	0	0	0	0	0	0	0	0	0	0	0	0	0	0	0	0	0	0	0	0	0	0	0	0	0	0	0	0	0	0	0	0	0	0	0
AC010723.1	0	0	0	0	0	0	0	0	0	0	0	0	0	0	0	0	0	0	0	0	0	0	0	0	0	0	0	0	0	0	0	0	0	0	0	0	0	0	0	0	0	0	0	0	0	0	0	0	0
AC010723.2	0	0	0	0	0	0	0	0	0	0	0	0	0	0	0	0	0	0	0	0	0	0	0	0	0	0	0	0	0	0	0	0	0	0	0	0	0	0	0	0	0	0	0	0	0	0	0	0	0
AC010724.1	0	0	0	0	0	0	0	0	0	0	0	0	0	0	0	0	0	0	0	0	0	0	0	0	0	0	0	0	0	0	0	0	0	0	0	0	0	0	0	0	0	0	0	0	0	0	0	0	0
AC010729.1	0	0	0	0	0	0	0	0	0	0	0	0	0	0	0	0	0	0	0	0	0	0	0	0	0	0	0	0	0	0	0	0	0	0	0	0	0	0	0	0	0	0	0	0	0	0	0	0	0
AC010729.2	0	0	0	0	0	0	0	0	0	0	0	0	1.428571429	0	0	0	0	0	0	0	0	0	0	0	0	0	0	0	0	0	0	0	0	0	0	0	0	0	0	0	0	0	0	0	0	0	0	0	0
AC010729.3	0	0	0	0	0	0	0	0	0	0	0	0	0	0	0	0	0	0	0	0	0	0	0	0	0	0	0	0	0	0	0	0	0	0	0	0	0	0	0	0	0	0	0	0	0	0	0	0	0
AC010731.2	0	0	0	0	0	0	0	0	0	0	0	0	0	0	0	0	0	0	0	0	0	0	0	0	0	0	0	0	0	0	0	0	0	0	0	0	0	0	0	0	0	0	0	0	0	0	0	0	0
AC010731.3	0	0	0	0	0	0	0	0	0	0	0	0	0	0	0	0	0	0	0	0	0	0	0	0	0	0	0	0	0	0	0	0	0	0	0	0	0	0	0	0	0	0	0	0	0	0	0	0	0
AC010731.4	0	0	0	0.163265306	0	0	0	0	0	0	0	0	0	0	0	0	0	0	0	0	0	0	0	0	0	0	0	0	0	0	0	0	0	0	0	0	0	0	0	0	0	0	0	0	0	0	0	0	0
AC010731.6	0	0	0	0	0	0	0	0	0	0	0	0	0	0	0	0	0	0	0	0	0	0	0	0	0	0	0	0	0	0	0	0	0	0	0	0	0	0	0	0	0	0	0	0	0	0	0	0	0
AC010733.4	0	0	0	0.163265306	0	0	0	0	0	0.326530612	0	0	0	0	0	0	0	0	0	0	0	0	0	0	0	0	0	0	0	0.142857143	0	0	0	0.571428571	0	0	0	0	1.306122449	0	0	1.224489796	0	0	0	1.306122449	2.836734694	0	0.040816327
AC010733.5	0	0	0	0	0	0	0	0	0	0	0	0	0	0	0	0	0	0	0	0	0	0	0	0	0	0	0	0	0	0	0	0	0	0	0	0	0	0	0	0	0	0	0	0	0	0	0	0	0
AC010733.7	0	0	0	0	0	0	0	0	0	0	0	0	0	0	0	0	0	0	0	0	0	0	0	0	0	0	0	0	0	0	0	0	0	0	0	0	0	0	0	0	0	0	0	0	0	0	0	0	0
AC010739.1	0	0	0	0	0	0	0	0	0	0	0	0	0	0	0	0	0	0	0	0	0	0	0	0	0	0	0	0	0	0	0	0	0	0	0	0	0	0	0	0	0	0	0	0	0	0	0	0	0
AC010740.1	0	0	0	0	0	0	0	0	0	0	0	0	0	0	0	0	0	0	0	0	0	0	0	0	0	0	0	0	0	0	0	0	0	0	0	0	0	0	0	0	0	0	0	0	0	0	0	0	0
AC010744.1	0	0	0	0	0	0	0	0	0	0	0	0	0	0	0	0	0	0	0	0	0	0	0	0	0	0	0	0	0	0	0	0	0	0	0	0	0	0	0	0	0	0	0	0	0	0	0	0	0
AC010745.1	0	0	0	0	0	0	0	0	0	0	0	0	0	0	0	0	0	0	0	0	0	0	0	0	0	0	0	0	0	0	0	0	0	0	0	0	0	0	0	0	0	0	0	0	0	0	0	0	0
AC010745.2	0	0	0	0	0	0	0	0	0	0	0	0	0	0	0	0	0	0	0	0	0	0	0	0	0	0	0	0	0	0	0	0	0	0	0	0	0	0	0	0	0	0	0	0	0	0	0	0	0
AC010745.3	0	0	0	0	0	0	0	0	0	0	0	0	0	0	0	0	0	0	0	0	0	0	0	0	0	0	0	0	0	0	0	0	0	0	0	0	0	0	0	0	0	0	0	0	0	0	0	0	0
AC010745.4	0	0	0	0	0	0	0	0	0	0	0	0	0	0	0	0	0	0	0	0	0	0	0	0	0	2.448979592	0	0	0	0	0.469387755	0	0	0	0	0	0	0	0	0	0	0	0	0	0	0	0	0	0
AC010746.3	0	0	0	0.836734694	0	0	0	0.469387755	0	0	0	0.142857143	0	0	0	0	0	0	0	0	0	0	0	0	0	1.142857143	0	0	0	0	0	1.918367347	0	1.857142857	0.346938776	0.632653061	0	0	0	0	0	1.224489796	0	0.020408163	0.102040816	1.306122449	0.87755102	0	0.816326531
AC010747.2	0	0	0	0	0	0	0	0	0	0	0	0	0	0	0	0	0	0	0	0	0	0	0	0	0	0	0	0	0	0	0	0	0	0	0	0	0	0	0	0	0	0	0	0	0	0	0	0	0
AC010754.1	0	0	0	0	0	0	0	0	0	0	0	0	0	0	0	0	0	0	0	0	0	0	0	0	0	0	0	0	0	0	0	0	0	0	0	0	0	0	0	0	0	0	0	0	0	0	0	0	0
AC010760.1	0	0	0	0	0	0	0	0	0	0	0	0	0	0	0	0	0	0	0	0	0	0	0	0	0	0	0	0	0	0	0	0	0	0	0	0	0	0	0	0	0	0	0	0	0	0	0	0	0
AC010761.10	0	0	0	0	0	0	0	0	0	0	0	0	0	0	0	0	0	0	0	0	0	0	0	0	0	0	0	0	0	0	0	0	0	0	0	0	0	0	0	0	0	0	0	0	0	0	0	0	0
AC010761.13	0	1.693877551	1.306122449	2.306122449	0	0	0	0	2.326530612	1.040816327	0	0	5.632653061	4.204081633	1.040816327	1.571428571	0	1.775510204	4.244897959	0	0	2.081632653	0.836734694	0	0	0	0	1.306122449	0.510204082	0	0.469387755	1.040816327	0	0	1.428571429	0	0	0.632653061	0.530612245	1.469387755	0	0	0.244897959	1.693877551	0	0	0.87755102	0	0.816326531
AC010761.14	0	0	0	0	0	0	0	0	0	0	0	0	0	0	0	0	0	0	0	0	0	0	0	0	0	0	0	0	0	0	0	0	0	0	0	0	0	0	0	0	0	0	0	0	0	0	0	0	0
AC010761.6	0	0	0	0	0	0	0	0	0	0	0	0	0	0	0	0	0	0	0	0	0	0	0	0	0	0	0	0	0	0	0	0	0	0	0	0	0	0	0	0	0	0	0	0	0	0	0	0	0
AC010761.8	0	0	0	0	0	0	0	0	0	0	0	0	1.428571429	0	0	0	0	0	0	0	0	0	0	0	0	0	0	0	0	0	0	0	0.265306122	0	0	0	0	0	0	0	0	0	0	0	0	0	0	0	0
AC010761.9	0	0	0	0	0	0	0	0	0	0	0	0	0	0	0	0	0	0	0	0	0	0	0	0	0	0	0	0	0	0	0	0	0	0	0	0	0	0	0	0	0	0	0	0	0	0	0	0	0
AC010874.1	0	0	0	0	0	0	0	0	0	0	0	0	0	0	0	0	0	0	0	0	0	0	0	0	0	0	0	0	0	0	0	0	0	0	0	0	0	0	0	0	0	0	0	0	0	0	0	0	0
AC010877.1	0	0	0	0	0	0	0	0	0	0	0	0	0	0	0	0	0	0	0	0	0	0	0	0	0	0	0	0	0	0	0	0	0	0	0	0	0	0	0	0	0	0	0	0	0	0	0	0	0
AC010878.3	0	0	0	0	0	0	0	0	0	0	0	0	0	0	0	0	0	0	0	0	0	0	0	0	0	0	0	0	0	0	0	0	0	0	0	0	0	0	0	0	0	0	0	0	0	0	0	0	0
AC010880.1	0	0	0	0	0	0	0	0	0	0	0	0	0	0	0	0	0	0	0	0	0	0	0	0	0	0	0	0	0	0	0	0	0	0	0	0	0	0	0	0	0	0	0	0	0	0	0	0	0
AC010883.5	0	1.693877551	0.510204082	0	0.591836735	0.510204082	0	2.265306122	0	0.326530612	0	0.734693878	1.428571429	0	0	0	0	4.530612245	0	0	0.979591837	0	0	0	0	0	0	0	0	0	0	0	0.265306122	0	0.346938776	1.530612245	0	2.040816327	0	0	0	0	0.244897959	0	0	0.265306122	0	0.306122449	0.040816327
AC010884.1	0	0	0	0	0	0	0	0	0	0	0	0	0	0	0	0	0	0	0	0	0	0	0	0	0	0	0	0	0	0	0	0	0	0	0	0	0	0	0	0	0	0	0	0	0	0	0	0	0
AC010884.2	0	0	0	0	0	0	0	0	0	0	0	0	0	0	0	0	0	0	0	0	0	0	0	0	0	0	0	0	0	0	0	0	0	0	0	0	0	0	0	0	0	0	0	0	0	0	0	0	0
AC010886.2	0	0	0	0	0	0	0	0	0	0	0	0	0	0	0	0	0	0	0	0	0	0	0	0	0	0	0	0	0	0	0	0	0	0	0	0	0	0	0	0	0	0	0	0	0	0	0	0	0
AC010887.1	0	0	0	0	0	0	0	0	0	0	0	0	0	0	0	0	0	0	0	0	0	0	0	0	0	0	0	0	0	0	0	0	0	0	0	0	0	0	0	0	0	0	0	0	0	0	0	0	0
AC010890.1	0	0	0	0	0	0	0	0	0	0	0	0	0	0	0	0	0	0	0	0	0	0	0	0	0	0	0	0	0	0	0	0	0	0	0	0	0	0	0	0	0	0	0	0	0	0	0	0	0
AC010891.2	0	0	0	0	0	0	0	0	0	0	0	0	0	0	0	0	0	0	0	0	0	0	0	0	0	0	0	0	0	0	0	0	0	0	0	0	0	0	0	0	0	0	0	0	0	0	0	0	0
AC010894.3	3.632653061	0.673469388	2.142857143	0	0.591836735	0	2.673469388	3.204081633	1.387755102	0	1.102040816	1.489795918	0	4.204081633	0	0	0	0	4.244897959	1.102040816	0	2.081632653	0.836734694	0.714285714	0	0	0.918367347	3.163265306	0.510204082	0.93877551	1.693877551	1.918367347	1.285714286	1.87755102	0	0.632653061	0	0.632653061	2.040816327	3.346938776	0.775510204	5.081632653	0	3.612244898	0	4	10.69387755	0.306122449	0.040816327
AC010894.4	0	0	1.306122449	0	3.653061225	0	0	0	0	0	0	0	0	0	0	1.571428571	0	0	0	1.102040816	0	0	0	0.714285714	0	0	0	0	0	0.142857143	0.469387755	0	0.265306122	0	0	0	2.448979592	0	3.836734694	5.285714286	0.265306122	0	0	0	0	0	0.87755102	0	0
AC010894.5	0	0	0	0.163265306	0	0	0	0	0	0	0	0	0	0	0	0	0	0	0	0	0	0	0	0	0	0	0	0	0	0	0	0	0	0	0	0.632653061	0	0	0	0	0	0	0	0	0	0.265306122	0	0	0
AC010900.2	0	0	0	0	0	0	0	0	0	0	0	0	0	0	0	0	0	0	0	0	0	0	0	0	0	0	0	0	0	0	0	0	0	0	0	0	0	0	0	0	0	0	0	0	0	0	0	0	0
AC010904.1	0	0	0	0	0	0	0	0	0	0	0	0	0	0	0	0	0	0	0	0	0	0	0	0	0	0	0	0	0	0	0	0	0	0	0	0	0	0	0	0	0	0	0	0	0	0	0	0	0
AC010907.2	0	0	0	0	0	0	0	0	0	0	0	0	0	0	0	0	0	0	0	0	0	0	0	0	0	0	0	0	0	0	0	0	0	0	0	0	0	0	0	0	0	0	0	0	0	0	0	0	0
AC010907.5	0	0	0	0	0	0	0	0	0	0	0	0	0	0	0	0	0	0	0	0	0	0	0	0	0	0	0	0	0	0	0	0	0	0	0	0	0	0	0	0	0	0	0	0	0	0	0	0	0
AC010928.1	0	0	0	0	0	0	0	0	0	0	0	0	0	0	0	0	0	0	0	0	0	0	0	0	0	0	0	0	0	0	0	0	0	0	0	0	0	0	0	0	0	0	0	0	0	0	0	0	0
AC010930.1	0	0	0	0	0	0	0	0	0	0	0	0	0	0	0	0	0	0	0	0	0	0	0	0	0	0	0	0	0	0	0	0	0	0	0	0	0	0	0	0	0	0	0	0	0	0	0	0	0
AC010967.1	0	0	0	0	0	0	0	0	0	0	0	0	0	0	0	0	0	0	0	0	0	0	0	0	0	0	0	0	0	0	0	0	0	0	0	0	0	0	0	0	0	0	0	0	0	0	0	0	0
AC010967.2	0	0	0	0	0	0	0	0	0	0	0	0	0	0	0	0	0	0	0	0	0	0	0	0	0	0	0	0	0	0	0	0	0	0	0	0	0	0	0	0	0	0	0	0	0	0	0	0	0
AC010967.3	0	0	0	0	0	0	0	0	0	0	0	0	0	0	0	0	0	0	0	0	0	0	0	0	0	0	0	0	0	0	0	0	0	0	0	0	0	0	0	0	0	0	0	0	0	0	0	0	0
AC010969.1	0.387755102	0	0.510204082	0.163265306	0.591836735	4.918367347	0	0	0	0	0	0	5.632653061	0	0	0	0	0	1.87755102	0	0	0	0	0	0	0	0	0	0	0	0	0	0.265306122	0	0	0	0	0	0	0	0	0	0	0.020408163	0	0	0	0	0
AC010970.1	0	0	0	0	0	0	0	0	0	0	0	0	0	0	0	0	0	0	0	0	0	0	0	0	0	0	0	0	0	0	0	0	0	0	0	0	0	0	0	0	0	0	0	0	0	0	0	0	0
AC010970.2	0	0	0	0	0	0	0	0	0	0	0	0	0	0	0	0	0	0	0	0	0	0	0	0	0	0	0	0	0	0	0	0	0	0	0	0	0	0	0	0	0	0	0	0	0	0	0	0	0
AC010971.1	0	0	0	0	0	0	0	0	0	0	0	0	0	0	0	0	0	0	0	0	0	0	0	0	0	0	0	0	0	0	0	0	0	0	0	0	0	0	0	0	0	0	0	0	0	0	0	0	0
AC010974.3	0	0	0	0	0	0	0	0	0	0	0	0	0	0	0	0	0	0	0	0	0	0	0	0	0	0	0	0	0	0	0	0	0	0	0	0	0	0	0	0	0	0	0	0	0	0	0	0	0
AC010975.1	0	0	0	0	0	0	0	0	0	0	0	0	0	0	0	0	0	0	0	0	0	0	0	0	0	0	0	0	0	0	0	0	0	0	0	0	0	0	0	0	0	0	0	0	0	0	0	0	0
AC010975.2	0	0	0	0	0	0	0	0	0	0	0	0	0	0	0	0	0	0	0	0	0	0	0	0	0	0	0	0	0	0	0	0	0	0	0	0	0	0	0	0	0	0	0	0	0	0	0	0	0
AC010976.2	0	0	0	0	0	0	0	0	0	0	0	0.755102041	0	0	0	0	0	0	1.87755102	0	0	0	0.836734694	0	0	0	0	0	0	0	0	0	0	0	0	0	0	0	0	0	0	0	0.244897959	0.020408163	0	0	0.87755102	0	0
AC010980.2	0.387755102	0	0	0	0	0	0.367346939	0	0	0	0	0	0	0	0	0	0	4.530612245	0	0	0	0	0	0	0	1.142857143	0.081632653	0	0	0	0	0.142857143	0	0	0	0	0	0	0	0.571428571	0	0	0	0	0	0	4.714285714	0	0
AC010982.1	4.408163265	4.734693878	4.081632653	1.693877551	10.08163265	9.244897959	0.367346939	0.469387755	8.632653061	3.918367347	6.530612245	1.489795918	10.20408163	9.040816327	1.040816327	1.571428571	1.142857143	1.775510204	2.918367347	1.102040816	6.142857143	0	6.755102041	5.204081633	0.918367347	0	6.12244898	6.87755102	1.714285714	5.551020408	0.469387755	0.142857143	3.836734694	4.510204082	0.346938776	4.448979592	4.428571429	6.795918367	9.510204082	0.571428571	4.551020408	0	4.714285714	6.326530612	1.734693878	6.632653061	6.530612245	3.06122449	3.551020408
AC010982.2	0	0	0	0	0	0	0	0	0	0	0	0	0	0	0	0	0	0	0	0	0	0	0	0	0	0	0	0	0	0	0	0	0	0	0	0	0	0	0	0	0	0	0	0.020408163	0	0	0	0	0
AC010983.1	0.387755102	0	0	0	0	0.510204082	0	1.387755102	0	1.040816327	0.346938776	0.755102041	0	5.87755102	0	0	0	0	0	0	0	0	0	0	0	0	0	0	0	2.571428571	0.469387755	1.040816327	0	0	0	0.632653061	0	0	0	0.571428571	0.775510204	0	0	0	0	0	0	0.306122449	0.040816327
AC010987.5	0	0	0	0	0	0	0	0	0	0	0	0	0	0	0	0	0	0	0	0	0	0	0	0	0	0	0	0	0	0	0	0	0	0	0	0	0	0	0	0	0	0	0	0	0	0	0	0	0
AC010987.6	0	0	0	0	0	0	0	0	0	0	0	0	0	0	0	0	0	0	0	0	0	0	0	0	0	0	0	0	0	0	0	0	0	0	0	0	0	0	0	0	0	0	0	0	0	0	0	0	0
AC010999.1	0	0	0	0	0	0	0	0	0	0	0	0	0	0	0	0	0	0	0	0	0	0	0	0	0	0	0	0	0	0	0	0	0	0	0	0	0	0	0	0	0	0	0	0	0	0	0	0	0
AC011073.1	0	0	0	0	0	0	0	0	0	0	0	0	0	0	0	0	0	0	0	0	0	0	0	0	0	0	0	0	0	0	0	0	0	0	0	0	0	0	0	0	0	0	0	0	0	0	0	0	0
AC011193.1	0	0	0	0	0	0	0	0	0	0	0	0	0	0	0	0	0	0	0	0	0	0	0	0	0	0	0	0	0	0	0	0	0	0	0	0	0	0	0	0	0	0	0	0	0	0	0	0	0
AC011196.3	0	0	0	0	0	0	0	0	0	0	0	0	0	0	0	0	0	0	0	0	0	0	0	0	0	0	0	0	0	0	0	0	0	0	0	0	0	0	0	0	0	0	0	0	0	0	0	0	0
AC011225.1	0	0	0	0	0	0	0	0	0	0	0	0	0	0	0	0	0	0	0	0	0	0	0	0	0	0	0	0	0	0	0	0	0	0	0	0	0	0	0	0	0	0	0	0	0	0	0	0	0
AC011233.2	0	0	0	0	0	0	0	0	0	0	0	0	0	0	0	0	0	0	0	0	0	0	0	0	0	0	0	0	0	0	0	0	0	0	0	0	0	0	0	0	0	0	0	0	0	0	0	0	0
AC011239.1	0	0	0	0	0	0	0	0	0	0	0	0	0	0	0	0	0	0	0	0	0	0	0	0	0	0	0	0	0	0	0	0	0	0	0	0	0	0	0	0	0	0	0	0	0	0	0	0	0
AC011242.5	0	0	0	0	0	0	0	0	0	0	0	0	0	0	0	0	0	0	0	0	0	0	0	0	0	0	0	0	0	0	0	0	0	0	0	0	0	0	0	0	0	0	0	0	0	0	0	0	0
AC011242.6	0	0	0	0	0	0	0	0	0	0	0	0	0	0	0	0	0	0	0	0	0	0	0	0	0	0	0	0	0	0	0	0	0	0	0	0	0	0	0	0	0	0	0	0	0	0	0	0	0
AC011243.1	0	0	0	0	0	0	0	0	0	0	0	0	0	0	0	0	0	0	0	0	0	0	0	0	0	0	0	0	0	0	0	0	0	0	0	0	0	0	0	0	0	0	0	0	0	0	0	0	0
AC011247.3	0	0	0	0	0	0	0	0	0	0	0	0	0	0	0	0	0	0	0	0	0	0	0	0	0	0	0	0	0	0	0	0	0	0	0	0	0	0	0	0	0	0	0	0	0	0	0	0	0.040816327
AC011284.3	0	0	0	0	0	0	0	0	0	0	0	0	0	0	0	0	0	0	0	0	0	0	0	0	0	0	0	0	0	0	0	0	0	0	0	0	0	0	0	0	0	0	0	0	0	0	0	0	0
AC011286.1	0	0	0	0	0	0	0	0	0	0	0	0	0	0	0	0	0	0	0	0	0	0	0	0	0	0	0	0	0	0	0	0	0	0	0	0	0	0	0	0	0	0	0	0	0	0	0	0	0
AC011288.2	0	0	0	0	0	0.510204082	0	0	0	0	0	0	0	0	0	0	0	0	0	0	0	0	0	0	0	0	0	0	0	0	0	0	0	0	0	0	0	0	0	0	0	0	0	0	0	0	0	0	0
AC011290.4	0	0	0	0	0	0	0	0	0	0	0	0	0	0	0	0	0	0	0	0	0	0	0	0	0	0	0	0	0	0	0	0	0.265306122	0	0	0	0	0	0	0	0	0	0	0	0	0	0	0	0
AC011290.5	0	0	0	0	0	0	0	0	0	0	0	0	0	0	0	0	0	0	0	0	0	0	0	0	0	0	0	0	0	0	0	0	0	0	0	0	0	0	0	0	0	0	0	0	0	0	0	0	0
AC011293.1	0	0	0	0	0	0	0	0	0	0	0	0	0	0	0	0	0	0	0	0	0	0	0	0	0	0	0	0	0	0	0	0	0	0	0	0	0	0	0	0	0	0	0	0	0	0	0	0	0
AC011294.3	0	0	0	0	0	0	0	0	0	0	0	0	0	0	0	0	0	0	0	0	0	0	0	0	0	0	0	0	0	0	0	0	0	0	0	0	0	0	0	0	0	0	0	0	0	0	0	0	0
AC011298.1	0	0	0	0	0	0	0	0	0	0	0	0	0	0	0	0	0	0	0	0	0	0	0	0	0	0	0	0	0	0	0	0	0	0	0	0	0	0	0	0	0	0	0	0	0	0	0	0	0
AC011298.2	0	0	0	0	0	0	0	0	0	0	0	0	0	0	0	0	0	0	0	0	0	0	0	0	0	0	0	0	0	0	0	0.142857143	0	0	0	0	0	0	0	0	0	0	0	0	0	0.265306122	0	0	0
AC011306.1	0	0	0	0	0	0	0	0	0	0	0	0	0	0	0	0	0	0	0	0	0	0	0	0	0	0	0	0	0	0	0	0	0	0	0	0	0	0	0	0	0	0	0	0	0	0	0	0	0
AC011306.2	0	0	0	0	0	0	0	0	0	0	0	0	0	0	0	0	0	0	0	0	0	0	0	0	0	0	0	0	0	0	0	0	0	0	0	0	0	0	0	0	0	0	0	0	0	0	0	0	0
AC011308.1	0	0	0	0	0	0	0	0	0	0	0	0	0	0	0	0	0	0	0	0	0	0	0	0	0	0	0	0	0	0	0	0	0	0	0	0	0	0	0	0	0	0	0	0	0	0	0	0	0
AC011313.1	0	0	0	0	0	0	0	0	0	0	0	0	0	0	0	0	0	0	0	0	0	0	0	0	0	0	0	0	0	0	0	0	0	0	0	0	0	0	0	0	0	0	0	0	0	0	0	0	0
AC011322.1	0	0	0	0	0	0	0	0	0	0	0	0	0	0	0	0	0	0	0	0	0	0	0	0	0	0	0	0	0	0	0	0	0	0	0	0	0	0	0	0	0	0	0	0	0	0	0	0	0
AC011330.5	0.387755102	13.69387755	12	15.91836735	0	0.510204082	0	4.102040816	12.2244898	12.20408163	13.46938776	9.204081633	3.448979592	22.42857143	19.51020408	0	12.79591837	27.73469388	0	2.918367347	4.448979592	17.57142857	6.755102041	0.714285714	18.85714286	10.28571429	4.755102041	0	6.979591837	21.08163265	18.10204082	0	13.53061224	0.571428571	11.57142857	6.408163265	0	0	14.20408163	1.469387755	15.63265306	1.224489796	5.489795918	0	8.367346939	3.142857143	0	4.816326531	16.08163265
AC011343.1	0	0	0	0	0	0	0	0	0	0	0	0	0	0	0	0	0	0	0	0	0	0	0	0	0	0	0	0	0	0	0	0	0	0	0	0	0	0	0	0	0	0	0	0	0	0	0	0	0
AC011357.1	0	0	0	0	0	0	0	0	0	0	0	0	0	0	0	0	0	0	0	0	0	0	0	0	0	0	0	0	0	0	0	0	0	0	0	0	0	0	0	0	0	0	0	0	0	0	0	0	0
AC011363.1	0	0	0	0	0	0	0	0	0	0	0	0	0	0	0	0	0	0	0	0	0	0	0	0	0	0	0	0	0	0	0	0	0	0	0	0	0	0	0	0	0	0	0	0	0	0	0	0	0
AC011366.3	0	0	0	0	0	0	0	0	0	0	0	0	0	0	0	0	0	0	0	0	0	0	0	0	0	0	0	0	0	0	0	0	0	0.571428571	0	0	0	0	0	0	0	0	0	0	0	0	0	0	0
AC011379.1	0	0	0	0	0	0	0	0	0	0	0	0	0	0	0	0	0	0	0	0	0	0	0	0	0	0	0	0	0	0	0	0	0	0	0	0	0	0	0	0	0	0	0	0	0	0	0	0	0
AC011385.1	9.816326531	4.734693878	19.65306122	16.57142857	26.36734694	12.6122449	16.57142857	10.30612245	22.48979592	14.18367347	10.48979592	14.95918367	7.918367347	25.48979592	17.55102041	26.04081633	14.44897959	9.979591837	16.44897959	20.34693878	19	13.79591837	21.63265306	19.7755102	9.285714286	21.48979592	10.55102041	8.632653061	5.979591837	23.48979592	11.79591837	13.83673469	10.7755102	12.12244898	9.571428571	8.489795918	9.224489796	17.46938776	21.30612245	18.10204082	15.63265306	20.67346939	7.224489796	11.12244898	20.28571429	20.12244898	25.75510204	19.73469388	9.510204082
AC011385.2	0	0	0	0	0	0	0	0	0	0	0	0	0	0	0	0	0	0	0	0	0	0	0	0	0	0	0	0	0	0	0	0	0	0	0	0	0	0	0	0	0	0	0	0	0	0	0	0	0
AC011406.2	0	0	0	0	0	0	0	0	0	0	0	0	0	0	0	0	0	0	0	0	0	0	0	0	0	0	0	0	0	0	0	0	0	0	0	0	0	0	0	0	0	0	0	0	0	0	0	0	0
AC011407.1	0	0	0	0	0	0	0	0	0	0	0	0	0	0	0	0	0	0	0	0	0	0	0	0	0	0	0	0	0	0	0	0	0	0	0	0	0	0	0	0	0	0	0	0	0	0	0	0	0
AC011410.1	0	0	0	0	0	0	0	0	0	0	0	0	0	0	0	0	0	0	0	0	0	0	0	0	0	0	0	0	0	0	0	0	0	0	0	0	0	0	0	0	0	0	0	0	0	0	0	0	0
AC011416.1	0	0	0	0	0	0	0	0	0	0	0	0	0	0	0	0	0	0	0	0	0	0	0	0	0	0	0	0	0	0	0	0	0	0	0	0	0	0	0	0	0	0	0	0	0	0	0	0	0
AC011431.1	0	0	0	0	0	0	0	0	0	0	0	0	0	0	0	0	0	0	0	0	0	0	0	0	0	0	0	0	0	0	0	0	0	0	0	0	0	0	0	0	0	0	0	0	0	0	0	0	0
AC011431.2	0	0	0	0	0	0	0	0	0	0	0	0	0	0	0	0	0	0	0	0	0	0	0	0	0	0	0	0	0	0	0	0	0	0	0	0	0	0	0	0	0	0	0	0	0	0	0	0	0
AC011450.1	0	0	0	0	0	0	0	0	0	0	0	0	0	0	0	0	0	0	0	0	0	0	0	0	0	0	0	0	0	0	0	0	0	0	0	0	0	0	0	0	0	0	0	0	0	0	0	0	0
AC011453.1	0	0	0	0	0	0	0	0	0	0	0	0	0	0	0	0	0	0	0	0	0	0	0	0	0	0	0	0	0	0	0	0	0	0	0	0	0	0	0	0	0	0	0	0	0	0	0	0	0
AC011456.1	0	0	0	0	0	0	0	0	0	0	0	0	0	0	0	0	0	0	0	0	0	0	0	0	0	0	0	0	0	0	0	0	0	0	0	0	0	0	0	0	0	0	0	0	0	0	0	0	0
AC011465.1	0	0	0	0	0	0	0	0	0	0	0	0	0	0	0	0	0	0	0	0	0	0	0	0	0	0	0	0	0	0	0	0	0	0	0	0	0	0	0	0	0	0	0	0	0	0	0	0	0
AC011467.1	0	0	0	0	0	0	0	0	0	0	0	0	0	0	0	0	0	0	0	0	0	0	0	0	0	0	0	0	0	0	0	0	0	0	0	0	0	0	0	0	0	0	0	0	0	0	0	0	0
AC011475.1	0	0	0	0	0	0	0	0	0	0	0	0	0	0	0	0	0	0	0	0	0	0	0	0	0	0	0	0	0	0	0	0	0	0	0	0	0	0	0	0	0	0	0	0	0	0	0	0	0
AC011477.1	0	0	0	0	0	0	0	0	0	0	0	0	0	0	0	0	0	0	0	0	0	0	0	0	0	0	0	0	0	0	0	0	0	0	0	0	0	0	0	0	0	0	0	0	0	0	0	0	0
AC011478.1	0	0	0	0	0	0	0	0	0	0	0	0	0	0	0	0	0	0	0	0	0	0	0	0	0	0	0	0	0	0	0	0	0	0	0	0	0	0	0	0	0	0	0	0	0	0	0	0	0
AC011484.1	0	0	0	0	0	0	0	0	0	0	0	0	0	0	0	0	0	0	0	0	0	0	0	0	0	0	0	0	0	0	0	0	0	0	0	0	0	0	0	0	0	0	0	0	0	0	0	0	0
AC011495.1	0	0	0	0	0	0	0	0	0	0	0	0	0	0	0	0	0	0	0	0	0	0	0	0	0	0	0	0	0	0	0	0	0	0	0	0	0	0	0	0	0	0	0	0	0	0	0	0	0
AC011498.1	0	0	0	0	0	0	0	0	0	0	0	0	0	0	0	0	0	0	0	0	0	0	0	0	0	0	0	0	0	0	0	0.142857143	0.265306122	0	0	0	0	0	0	0	0	0	0	0	0	0	0	0	0.040816327
AC011499.1	0	0	0	0	0	0	0	0	0	0	0	0	0	0	0	0	0	0	0	0	0	0	0	0	0	0	0	0	0	0	0	0	0	0	0	0	0	0	0	0	0	0	0	0	0	0	0	0	0
AC011500.1	0	0	0	0	0	0	0	0	0	0	0	0	0	0	0	0	0	0	0	0	0	0	0	0	0	0	0	0	0	0	0	0	0	0	0	1.530612245	0	0	0	0	0	0	0	0	0	0	0	0	0
AC011513.4	0	0	0	0	0	0.510204082	0	0	0	0.326530612	0	0	0	0	0	0	0	0	0	0	0	0	0	0	0	0	0	0	0.510204082	0	0	0	0	0	0.346938776	0	0	0.632653061	0	0	0	0	0	1.693877551	0	0	0	0	0
AC011515.2	0.387755102	0	0	0	0	0	0	0	0	0	0	0	0	0	0	0	0	0	0	0	0	0	0	0	0	0	2.530612245	0	0	0	0	0	0	0	0	0	0	0	0	0	0	0	0	0	0	0	0	0	0
AC011516.1	0	0	0	0	0	0	0	0	0	0	0	0	0	0	0	0	0	0	0	0	0	0	0	0	0	0	0	0	0	0	0	0	0	0	0	0	0	0	0	0	0	0	0	0	0	0	0	0	0
AC011516.2	0	0	0	0	0	0	0	0	0	0	0	0	0	0	0	0	0	0	0	0	0	0	0	0	0	0	0	0	0	0	0	0	0	0	0	0	0	0	0	0	0	0	0	0	0	0	0	0	0
AC011518.1	0	0	0	0	0	0	0	0	0	0	0	0	0	0	0	0	0	0	0	0	0	0	0	0	0	0	0	0	0	0	0	0	0	0	0	0	0	0	0	0	0	0	0	0	0	0	0	0	0
AC011518.2	0	0	0	0	0	0	0	0	0	0	0	0	0	0	0	0	0	0	0	0	0	0	0	0	0	0	0	0	0	0	0	0	0	0	0	0	0	0	0	0	0	0	0	0	0	0	0	0	0
AC011523.2	0	0	0	0	0	0	0	0	0	0	0	0	0	0	0	0	0	0	0	0	0	0	0	0	0	0	0	0	0	0	0	0	0	0	0	0	0	0	0	0	0	0	0	0	0	0	0	0	0
AC011524.1	0	0	0	0	0	0	0	0	0	0	0	0	0	0	0	0	0	0	0	0	0	0	0	0	0	0	0	0	0	0	0	0	0	0	0	0	0	0	0	0	0	0	0	0	0	0	0	0	0
AC011524.2	0	0	0	0	0	0	0	0	0	0	0	0	0	0	0	0	0	0	0	0	0	0	0	0	0	0	0	0	0	0	0	0	0	0	0	0	0	0	0	0	0	0	0	0	0	0	0	0	0
AC011524.3	0	0	0	0	0	0	0	0	0	0	0	0	0	0	0	0	0	0	0	0	0	0	0	0	0	0	0	0	0	0	0	0	0	0	0	0	0	0	0.530612245	0	0	0	0	0.020408163	0	0.265306122	0.87755102	0	0
AC011525.2	0	0	0	0	0	0	0	0	0	0	0	0	0	0	0	0	0	0	0	0	0	0	0	0	0	0	0	0	0	0	0	0	0	0	0	0	0	0	0	0	0	0	0	0	0	0	0	0	0
AC011525.4	0	0	0	0	0	0	0	0	0	0	0	0	0	0	0	0	0	0	0	0	0	0	0	0	0	0	0	0	0	0	0	0	0	0	0	0	0	0	0	0	0	0	0	0	0	0	0	0	0
AC011526.1	0	0	0.510204082	0	0.612244898	2.204081633	1.040816327	0	0	0	0	0.142857143	5.632653061	0	0	0	0	0	0	0	0	0.714285714	0	0	0	0	0	0	0	0	2.571428571	0.142857143	0	0	0	0	0.653061225	0.632653061	0	0	0	0	0.244897959	0	0	0	2.836734694	0	0
AC011530.4	0	0	0	0	0	0	0	0	0	0	0	0	0	0	0	0	0	0	0	0	0	0	0	0	0	0	0	0	0	0	0	0	0	0	0	0	0	0	0	4.367346939	0	0	0	0	0	0	0	0	0.040816327
AC011551.3	0	0	0	0	0	0	0.367346939	0	0	0	0	0	0	0	0	0	0	0	0	0	0	0	0	0	0	0	0	0	0	0	0	0	0	0	0	0	0	0	0	0	0	0	0	0	0	0	0	0	0
AC011558.5	0	0	0	0	0	0	0	0	0	0	0	0	0	0	0	0	0	0	0	0	0	0	0	0	0	0	0	0	0	0	0	0	0	0	0	0	0	0	0	0	0	0	0	0	0	0	0	0	0
AC011591.1	0	0	0	0	0	0	0	0	0	0	0	0	0	0	0	0	0	0	0	0	0	0	0	0	0	0	0	0	0	0	0	0	0	0	0	0	0	0	0	0	0	0	0	0	0	0	0	0	0
AC011625.1	0	0	0	0	0	0	0	0	0	0	0	0	0	0	0	0	0	0	0	0	0	0	0	0	0	0	0	0	0	0	0	0	0	0	0	0	0	0	0	0	0	0	0	0	0	0	0	0	0
AC011626.1	0	0	0	0	0	0	0	0	0	0	0	0	0	0	0	0	0	0	0	0	0	0	0	0	0	0	0	0	0	0	0	0	0	0	0	0	0	0	0	0	0	0	0	0	0	0	0	0	0
AC011648.1	0	0	0	0	0	0	0	0	0	0	0	0	0	0	0	0	0	0	0	0	0	0	0	0	0	0	0	0	0	0	0	0	0	0	0	0	0	0	0	0	0	0	0	0	0	0	0	0	0
AC011652.1	0	0	0	0	0	0	0	0	0	0	0	0	0	0	0	0	0	0	0	0	0	0	0	0	0	0	0	0	0	0	0	0	0	0	0	0	0	0	0	0	0	0	0	0	0	0	0	0	0
AC011652.2	0	0	0	0	0	0	0	0	0	0	0	0	0	0	0	0	0	0	0	0	0	0	0	0	0	0	0	0	0	0	0	0	0	0	0	0	0	0	0	0	0	0	0	0	0	0	0	0	0
AC011718.1	0	0	0	0	0	0	0	0	0	0	0	0	0	0	0	0	0	0	0	0	0	0	0	0	0	0	0	0	0	0	0	0	0	0	0	0	0	0	0	0	0	0	0	0	0	0	0	0	0
AC011718.2	0	0	0	0	0	0	0	0	0	0	0	0	0	0	0	0	0	0	0	0	0	0	0	0	0	0	0	0	0	0	0	0	0	0	0	0	0	0	0	0	0	0	0	0	0	0	0	0	0
AC011718.3	0	0	0	0	0	0	0	0	0	0	0	0	0	0	0	0	0	0	0	0	0	0	0	0	0	0	0	0	0	0	0	0	0	0	0	0	0	0	0	0	0	0	0	0	0	0	0	0	0
AC011737.2	0	0	0	0	0	0	0	0	0	0	0	0	0	0	0	0	0	0	0	0	0	0	0	0	0	0	0	0	0	0	0	0	0	0	0	0	0	0	0	0	0	0	0	0	0	0	0	0	0
AC011738.1	0	0	0	0	0	0	0	0	0	0	0	0	0	0	0	0	0	0	0	0	0	0	0	0	0	0	0	0	0	0	0	0	0	0	0	0	0	0	0	0	0	0	0	0	0	0	0	0	0
AC011738.4	0	0	0	0	0	0	0	0	0	0	0	0	0	0	0	0	0	0	0	0	0	0	0	0	0	0	0	0	0	0	0	0	0	0	0	0	0	0	0	0	0	0	0	0	0	0	0	0	0
AC011742.3	0	0	0	0.163265306	0.612244898	0.510204082	0.367346939	0	0.510204082	0	0	0	0	1.693877551	3.020408163	0	0	6.204081633	4.244897959	0	0	0	2.244897959	0	0	0	1.775510204	0	0.510204082	0.93877551	0	0	0.265306122	0	0.346938776	0.632653061	0.653061225	0	0.530612245	1.469387755	0.775510204	0	1.163265306	0.775510204	0.102040816	1.306122449	6.530612245	0	2.265306122
AC011742.5	0	0	0	0	0	0	0	0	0	0	0	0	0	0	0	0	0	0	0	0	0	0	0	0	0	0	0	0	0	0	0	0	0.265306122	0	0	0	0	0	0	0	0	0	0	0	0	0	0	0	0
AC011747.3	1.142857143	2.612244898	0.510204082	0.163265306	6.87755102	7.612244898	0.367346939	0.469387755	2.326530612	5.326530612	1.918367347	3.285714286	3.448979592	0	3.020408163	0	2.673469388	1.775510204	0	0	1	0.714285714	3.755102041	6.632653061	0.918367347	0	1.775510204	1.306122449	0.510204082	2.571428571	1.693877551	1.040816327	0.265306122	5.714285714	1.428571429	2.448979592	2.448979592	2.040816327	0	0.571428571	0	1.224489796	1.163265306	0.020408163	0.102040816	0	0.87755102	1.224489796	0
AC011747.4	1.142857143	5.87755102	0.510204082	0.163265306	1.571428571	0	4.979591837	3.224489796	0	0.326530612	1.918367347	1.959183674	3.448979592	0	0	0	1.142857143	0	0	0	2.775510204	2.081632653	12.95918367	0	0	7.12244898	0.081632653	0.306122449	0	0.142857143	0	1.918367347	0.265306122	7.081632653	3.428571429	0.632653061	6.285714286	1.326530612	4.591836735	2.346938776	0.265306122	1.224489796	2.979591837	2.979591837	1.734693878	4	0	0.306122449	0.816326531
AC011747.6	0	0	0	0	0	0	0	0	0	0	0	0	0	0	0	0	0	0	0	0	0	0	0	0	0	0	0	0	0	0	0	0	0	0	0	0	0	0	0	0	0	0	0	0	0	0	0	0	0
AC011747.7	0	1.693877551	0	0	1.571428571	0	0.367346939	0	0.510204082	0.326530612	0	0.755102041	0	0	0	3.673469388	0	0	0	1.102040816	0	0	0	0	0.918367347	0	0	0	0	0.93877551	0	1.040816327	1.306122449	0.571428571	1.428571429	0.632653061	0	0	0.530612245	0.571428571	0	1.224489796	0	1.693877551	0.102040816	0	0	0.306122449	0.816326531
AC011748.1	0	0	0	0	0	0	0	0	0	0	0	0	0	0	0	0	0	0	0	0	0	0	0	0	0	0	0	0	0	0	0	0	0	0	0	0	0	0	0	0	0	0	0	0	0	0	0	0	0
AC011752.1	0	0	0	0	0	0	0	0	0	0	0	0	0	0	0	0	0	0	0	0	0	0	0	0	0	0	0	0	0	0	0	0	0	0	0	0	0	0	0	0	0	0	0	0	0	0	0	0	0
AC011753.5	0	0	0	0	0	0	0	0	0	0	0	0	0	0	0	0	0	0	0	0	0	0	0	0	0	0	0	0	0	0	0	0	0	0	0	0	0	0	0	0	0	0	0	0	0	0	0	0	0
AC011753.6	0	0	0	0	0	0	0	0	0	0	0	0	0	0	0	0	0	0	0	0	0	0	0	0	0	0	0	0	0	0	0	0	0	0	0	0	0	0	0	0	0	0	0	0	0	0	0	0	0
AC011754.1	0	0	0	0	0	0	0	0	0	0	0	0	0	0	0	0	0	0	0	0	0	0	0	0	0	0	0	0	0	0	0	0	0	0	0	0	0	0	0	0	0	0	0	0	0	0	0	0	0
AC011755.1	0	0	0	0	0	0	0	0	0	0	0	0	0	0	0	0	0	0	0	0	0	0	0	0	0	0	0	0	0	0	0	0	0	0	0	0	0	0	0	0	0	0	0	0	0	0	0	0	0
AC011816.1	0	0	0	0	0	0	0	0	0	0	0	0	0	0	0	0	0	0	0	0	0	0	0	0	0	0	0	0	0	0	0	0	0	0	0	0	0	0	0	0	0	0	0	0	0	0	0	0	0
AC011891.5	0	0	0	0	0	0	0	0	0	0	0	0	0	0	0	0	0	0	0	0	0	0	0	0	0	0	0	0	0	0	0	0	0	0	0	0	0	0	0	0	0	0	0.244897959	0	0	0	0	0	0
AC011893.3	0	0	0	0	0	0	0	0	0	0	0	0	0	0	0	0	0	0	0	0	0	0	0	0	0	0	0	0.306122449	0	0	0	0.142857143	0	0	0	0	0	0	0	0	0	0	0	0	0	0	0	1.224489796	0
AC011897.1	0	0	0	0	0	0	0	0	0	0	0	0	0	0	0	0	0	0	0	0	0	0	0	0	0	0	0	0	0	0	0	0	0	0	0	0	0	0	0	0	0	0	0	0	0	0	0	0	0
AC011897.2	0	0	0	0	0	0	0	0	0	0	0	0	0	0	0	0	0	0	0	0	0	0	0	0	0	0	0	0	0	0	0	0	0	0	0	0	0	0	0	0	0	0	0	0	0	0	0	0	0
AC011899.10	0	0	0	0	0	0	0	0	0	0	0	0	0	0	0	0	0	0	0	0	0	0	0	0	0	0	0	0	0	0	0	0	0	0	0	0	0	0	0	0	0	0	0	0	0	0	0	0	0
AC011899.9	2.836734694	0	4.959183674	0.836734694	6.87755102	7.612244898	2.673469388	1.387755102	6.755102041	6.12244898	2.755102041	0.755102041	3.448979592	4.204081633	0	3.673469388	4.326530612	8.244897959	5.87755102	6.959183674	1.040816327	2.081632653	2.244897959	0.734693878	2.530612245	1.142857143	3.306122449	0	3.775510204	5.551020408	2.571428571	6.571428571	7.285714286	0.571428571	4.469387755	5.408163265	4.428571429	7.489795918	2.040816327	9.204081633	1.489795918	1.265306122	4.714285714	3.612244898	1.734693878	8.489795918	12.89795918	2.142857143	2.265306122
AC011901.2	0	0	0	0	0	0	0	0	0	0	0	0	0	0	0	0	0	0	0	0	0	0	0	0	0	0	0	0	0	0	0	0	0	0	0	0	0	0	0	0	0	0	0	0	0	0	0	0	0
AC011933.1	0	0	0.510204082	0	0	0	0	0.469387755	0.510204082	0	0	0	0	0	0	0	0	0	0	0	0	0.714285714	0	0	0	0	0	0.306122449	0	0	0.469387755	0	0	0.571428571	0	0	0	0.632653061	0	0	0	0	0	0	0	0	4.714285714	0	0.040816327
AC011933.2	0	0	0	0	0	0	0	0	0	0	0	0	0	0	0	0	0	0	0	0	0	0	0	0	0	0	0	0	0	0	0	0	0	0	0	0	0	0	0	0	0	0	0	0	0	0	0	0	0
AC011994.1	0	0	0	0	0	0	0	0	0	0	0	0	0	0	0	0	0	0	0	0	0	0	0	0	0	0	0	0	0	0	0	0	0	0	0	0	0	0	0	0	0	0	0	0	0	0	0	0	0
AC011995.1	0	0	0	0	0	0	0	0	0	0	0	0	0	0	0	0	0	0	0	0	0	0	0	0	0	0	0	0	0	0	0	0	0	0	0	0	0	0	0	0	0	0	0	0	0	0	0	0	0
AC011995.3	0	0	0	0	0	0	0.367346939	0	0	0	0	0	0	0	0	0	0	0	0	0	0	0	0	0	0	0	0	0	0	0	0	0	0	0	0	0	0	0	0	0	0	0	0	0	0.102040816	0	0	0	0
AC011997.1	0	0	0	0	0	0	0	0	0.510204082	0	0	0	0	0	0	0	0	0	0	0	0	0.714285714	0	0	0	0	0	0	0	0	0	0	0	0	0	0	0	0	0	0	0	0	0	0	0	0	0	0	0
AC011998.1	0	0	0	0	0	0	0	0	0	0	0	0	0	0	0	0	0	0	0	0	0	0	0	0	0	0	0	0	0	0	0	0	0	0	0	0	0	0	0	0	0	0	0	0	0	0	0	0	0
AC011998.2	0	0	0	0	0	0	0	0	0	0	0	0	0	0	0	0	0	0	0	0	0	0	0	0	0	0	0	0	0	0	0	0	0	0	0	0	0	0	0	0	0	0	0	0	0	0	0	0	0
AC011998.4	0	0	0	0	0	0	0	0	0	0	0	0	0	0	0	0	0	0	0	0	0	0	0	0	0	0	0	0	0	0	0	0	0	0	0	0	0	0	0	0	0	0	0	0	0	0	0	0	0
AC011999.1	0	0	0	0	0	0	0	0	0	0	0	0	0	0	0	0	0	0	0	0	0	0	0	0	0	0	0	0	0	0	0	0	0	0	0	0	0	0	0	0	0	0	0	0	0	0	0	0	0
AC012003.1	0	0	0	0	0	0	0	0	0	0	0	0	0	0	0	0	0	0	0	0	0	0	0	0	0	0	0	0	0	0	0	0	0	0	0	0	0	0	0	0	0	0	0	0	0	0	0	0	0
AC012005.2	0	0	0	0	0	0	0	0	0	0	0	0	0	0	0	0	0	0	0	0	0	0	0	0	0	0	0	0	0	0	0	0	0	0	0	0	0	0	0	0	0	0	0	0	0	0	0	0	0
AC012047.1	0	0	0	0	0	0	0	0	0	0	0	0	0	0	0	0	0	0	0	0	0	0	0	0	0	0	0	0	0	0	0	0	0	0	0	0	0	0	0	0	0	0	0	0	0	0	0	0	0
AC012050.1	0	0	0	0	0	0	0	0	0	0	0	0	0	0	0	0	0	0	0	0	0	0	0	0	0	0	0	0	0	0	0	0	0	0	0	0	0	0	0	0	0	0	0	0	0	0	0	0	0
AC012065.4	0	0	0	0	0	0	0	0	0	0	0	0	0	0	0	0	0	0	0	0	0	0	0	0	0	0	0	0	0	0	0	0	0	0	0	0	0	0	0	0	0	0	0	0	0	0	0	0	0
AC012065.5	0	0	0	0	0	0	0	0	0	0	0	0	0	0	0	0	0	0	0	0	0	0	0	0	0	0	0	0	0	0	0	0	0	0	0	0	0	0	0	0	0	0	0	0	0	0	0	0	0
AC012065.7	0	0	0	0	0	0	0	0	0	0	0	0	0	0	0	0	0	0	0	0	0	0	0	0	0	0	0	0	0	0	0	0	0	0	0	0	0	0	0	0	0	0	0	0	0	0	0	0	0
AC012066.1	0	0	0	0	0	0	0	0	0	0	0	0	0	0	0	0	0	0	0	0	0	0	0	0	0	0	0	0	0	0	0	0	0	0	0	0	0	0	0	0	0	0	0	0	0	0	0	0	0
AC012067.1	0	0	0	0	0	0	0	0	0	0	0	0	0	0	0	0	0	0	0	0	0	0	0	0	0	0	0	0	0	0	0	0	0	0	0	0	0	0	0	0	0	0	0	0	0	0	0	0	0
AC012074.1	0	0	0	0	0	0	0	0	0	0	0	0	0	0	0	0	0	0	0	0	0	0	0	0	0	0	0	0	0	0	0	0	0	0	0	0	0	0	0	0	0	0	0	0	0	0	0	0	0
AC012074.2	0	0	0	0	1.571428571	0	0	0	0	0.326530612	0	0	0	0	0	1.571428571	0	0	0	0	0	0.714285714	0.836734694	0	0.918367347	0	0	0	0	0.93877551	0	0.142857143	1.306122449	0	0.367346939	0	0	0	0	0	0	3.163265306	0	1.693877551	0.102040816	0	0.87755102	0	0.040816327
AC012075.1	0	0	0	0	0	0	0	0	0	0	0	0	0	0	0	0	0	0	0	0	0	0	0	0	0	0	0	0	0	0	0	0	0	0	0	0	0	0	0	0	0	0	0	0	0	0	0	0	0
AC012075.2	0	0	0	0	0	0	0	0	0	0	0	0	0	0	0	0	0	0	0	0	0	0	0	0	0	0	0	0	0	0	0	0	0	0	0	0	0	0	0	0	0	0	0	0	0	0	0	0	0
AC012078.2	0	0	0	0	0	0	0	0	0	0	0	0	0	0	0	0	0	0	0	0	0	0	0	0	0	0	0	0	0	0	0	0	0	0	0	0	0	0	0	0	0	0	0	0	0	0	0	0	0
AC012119.1	0	0	0	0	0	0	0	0	0	0	0	0	0	0	0	0	0	0	0	0	0	0	0	0	0	0	0	0	0	0	0	0	0	0	0	0	0	0	0	0	0	0	0	0	0	0	0	0	0
AC012123.1	2.836734694	2.612244898	0.510204082	3.591836735	0	0	1.040816327	3.224489796	0.510204082	5.326530612	0.346938776	2.612244898	0	2.775510204	5.081632653	0	0	1.775510204	1.87755102	0	1.040816327	2.081632653	0	3.755102041	0.918367347	1.142857143	4.040816327	0.306122449	0.510204082	0.93877551	2.591836735	0.142857143	0.265306122	0.571428571	1.428571429	0	0	4.428571429	0.530612245	0	1.979591837	1.265306122	4.714285714	0	0	0	0	0.306122449	2.285714286
AC012146.7	0.387755102	0.673469388	1.306122449	0.163265306	0	0.510204082	2.673469388	0.469387755	0	0	1.918367347	1.489795918	1.428571429	0	1.040816327	0	0	0	0	0	1.040816327	0.714285714	2.244897959	0	0.918367347	2.448979592	0	0	0.510204082	0	1.693877551	0	0	0.571428571	2.367346939	0	1.571428571	0	0.530612245	1.469387755	1.979591837	0	0.244897959	0.775510204	0.918367347	0.265306122	0.87755102	1.224489796	0
AC012150.1	0	0	0	0	0	0	0	0	0	0	0	0	0	0	0	0	0	0	0	0	0	0	0	0	0	0	0	0	0	0	0	0	0	0	0	0	0	0	0	0	0	0	0	0	0	0	0	0	0
AC012175.1	0	0	0	0	0	0	0	0	0	0	0	0	0	0	0	0	0	0	0	0	0	0	0	0	0	0	0	0	0	0	0	0	0	0	0	0	0	0	0	0	0	0	0	0	0	0	0	0	0
AC012181.1	0	0	0	0	0	0	0	0	0	0	0	0	0	0	0	0	0	0	0	0	0	0	0	0	0	0	0	0	0	0	0	0	0	0	0	0	0	0	0	0	0	0	0	0	0	0	0	0	0
AC012215.1	0	0	0	0	0	0	0	0	0	0	0	0	0	0	0	0	0	0	0	0	0	0	0	0	0	0	0	0	0	0	0	0	0	0	0	0	0	0	0	0	0	0	0	0	0	0	0	0	0
AC012305.1	0	0	0	0	0	0	0	0	0	0	0	0	0	0	0	0	0	0	0	0	0	0	0	0	0	0	0	0	0	0	0	0	0	0	0	0	0	0	0	0	0	0	0	0	0	0	0	0	0
AC012306.2	0	0	0	0	0	0	0	0	0	0	0	0	0	0	0	0	0	0	0	0	0	0	0	0	0	0	0	0	0	0	0	0	0	0	0	0	0	0	0	0	0	0	0	0	0	0	0	0	0
AC012307.2	0	0	0	0	0	0	0	0	0	0	0	0	0	0	0	0	0	0	0	0	0	0	0	0	0	0	0	0	0	0	0	0	0	0	0	0	0	0	0	0	0	0	0	0	0	0	0	0	0
AC012309.5	0.387755102	0	0	0	0	0	2.673469388	0.469387755	0	0	0	0	0	0	0	0	0	0	0	0	1.040816327	0	0	2.285714286	0	2.448979592	0.081632653	0	0	0.142857143	0	0.142857143	0.265306122	0	0.367346939	0.632653061	0.653061225	0	3.836734694	1.469387755	1.979591837	0	0	0	0.918367347	0	2.836734694	0.306122449	0
AC012313.1	0	0	0	0.163265306	0	0	0	0	0	0	0	0	1.428571429	0	0	0	0	0	0	0	0	0	0	0	0	1.142857143	0	0	0	0	0	0.142857143	0	0	0.367346939	0	0	0	0	0	0	0	0	0	0	0	0	0	0
AC012314.19	0	0	0	0	0	0	0	0	0	0	0	0	0	0	0	0	0	0	0	0	0	0	0	0	0	0	0	0	0	0	0	0	0	0	0	0	0	0	0	0	0	0	0	0	0	0	0	0	0
AC012314.20	0	0	0.510204082	1.693877551	0.612244898	0	0	0.469387755	2.326530612	1.040816327	0	0.142857143	0	0	0	0	0	0	0	1.102040816	2.775510204	0.714285714	0	0	0	0	4.040816327	1.306122449	0	1.816326531	0.469387755	1.040816327	1.306122449	0.571428571	2.367346939	1.530612245	0	2.836734694	0	0	0	1.265306122	0	2.979591837	0.102040816	2.142857143	2.836734694	1.224489796	2.285714286
AC012314.8	0	0	0	0	0	0	0	0	0	0	0	0	0	0	0	0	0	0	0	0	0	0	0	0	0	0	0	0	0	0	0	0	0	0.571428571	0.367346939	0	0	0	0	0	0	0	0	0	0	0	0	0	0
AC012317.1	0	0	0	0	0	0	0	0	0	0	0	0	0	0	0	0	0	0	0	0	0	0	0	0	0	0	0	0	0	0	0	0	0	0	0	0	0	0	0	0	0	0	0	0	0	0	0	0	0.040816327
AC012322.1	0	0	0	0	0	0	0	0	0	0	0	0	0	0	0	0	0	0	0	0	0	0	0	0	0	0	0	0	0	0	0	0	0	0	0	0	0	0	0	0	0	0	0	0	0	0	0	0	0
AC012353.1	0	0	0	0	0	0	0	0	0	0	0	0	0	0	0	0	0	0	0	0	0	0	0	0	0	0	0	0	0	0	0	0	0	0	0	0	0	0	0	0	0	0	0	0	0	0	0	0	0
AC012354.6	0	0	0	0	0	0	0.367346939	0	0	0	0	0	0	0	0	0	0	0	0	0	0	0	0	0	0	0	0	0	0	0	0	0	0	0	0	0	0	0	0	0	0	0	0	0	0	0	0	0	0
AC012354.8	0	0	0	0	0	0	0	0	0	0	0	0	0	0	0	0	0	0	0	0	0	0	0	0	0	0	0	0	0	0	0	0	0	0	0	0	0	0	0	0	0	0	0	0	0	0	0	0	0
AC012358.4	0	2.612244898	0	0.163265306	0	0	1.040816327	0	0	0	0	0	0	0	0	0	0	0	0	0	0	0.714285714	0	0	0	0	0	0	0	0	0	0	0	0	0	0	0	0	0	0	0	0	0	0	0	0.265306122	0	0	0
AC012358.7	0	0	0	0.163265306	0	0	0	0	0	0	0	0	1.428571429	0	0	0	0	0	0	0	0	0	0	0	0	0	0	0	0	0	0	0	0	0	0	0	0	0	0	0	0	0	0	0	0	0	0	0	0
AC012358.8	0	0	0	0	0	0	2.673469388	1.387755102	0	0.326530612	0	0	0	0	1.040816327	0	0	0	0	1.102040816	1.040816327	0	0	0	0	2.448979592	0.081632653	0	0	0.93877551	0	0	0	0	0	0	0	2.040816327	0	0	0	0	0.244897959	0	0	1.306122449	0	0	0
AC012360.1	0	0	0	0	0	0	0	0	0	0	0	0	0	0	0	0	0	0	0	0	0	0	0	0	0	0	0	0	0	0	0	0	0	0	0	0	0	0	0	0	0	0	0	0	0	0	0	0	0
AC012360.2	0	0	0	0	0	0	0	0	0	0	0	0	0	0	0	0	0	0	0	0	0	0	0	0	0	0	0	0	0	0	0	0	0	0	0	0	0	0	0	0	0	0	0	0	0	0	0	0	0
AC012360.4	0.408163265	0	0.510204082	0	0	0	0	0.469387755	0	0	0	0	0	2.775510204	0	0	0	0	0	0	0	0	0	0	0	0	0	0.306122449	0	0	0	0	0.265306122	0	0	0	0	0	0	0	0	0	0	0	0	0	0	0	0.816326531
AC012360.6	0	0	0	0	0	0	0	0	0	0	0	0	0	0	0	0	0	0	0	0	0	0	0	0	0	0	0	0	0	0	0	0	0	0	0	0	0	0	0	0	0	0	0	0	0	0	0	0	0
AC012361.1	0	0	0	0	0	0	0	0	0	0	0	0	0	0	0	0	0	0	0	0	0	0	0	0	0	0	0	0	0	0	0	0	0	0	0	0	0	0	0	0	0	0	0	0	0	0	0	0	0
AC012362.1	0	0	0	0	0	0	0	0	0	0	0	0	0	0	0	0	0	0	0	0	0	0	0	0	0	0	0	0	0	0	0	0	0	0	0	0	0	0	0	0	0	0	0	0	0	0	0	0	0
AC012362.3	0	0	0	0	0	0	0	0	0	0	0	0	0	0	0	0	0	0	0	0	0	0	0	0	0	0	0	0	0	0	0	0	0	0	0	0	0	0	0	0	0	0	0	0	0	0	0	0	0
AC012363.10	0	0	0	0	0	0	0	0	0	0	0	0	0	0	0	0	0	0	0	0	0	0	0	0	0	0	0	0	0	0	0	0	0	0	0	0	0	0	0	0	0	0	0	0	0	0	0	0	0
AC012363.13	0	0	0	0.163265306	0	0	0	0	0	0	0	0	0	0	0	0	0	0	0	0	0	0	0	0	0	0	0	0	0	0	0	0	0	0	0.367346939	0.632653061	0	0	0	0	0	0	0	0.020408163	0	0.265306122	0	0	0
AC012363.4	0.408163265	0	0	0	0	1.367346939	0	0	0	0	0	0.142857143	0	0	0	0	0	0	0	0	0	0	0	0	0	0	0.918367347	0	0	0	0	0	0	0	0	0	0	0	0	0	0	0	0	0.020408163	0.102040816	0.265306122	0.87755102	0	0
AC012363.7	0	0	0	0	0	0	0	0	0	0	0	0	0	0	0	0	0	0	0	0	0	0	0	0	0	0	0	0	0	0	0	0	0	0	0	0	0	0	0	0	0	0	0	0	0	0	0	0	0
AC012363.8	0	0	0	0.163265306	0	0	0	0	0	0	0	0	0	0	0	0	0	0	0	0	0	0	0	0	0	0	0	0	0	0	0	0	0	0	0	0	0	0	0.530612245	0	0	0	0	0	0	0	0	0	0
AC012365.3	0	0	0	0	0	0	0	0	0	0	0	0	0	0	0	0	0	0	0	0	0	0	0	0	0	0	0	0	0	0	0	0	0	0	0	0	0	0	0	0	0	0	0	0	0	0	0	0	0
AC012368.1	1.93877551	1.714285714	2.142857143	5.489795918	6.87755102	3.12244898	1.040816327	3.244897959	6.755102041	5.326530612	4.285714286	3.857142857	5.632653061	0	1.040816327	1.571428571	9.469387755	13.44897959	0	4.816326531	4.448979592	5.12244898	0	5.224489796	0	2.448979592	4.755102041	0	0	2.571428571	0	4.326530612	4.673469388	0.571428571	2.367346939	0.632653061	0.653061225	2.040816327	2.040816327	6.346938776	0.265306122	3.163265306	3.836734694	6.346938776	3.183673469	8.489795918	27.53061224	1.224489796	4.244897959
AC012370.2	0	0	0	0	0	0	0	0	0	0	0	0	0	0	0	0	0	0	0	0	0	0	0	0	0	0	0	0	0	0	0	0	0	0	0	0	0	0	0	0	0	0	0	0	0	0	0	0	0
AC012370.3	0	0	0	0	0	0	0	0	0	0	0	0	0	0	0	0	0	0	0	0	0	0	0	0	0	0	0	0	0	0	0	0	0	0	0	0	0	0	0	0	0	0	0	0	0	0	0	0	0
AC012379.1	0	0	0	0	0	0	0	0	0	0	0	0.142857143	0	0	0	0	0	0	0	0	0	0	0	0	0	0	0	0.306122449	0	0	0	0.142857143	0	0	0	0	0	0	1.306122449	0	0	0	2.040816327	0	0	0	0	0	0.816326531
AC012391.1	0	0	0	0	0	0	0	0	0	0	0	0	0	0	0	0	0	0	0	0	0	0	0	0	0	0	0	0	0	0	0	0	0	0	0	0	0	0	0	0	0	0	0	0	0	0	0	0	0
AC012414.1	0	0	0	0	0	0	0	0	0	0	0	0	0	0	0	0	0	0	0	0	0	0	0	0	0	0	0	0	0	0	0	0	0	0	0	0	0	0	0	0	0	0	0	0	0	0	0	0	0
AC012441.1	0	0	0	0	0	0	0	0	0	0	0	0	0	0	0	0	0	0	0	0	0	0	0	0	0	0	0	0	0	0.142857143	0	0	0	0	0	0	0	0	0	0	0	0	0	0	0	0	0	0	0
AC012442.5	0	0	0.510204082	0	1.571428571	0	0	0.469387755	0.510204082	0	0	0.142857143	0	0	0	0	0	0	0	0	0	2.081632653	0	0	0	0	0	0	0	0	0	0	0	0	0	0	0	0	0	0	0	0	0	0	0	0	0	0.306122449	0
AC012442.6	0	0	0	0	0	0	0	0	0	0	0	0	0	0	0	0	0	0	0	0	0	0	0	0.734693878	0	0	0	0	0	0	0	0.142857143	0	0	0	0	0	0	0	0	0	0	0.244897959	0	0	0	0	0	0
AC012445.1	0	0	0	0	0	0	0	0	0	0	0	0	0	0	0	0	0	0	0	0	0	0	0	0	0	0	0	0	0	0	0	0	0	0	0	0	0	0	0	0	0	0	0	0	0	0	0	0	0
AC012451.1	0	0	0	0	0	0	0	0	0	0	0	0	0	0	0	0	0	0	0	0	0	0	0	0	0	0	0	0	0	0	0	0	0	0	0	0	0	0	0	0	0	0	0	0	0	0	0	0	0
AC012454.4	0	0	0	0	0	0	0	0	0	0	0	0	0	0	0	0	0	0	0	0	0	0	0	0	0	0	0	0	0	0	0	0	0	0	0	0	0	0	0	0	0	0	0	0	0	0	0	0	0
AC012456.3	0	0	0	0	0	0	0	0	0	0	0	0	0	0	0	0	0	0	0	0	0	0	0	0	0	0	0	0	0	0	0	0	0	0	0	0	0	0	0	0	0	0	0	0	0	0	0	0	0
AC012456.4	0	0	0	0	0	0	0	0	0	0	0	0	0	0	0	0	0	0	0	0	0	0	0	0	0	0	0	0	0	0	0	0	0	0	0	0	0	0	0	0	0	0	0	0	0	0	0	0	0
AC012457.2	0	0	0	0	0	0	0	0	0	0	0	0	0	0	0	0	0	0	0	0	0	0	0	0	0	0	0	0	0	0	0	0	0	0	0	0	0.653061225	0	0	0	0	0	0	0	0	0	0	0	0
AC012462.1	0	0	0	0	0	0	0	0	0	0	0	0	0	0	0	0	0	0	0	0	0	0	0	0	0	0	0	0	0	0	0	0	0	0	0	0	0	0	0	0	0	0	0	0	0	0	0	0	0
AC012462.2	0	0	0	0	0	0	0	0	0	0	0	0	0	0	0	0	0	0	0	0	0	0	0	0	0	0	0	0	0	0	0	0	0	0	0	0	0	0	0	0	0	0	0	0	0	0	0	0	0
AC012462.3	0	0	0	0	0	0	0	0	0	0	0	0	0	0	0	0	0	0	0	0	0	0	0	0	0	0	0	0	0	0	0	0	0	0	0	0	0	0	0	0	0	0	0	0	0	0	0	0	0
AC012467.1	0	0	0	0	0	0	0	0	0	0	0	0	0	0	0	0	0	0	0	0	0	0	0	0	0	0	0	0	0	0	0	0	0	0	0	0	0	0	0	0	0	0	0	0	0	0	0	0	0
AC012485.1	0	0	0	0	0	0	0	0	0	0	0	0	0	0	0	0	0	0	0	0	0	0	0	0	0	0	0	0	0	0	0	0	0	0	0	0	0	0	0	0	0	0	0	0	0	0	0	0	0
AC012485.2	0	0	0	0	0	0	0	0	0	0	0	0	0	0	0	0	0	0	0	0	0	0	0	0	0	0	0	0	0	0	0	0	0	0	0	0	0	0	0	0	0	0	0	0	0	0	0	0	0
AC012487.2	0.408163265	0	0.510204082	0.836734694	1.571428571	0.510204082	0	1.387755102	0.510204082	0	0.346938776	0	0	0	1.040816327	0	0	0	0	1.102040816	0	0.714285714	0	0.734693878	0	0	0.918367347	0	0.510204082	0.93877551	1.693877551	0.142857143	0.265306122	0.571428571	0	2.448979592	0	0	0	1.469387755	0.265306122	0	2.040816327	2.979591837	0.918367347	0	0	1.224489796	0
AC012493.1	0	0	0	0	0	0	0	0	0	0	0	0	0	0	0	0	0	0	0	0	0	0	0	0	0	0	0	0	0	0	0	0	0	0	0	0	0	0	0	0	0	0	0	0	0	0	0	0	0
AC012493.2	0	0	0	0	0	0	0	0	0	0	0	0	0	0	0	0	0	0	0	0	0	0	0	0	0	0	0	0	0	0	0	0	0	0	0	0	0	0	0	0	0	0	0	0	0	0	0	0	0
AC012494.1	0	0	0	0	0	0	0	0	0	0	0	0	0	0	0	0	0	0	0	0	0	0	0	0	0	0	0	0	0	0	0	0	0	0	0	0	0	0	0	0	0	0	0	0	0	0	0	0	0
AC012497.2	0	0	0	0	0	0	0	0	0	0	0	0	0	0	0	0	0	0	0	0	0	0	0	0	0	0	0	0	0	0	0	0	0	0	0	0	0	0	0	0	0	0	0	0	0	0	0	0	0
AC012499.1	0	0	0	0	0	0	0	0	0	0	0	0	0	0	0	0	0	0	0	0	0	0	0	0	0	0	0	0.306122449	0	0	0	0	0	0	0	0	0	0	0	0	0	0	0	0	0	0	0	0	0
AC012501.1	0	0	0	0	0	0	0	0	0	0	0	0	0	0	0	0	0	0	0	0	0	0	0	0	0	0	0	0	0	0	0	0	0	0	0	0	0	0	0	0	0	0	0	0	0	0	0	0	0
AC012501.2	0	0	0	0	0	0	0	0	0	0	0	0	0	0	0	0	0	0	0	0	0	0	0	0	0	0	0	0	0	0	0	0	0	0	0	0	0	0	0	0	0	0	0	0	0	0	0	0	0
AC012501.3	0	0	0	0	0	0	0	0	0	0	0	0	0	0	0	0	0	0	0	0	0	0	0	0	0	0	0	0	0	0	0	0	0	0	0	0	0	0	0	0	0	0	0	0	0	0	0	0	0
AC012506.1	0	0	0	0	0	0	0	0	0	0	0	0	0	0	0	0	0	0	0	0	0	0	0	0	0	0	0	0	0	0	0	0	0	0	0	0	0	0	0	0	0	0	0	0	0	0	0	0	0
AC012506.2	0	0	0	0	0	0	0	0	0	0	0	0	0	0	0	0	0	0	0	0	0	0	0	0	0	0	0	0	0	0	0	0	0	0	0	0	0	0	0	0	0	0	0	0	0	0	0	0	0
AC012506.3	0	0	0	0	0	0	0	0	0	0	0	0	0	0	0	0	0	0	0	0	0	0	0	0	0	0	0	0	0	0	0	0	0	0	0	0	0	0	0	0	0	0	0	0	0	0	0	0	0
AC012506.4	0	0	0	0	0	0	0	0	0	0	0	0	0	0	0	0	0	0	0	0	0	0	0	0	0	0	0	0	0	0	0	0	0	0	0	0	0	0	0	0	0	0	0	0	0	0	0	0	0
AC012507.3	4.408163265	0	1.306122449	0.163265306	0.612244898	3.12244898	3.469387755	0	2.326530612	0	5.836734694	0.142857143	0	0	1.040816327	0	4.326530612	0	0	4.857142857	1.040816327	0	0.836734694	5.224489796	2.530612245	0	0	4.040816327	4.857142857	7.204081633	2.591836735	0.142857143	0	0	3.428571429	3.448979592	0	1.326530612	0	0	1.489795918	0	0	0.775510204	2.448979592	0	0	6.346938776	2.285714286
AC012507.4	0	2.612244898	0	0.163265306	0	0	0	0	0.510204082	0	0	0	0	0	0	0	0	0	0	0	0	0	0.836734694	0	0	0	0	0.306122449	0	0	0.469387755	0	0	0.571428571	0	2.448979592	0	0.632653061	0	1.469387755	0	0	0.244897959	0	0	0	0.87755102	0	0
AC012512.1	0	0	0	0	0	0	0	0	0	0	0	0	0	0	0	0	0	0	0	0	0	0	0	0	0	0	0	0	0	0	0	0	0	0	0	0	0	0	0	0	0	0	0	0	0	0	0	0	0
AC012513.4	0	0	0	0	0	0	0	0	0	0	0	0	0	0	0	0	0	0	0	0	0	0	0	0	0	0	0	0	0	0	0	0	0	0	0	0	0	0	0	0	0	0	0	0	0	0	0	0	0
AC012513.6	0	0	0	0	0	0	0	0	0	0	0	0	0	0	0	0	0	0	0	0	0	0	0	0	0	0	0	0	0	0	0	0	0	0	0	0	0	0	0	0	0	0	0	0	0	0	0	0	0
AC012531.23	0	0	0	0	0	0	0	0	0	0	0	0	0	0	0	0	0	0	0	0	0	0	0	0	0	0	0	0	0	0	0	0	0	0	0	0	0	0	0	0	0	0	0	0	0	0	0	0	0
AC012531.25	0	0	0	0	0	0	0	0	0	0	0	0	0	0	0	0	0	0	0	0	0	0	0	0	0	0	0	0	0	0	0	0	0	0	0	0	0	0	0	0	0	0	0	0	0	0	0	0	0
AC012564.1	0	0	0	0	0	0	0	0	0	0	0	0	0	0	0	0	0	0	0	0	0	0	0	0	0	0	0	0	0	0	0	0	0	0	0	0	0	0	0	0	0	0	0	0	0	0	0	0	0
AC012593.1	0	0	0	0	0	0	0	0	0	0	0	0	0	0	0	0	0	0	0	0	0	0	0	0	0	0	0	0	0	0	0	0	0	0	0	0	0	0	0	0	0	0	0	0	0	0	0	0	0
AC012594.1	0	0	0	0	0	0	0	0	0	0	0	0	0	0	0	0	0	0	0	0	0	0	0	0	0	0	0	0	0	0	0	0	0	0	0	0	0	0	0	0	0	0	0	0	0	0	0	0.306122449	0
AC012603.1	0	0	0	0	0	0	0	0	0	0	0	0	0	0	0	0	0	0	0	0	0	0	0	0	0	0	0	0	0	0	0	0	0	0	0	0	0	0	0	0	0	0	0	0	0	0	0	0	0
AC012613.2	0	0	0	0	0	0	0	0	0	0	0	0	0	0	0	0	0	0	0	0	0	0	0	0	0	0	0	0	0	0	0	0	0	0	0	0	0	0	0	0	0	0	0	0	0	0	0	0	0
AC012615.1	0	0	0	0	0	0	0	0	0	0	0	0	0	0	0	0	0	0	0	0	0	0	0	0	0	0	0	0	0	0	0	0.142857143	0	0	0	0	0	0	0.530612245	0	0	0	0	0	0	0	0	0	0
AC012627.1	0	0	0	0	0	0	0	0	0	0	0	0	0	0	0	0	0	0	0	0	0	0	0	0	0	0	0	0	0	0	0	0	0	0	0	0	0	0	0	0	0	0	0	0	0	0	0	0	0
AC012667.1	0	0	0	0	0	0	0	0	0	0	0	0	0	0	0	0	0	0	0	0	0	0	0	0	0	0	0	0	0	0	0	0	0	0	0	0	0	0	0	0	0	0	0	0	0	0	0	0	0
AC012668.1	0	0	0	0	0	0	0	0	0	0	0	0	0	0	0	0	0	0	0	0	0	0	0	0	0	0	0	0	0	0	0	0	0	0	0	0	0	0	0	0	0	0	0	0	0	0	0	0	0
AC012668.2	0	0	0	0	0	0	0	0	0	0	0	0	0	0	0	0	0	0	0	0	0	0	0	0	0	0	0.102040816	0	0	0	0	0	0	0	0	0	0	0	0	0	0	0	0	0	0	0	0	0	0
AC012668.3	0	0	0	0	0	0	0	0	0	0	0	0	0	0	0	0	0	0	0	0	0	0	0	0	0	0	0	0	0	0	0	0	0	0	0	0	0	0	0	0	0	0	0	0	0	0	0	0	0
AC012671.1	0	0	0	0	0	0	0	0	0	0	0	0	0	0	0	0	0	0	0	0	0	0	0	0	0	0	0	0	0	0	0	0	0	0	0	0	0	0	0	0	0	0	0	0	0	0	0	0	0
AC012671.2	0	0	0	0	0	0	0	0	0	0	0	0	0	0	0	0	0	0	0	0	0	0	0	0	0	0	0	0	0	0	0	0	0	0	0	0	0	0	0	0	0	0	0	0	0	0	0	0	0
AC012671.3	0	0	0	0	0	0	0	0	0	0	0	0	0	0	0	0	0	0	0	0	0	0	0	0	0	0	0	0	0	0	0	0	0	0	0	0	0	0	0	0	0	0	0	0	0	0	0	0	0
AC012671.4	0	0	0	0	0	0	0	0	0	0	0	0	0	0	0	0	0	0	0	0	0	0	0	0	0	0	0	0	0	0	0	0	0	0	0	0	0	0	0	0	0	0	0	0	0	0	0	0	0
AC013248.2	0	0	0	0	0	0	0	0	0	0	0	0	0	0	0	0	0	0	0	0	0	0	0	0	0	0	0	0	0	0	0	0	0	0	0	0	0	0	0	0	0	0	0	0	0	0	0	0	0
AC013262.1	0	0	0	0	0	0	0	0	0	0	0	0	0	0	0	0	0	0	0	0	0	0	0	0	0	0	0	0	0	0	0	0	0	0	0	0	0	0	0	0	0	0	0	0	0	0	0	0	0
AC013264.2	0	0.673469388	0.510204082	0.836734694	0	0	0	0	0	0.326530612	0	0.142857143	1.428571429	1.693877551	0	0	2.673469388	0	0	0	0	0	0	0	0	1.142857143	0	0	0	2.571428571	1.693877551	0	1.306122449	1.87755102	0.367346939	0	0	0.632653061	4.591836735	0	0.265306122	1.265306122	0	0.020408163	1.734693878	0	0	0	0.040816327
AC013267.1	0	0	0	0	0	0	0	0	0	0	0	0	0	0	0	0	0	0	0	0	0	0	0	0	0	0	0	0	0	0	0	0	0	0	0	0	0	0	0	0	0	0	0	0	0	0	0	0	0
AC013268.1	0	0	0	0	0	0	0	0	0	0	0	0	0	0	0	0	0	0	0	0	0	0	0	0	0	0	0	0	0	0	0	0	0	0	0	0	0	0	0	0	0	0	0	0	0	0	0	0	0
AC013268.3	0	0	0	0	0	0	0	0	0	0	0	0	0	0	0	0	0	0	0	0	0	0	0	0	0	0	0	0	0	0	0	0	0	0	0	0	0	0	0	0	0	0	0	0	0	0	0	0	0
AC013268.4	0	0	0	0	0	0	0	0	0	0	0	0	0	0	0	0	0	0	0	0	0	0	0	0	0	0	0	0	0	0	0	0	0	0	0	0	0	0	0	0	0	0	0	0	0	0	0	0	0
AC013269.1	0	0	0	0	0	0	0	0	0	0	0	0	0	0	0	0	0	0	0	0	0	0	0	0	0	0	0	0	0	0	0	0	0	0	0	0	0	0	0	0	0	0	0	0	0	0	0	0	0
AC013269.3	0	0	0	0	0	0	0	0	0	0	0	0	0	0	0	0	0	0	0	0	0	0	0	0	0	0	0	0	0	0	0	0	0	0	0	0	0	0	0	0	0.265306122	0	0	0	0	0	0	0	0
AC013269.4	0	0	0	0	0	0	0	0	0	0	0	0	0	0	0	0	0	0	0	0	0	0	0	0	0	0	0	0	0	0	0	0	0	0	0	0	0	0	0	0	0	0	0	0	0	0	0	0	0
AC013269.5	0	0	0	0	0	0	0	0	0	0	0	0	0	0	0	0	0	0	0	0	0	0	0	0	0	0	0	0	0	0	0	0	0	0	0	0	0	0	0	0	0	0	0	0	0	0	0	0	0
AC013271.3	0	0	0	0	0	0	0	0	0	0	0	0	0	0	0	0	0	0	0	0	0	0	0	0	0	0	0	0	0	0	0	0	0	0	0	0	0	0	0	0	0	0	0	0	0	0	0	0	0
AC013275.1	0	0	0	0	0	0	0	0	0	0	0	0	0	0	0	0	0	0	0	0	0	0	0	0	0	0	0	0	0	0	0	0	0	0	0	0	0	0	0	0	0	0	0	0	0	0	0	0	0
AC013275.2	0	0	0	0	0	0	0	0	0	0	0	0	0	0	0	0	0	0	0	0	0	0	0	0	0	0	0	0	0	0	0	0	0	0	0	0	0	0	0	0	0	0	0	0	0	0	0	0	0
AC013283.1	0	0	0	0	0	0	0	0	0	0	0	0	0	0	0	0	0	0	0	0	0	0	0	0	0	0	0	0	0	0	0	0	0	0	0	0	0	0	0	0	0	0	0	0	0	0	0	0	0
AC013394.2	127.7959184	183.1020408	100.7959184	98.16326531	104.6938776	88.55102041	80.85714286	122.3673469	91.7755102	113.3877551	99.65306122	105.7755102	114.877551	108.2040816	74.63265306	170.3061224	76.18367347	110	106.6734694	101.3877551	113.5306122	104.0204082	90.16326531	114.877551	80.2244898	120.5510204	96.67346939	96.91836735	183.5306122	100.4897959	130.8367347	95.42857143	86.59183673	91.20408163	101.7346939	127.877551	71.65306122	217.5918367	94.40816327	89.12244898	84.53061224	136.5714286	95.97959184	99.95918367	81.57142857	91.2244898	138.877551	72.34693878	76.40816327
AC013399.3	0	0	0	0	0	0	0	0	0	0	0	0	0	0	0	0	0	0	0	0	0	0	0	0	0	0	0	0	0	0	0	0	0	0	0	0	0	0	0	0	0	0	0	0	0	0	0	0	0
AC013401.1	0	0	0	0	0	0	0	0	0	0	0	0	0	0	0	0	0	0	0	0	0	0	0	0	0	0	0	0	0	0	0	0	0	0	0	0	0	0	0	0	0	0	0	0	0	0	0	0	0
AC013401.2	0	0	0	0	0	0	0	0	0	0	0	0	0	0	0	0	0	0	0	0	0	0	0	0	0	0	0	0	0	0	0	0	0	0	0	0	0	0	0	0	0	0	0	0	0	0	0	0	0
AC013402.1	0	0	0	0	0	0	0	0	0	0	0	0	0	0	0	0	0	0	0	0	0	0	0	0	0	0	0	0	0	0	0	0	0	0	0	0	0	0	0	0	0	0	0	0	0	0	0	0	0
AC013402.3	0	0	0	0	0	0	0	0	0	0	0	0	0	0	0	0	0	0	0	0	0	0	0	0	0	0	0	0	0	0	0	0	0	0	0	0	0	0	0	0	0	0	0	0	0	0	0	0	0
AC013402.4	0	0	0	0	0	0	0	0	0	0	0	0	0	0	0	0	0	0	0	0	0	0	0	0	0	0	0	0	0	0	0	0	0	0	0	0	0	0	0	0	0	0	0	0	0	0	0	0	0
AC013402.5	0	0	0	0	0	0	0	0	0	0	0	0	0	0	0	0	0	0	0	0	0	0	0	0	0	0	0	0	0	0	0	0	0	0	0	0	0	0	0	0	0	0	0	0	0	0	0	0	0
AC013403.13	0	0	0	0	0	0	0	0	0	0	0	0	0	0	0	0	0	0	0	0	0	0	0	0	0	0	0	0	0	0	0	0	0	0	0	0	0	0	0	0	0	0	0	0	0	0	0	0	0
AC013404.1	0	0	0	0	0	0	0	0	0	0	0	0	0	0	0	0	0	0	0	0	0	0	0	0	0	0	0	0	0	0	0	0	0	0	0	0	0	0	0	0	0	0	0	0	0	0	0	0	0
AC013406.1	0	0	0	0	0	0	0	0	0	0	0	0	0	0	0	0	0	0	0	0	0	0	0	0	0	0	0	0	0	0	0	0	0	0	0	0	0	0	0	0	0	0	0	0	0	0	0	0	0
AC013410.1	0	0	0	0	0	0	0	0	0	0	0	0	0	0	0	0	0	0	0	0	0	0	0	0	0	0	0	0	0	0	0	0	0	0	0	0	0	0	0	0	0	0	0	0	0	0	0	0	0
AC013410.2	0	0	0	0	0	0	0	0	0	0	0	0	0	0	0	0	0	0	0	0	0	0	0	0	0	0	0	0	0	0	0	0	0	0	0	0	0	0	0	0	0	0	0	0	0	0	0	0	0
AC013429.4	0	0	0	0	0	0	0	0	0	0	0	0	0	0	0	0	0	0	0	0	0	0	0	0	0	0	0	0	0	0	0	0	0	0	0	0	0	0	0	0	0	0	0	0	0	0	0	0	0
AC013429.5	0	0	0	0	0	0	0	0	0	0	0	0	0	0	0	0	0	0	0	0	0	0	0	0	0	0	0	0	0	0	0	0	0	0	0	0	0	0	0	0	0	0	0	0	0	0	0	0	0
AC013436.6	0	0	0	0	0	0	0	0	0	0	0	0	0	0	0	0	0	0	0	0	0	0	0	0	0	0	0	0	0	0	0	0	0	0	0	0	0	0	0	0	0	0	0	0	0	0	0	0	0
AC013437.2	0	0	0	0	0	0	0	0	0	0	0	0	0	0	0	0	0	0	0	0	0	0	0	0	0	0	0	0	0	0	0	0	0	0	0	0	0	0	0	0	0	0	0	0	0	0	0	0	0
AC013437.4	0	0	0	0	0	0	0	0	0	0	0	0	0	0	0	0	0	0	0	0	0	0	0	0	0	0	0	0	0	0	0	0	0	0	0	0	0	0	0	0	0	0	0	0	0	0	0	0	0
AC013437.6	0	0	0	0	0	0	0	0	0	0	0	0	0	0	0	0	0	0	0	1.102040816	0	0	0	0	0	0	0	0	0	0	0	0	0	0	0	0	0	0	0	0	0	0	0	0	0	0	0	0	0
AC013437.7	0	0	0	0	0	0	0	0	0	0	0	0	0	0	0	0	0	0	0	0	0	0	0	0	0	0	0	0	0	0	0	0	0	0	0	0	0	0	0	0	0	0	0	0	0	0	0	0	0
AC013439.4	0	0	0	0	0	0	0	0	0	0	1.102040816	0.755102041	0	0	0	0	0	0	0	0	0	0	0	0	0	0	0	0	0	0	0	0.142857143	0	0	0	0	0	0	0	0	0	0	0	0.020408163	0	0	0	0	0
AC013442.1	0	0	0	0	0	0	0	0	0	0	0	0	0	0	0	0	0	0	0	0	0	0	0	0	0	0	0	0	0	0	0	0	0	0	0	0	0	0	0	0	0	0	0	0	0	0	0	0	0
AC013444.1	0	0	0	0	0	0	0	0	0	0	0	0	0	0	0	0	0	0	0	0	0	0	0	0	0	0	0	0	0	0	0	0	0	0	0	0	0	0	0	0	0	0	0	0	0	0	0	0	0
AC013444.2	0	0	0	0	0	0	0	0	0	0	0	0	0	0	0	0	0	0	0	0	0	0	0	0	0	0	0	0	0	0	0	0	0	0	0	0	0	0	0	0	0	0	0	0	0	0	0	0	0
AC013448.1	0	0	0	0	0	0	0	0	0	0	0	0	0	0	0	0	0	0	0	0	0	0	0	0	0	0	0	0	0	0	0	0	0	0	0	0	0	0	0	0	0	0	0	0	0	0	0	0	0
AC013448.2	0	0	0	0	0	0	0	0	0	0	0	0	0	0	0	0	0	0	0	0	0	0	0	0	0	0	0	0	0	0	0	0	0	0	0	0	0	0	0	0	0	0	0	0	0	0	0	0	0
AC013449.1	0	0	0	0	0	0	0	0	0	0	0	0	0	0	0	0	0	0	0	1.102040816	0	0	0	0	0	0	0	0	0	0	0	0	0	0	0	0	0	0	0	0	0	0	0	0	0	0	0.87755102	0	0
AC013460.1	0	0	0.510204082	0.836734694	0.612244898	0	1.87755102	0	0	0	1.102040816	1.959183674	0	0	0	0	4.326530612	0	0	1.102040816	0	0	0	0	0	0	0.918367347	0	0	0.93877551	0.469387755	0.142857143	0.265306122	0	1.428571429	0.632653061	0	0	0	2.346938776	1.489795918	1.285714286	0	0.775510204	0.102040816	1.306122449	0	0	0
AC013463.2	0	0	0	0	0	0	0	0	0	0	0	0	0	0	0	0	0	0	4.265306122	0	0	0	0	0	0	0	0	0	0	0	0	0	0	0	0	0	0	0	0	0	0	0	0	0	0	0	0	0	0
AC013467.1	0	0	0	0	0	0	0	0	0	0	0	0	0	0	0	0	0	0	0	0	0	0	0	0	0	0	0	0	0	0	0	0	0	0	0	0	0	0	0	0	0	0	0	0	0	0	0	0	0
AC013468.1	0	0	0	0	0	0	0	0	0	0	0	0	0	0	0	0	0	0	0	0	0	0	0	0	0	0	0	0	0	0	0	0	0	0	0	0	0	0	0	0	0	0	0	0	0	0	0	0	0
AC013469.1	0	0	0	0	0	0	0	0	0	0	0	0	0	0	0	0	0	0	0	0	0	0	0	0	0	0	0	0	0	0	0	0	0	0	0	0	0	0	0	0	0	0	0	0	0	0	0	0	0
AC013470.6	0	0	0	0	0	0	0	0	0	0	0	0	0	0	0	0	0	0	0	0	0	0	0	0	0	0	0	0	0	0	0	0	0	0	0	0	0	0	0	0	0	0	0	0	0	0	0	0	0
AC013470.8	0	0	0	0	0	0	0	0	0	0	0	0	0	0	0	0	0	0	0	0	0	0	0	0	0	0	0	0	0	0	0	0	0	0	0	0	0	0	0	0	0	0	0	0	0	0	0	0	0
AC013472.3	0	0	0	0	0	0	0	0	0	0	0	0.142857143	0	0	0	0	0	0	0	0	0	0	0	0	0	0	0	0	0	0	0	0	0	0	0	0	0	0	0.530612245	0	0	0	0	0	0	0	0	0	0
AC013472.4	0	0	0	0	0	0	0	0	0	0	0	0	0	0	0	0	0	0	0	0	0	0	0	0	0	0	0	0	0	0	0	0	0	0	0	0	0	0	0	0	0	0	0	0	0	0	0	0	0
AC013474.4	0	0	0	0	0	0	0	0	0	0	0	0	0	0	0	0	0	0	0	0	0	0	0	0	0	0	0	0	0	0	0	0	0	0	0	0	0	0	0	0	0	0	0	0	0	0	0	0	0
AC013476.1	0	0	0	0	0	0	0	0	0	0	0	0	0	0	0	0	0	0	0	0	0	0	0	0	0	0	0	0	0	0	0	0	0	0	0	0	0	0	0	0	0	0	0	0	0	0	0	0	0
AC013477.1	0	0	0	0	0	0	0	0	0	0	0	0	0	0	0	0	0	0	0	0	0	0	0	0	0	0	0	0	0	0	0	0	0	0	0	0	0	0	0	0	0	0	0	0	0	0	0	0	0
AC013480.2	0	0	0	0	0	0	0	0	0	0	0	0	0	0	0	0	0	0	0	0	0	0	0	0	0	0	0	0	0	0	0	0	0	0	0	0	0	0	0	0	0	0	0	0	0	0	0	0	0
AC013489.1	0	0	0	0	0	0	0	0	0	0	0	0	0	0	0	0	0	0	0	0	0	0	0	0	0	0	0	0	0	0	0	0	0	0	0	0	0	0	0	0	0	0	0	0	0	0	0	0	0
AC013558.1	0	0	0	0	0	0	0	0	0	0	0	0	0	0	0	0	0	0	0	0	0	0	0	0	0	0	0	0	0	0	0	0	0	0	0	0	0	0	0	0	0	0	0	0	0	0	0	0	0
AC013717.3	0	0	0	0	0	0	0	0	0	0	0	0	0	0	0	0	0	0	0	0	0	0	0	0	0	0	0	0	0	0	0	0	0	0	0	0	0	0	0	0	0	0	0	0	0	0	0	0	0
AC013718.1	0	0	0	0	0	0	0	0	0	0	0	0	0	0	0	0	0	0	0	0	0	0	0	0	0	0	0	0	0	0	0	0	0	0	0	0	0	0	0	0	0	0	0	0	0	0	0	0	0
AC013727.1	0	0	0	0	0	0	0	0	0	0	0	0	0	0	0	0	0	0	0	0	0	0	0	0	0	0	0	0	0	0	0	0	0	0	0	0	0	0	0	0	0	0	0	0	0	0	0	0	0
AC013727.2	0	0	0	0	0	0	0	0	0	0	0	0	0	0	0	0	0	0	0	0	0	0	0	0	0	0	0	0	0	0	0	0	0	0	0	0	0	0	0	0	0	0	0	0	0	0	0	0	0
AC013731.1	0	0	0	0	0	0	0	0	0	0	0	0	0	0	0	0	0	0	0	0	0	0	0	0	0	0	0	0	0	0	0	0	0	0	0	0	0	0	0	0	0	0	0	0	0	0	0	0	0
AC013733.3	0	0	0	0	0	0	0	0	0	0	0	0	0	0	0	0	0	0	0	0	0	0	0	0	0	0	0	0	0	0	0	0	0	0	0	0	0	0	0	0	0	0	0	0	0	0	0	0	0
AC013733.4	0	0	0	0	0	0	0	0	0	0	0	0	0	0	0	0	0	0	0	0	0	0	0	0	0	0	0	0	0	0	0	0	0	0	0	0	0	0	0	0	0	0	0	0	0	0	0	0	0
AC013733.5	0	0	0	0	0	0	0	0	0	0	0	0	0	0	0	0	0	0	0	0	0	0	0	0	0	0	0	0	0	0	0	0	0	0	0	0	0	0	0	0	0	0	0	0	0	0	0	0	0
AC013737.1	0	0	0	0	0	0	0	0	0	0	0	0	0	0	0	0	0	0	0	0	0	0	0	0	0	0	0	0	0	0	0	0	0	0	0	0	0	0	0	0	0	0	0	0	0	0	0	0	0
AC013751.1	0	0	0	0	0	0	0	0	0	0	0	0	0	0	0	0	0	0	0	0	0	0	0	0	0	0	0	0	0	0	0	0	0	0	0	0	0	0	0	0	0	0	0	0	0	0	0	0	0
AC015600.1	0	0	0	0	0	0	0	0	0	0	0	0	0	0	0	0	0	0	0	0	0	0	0	0	0	0	0	0	0	0	0	0	0	0	0	0	0	0	0	0	0	0	0	0	0	0	0	0	0
AC015660.1	0	0	0	0	0	0	0	0	0	0	0	0	0	0	0	0	0	0	0	0	0	0	0	0	0	0	0	0	0	0	0	0	0	0	0	0	0	0	0	0	0	0	0	0	0	0	0	0	0
AC015688.3	0	0	0	0	0	0	0	0	0	0	0	0	0	0	0	0	0	0	0	0	0	0	0	0.734693878	0	0	0	0.306122449	0	0	0	0	0	0	0	0	0	0	0	0	0	0	0	0	0	0	0	0	0
AC015691.13	0	0	0	0.163265306	0	0	0	0	0	0	0	0	0	0	0	0	0	0	0	0	0	0	0	0.734693878	0	0	0	0	0	0	0	0	0	0.571428571	0	0	0	0	0	0	0	0	0	0.020408163	0	0	0	0	0
AC015726.1	0	0	0	0	0	0	0	0	0	0	0	0	0	0	0	0	0	0	0	0	0	0	0	0	0	0	0	0	0	0	0	0	0	0	0	0	0	0	0	0	0	0	0	0	0	0	0	0	0
AC015815.1	0	0	0	0	0	0	0	0	0	0	0	0	0	0	0	0	0	0	0	0	0	0	0	0	0	0	0	0	0	0	0	0	0	0	0	0	0	0	0	0	0	0	0	0	0	0	0	0	0
AC015815.2	0	0	0	0	0	0	0	0	0	0	0	0	0	0	0	0	0	0	0	0	0	0	0	0	0	0	0	0	0	0	0	0	0	0	0	0	0	0	0	0	0	0	0	0	0	0	0	0	0
AC015815.3	0	0	0	0	0	0	0	0	0	0	0	0	0	0	0	0	0	0	0	0	0	0	0	0	0	0	0	0	0	0	0	0	0	0	0	0	0	0	0	0	0	0	0	0	0	0	0	0	0
AC015815.4	0	0	0	0	0	0	0	0	0	0	0	0	0	0	0	0	0	0	0	0	0	0	0	0	0	0	0	0	0	0	0	0	0	0	0	0	0	0	0	0	0	0	0	0	0	0	0	0	0
AC015815.5	0	0	0	0	0	0	0	0	0	0	0	0	0	0	0	0	0	0	0	0	0	0	0	0	0	0	0	0	0	0	0	0	0	0	0	0	0	0	0	0	0	0	0	0	0	0	0	0	0
AC015815.6	0	0	0	0	0	0	0	0	0	0	0	0	0	0	0	0	0	0	0	0	0	0	0	0	0	0	0	0	0	0	0	0	0	0	0	0	0	0	0	0	0	0	0	0	0	0	0	0	0
AC015815.7	0	0	0	0	0	0	0	0	0	0	0	0	0	0	0	0	0	0	0	0	0	0	0	0	0	0	0	0	0	0	0	0	0	0	0	0	0	0	0	0	0	0	0	0	0	0	0	0	0
AC015815.8	0	0	0	0	0	0	0	0	0	0	0	0	0	0	0	0	0	0	0	0	0	0	0	0	0	0	0	0	0	0	0	0	0	0	0	0	0	0	0	0	0	0	0	0	0	0	0	0	0
AC015818.3	0	0	0	0	0	0	0	0	0	0	0	0	0	0	0	0	0	0	0	0	0	0	0	0	0	0	0	0	0	0	0	0	0	0	0	0	0	0	0	0	0	0	0	0	0	0	0	0	0
AC015818.6	0	0	0	0	0	0	0	0	0	0	0	0	0	0	0	0	0	0	0	0	0	0	0	0	0	0	0	0	0	0	0	0	0	0	0	0	0	0	0	0	0	0	0	0	0	0	0	0	0
AC015820.1	0	0	0	0	0	0	0	0	0	0	0	0	0	0	0	0	0	0	0	0	0	0	0	0	0	0	0	0	0	0	0	0	0	0	0	0	0	0	0	0	0	0	0	0	0	0	0	0	0
AC015849.12	0	0	0	0	0	0	0	0	0	0	0	0	0	0	0	0	0	0	0	0	0	0	0	0	0	0	0	0	0	0	0	0	0	0	0	0	0	0	0	0	0	0	0	0	0	0	0	0	0
AC015849.13	0	0	1.306122449	0	0	0	0	0	0	0	0	0.142857143	0	0	1.040816327	0	0	0	0	0	0	0	0	0	0	0	0	0	0	0	0	0	0	0	0	0	0	0	0	0	0	0	0	0	0	0	0	0	0
AC015849.14	0	0	0	0	0	0	0	0	0	0	0	0	0	0	0	0	0	0	0	0	0	0	0	0	0	0	0	0	0	0	0	0	0	0	0	0	0	0	0	0	0	0	0	0	0	0	0	0	0
AC015849.16	13	3.714285714	26.7755102	10.63265306	15.48979592	11.7755102	8.795918367	7.714285714	20.6122449	15.06122449	9.693877551	14.95918367	38.55102041	23.95918367	23.06122449	12.79591837	29.24489796	13.44897959	14.57142857	12.55102041	12.59183673	5.142857143	8.367346939	26.95918367	25.26530612	11.97959184	23.44897959	19.59183673	10.28571429	11.28571429	14.75510204	24.71428571	6.448979592	17.18367347	18.24489796	18.16326531	15.75510204	5.163265306	11.04081633	10.91836735	29.44897959	16.75510204	8.163265306	6.346938776	15.87755102	13.14285714	0.87755102	23.40816327	13.06122449
AC015849.19	0	0	0	0	0.612244898	0	0	0	0	0	0	0	0	0	0	0	0	0	0	0	0	0	0	0	0	7.12244898	0	1.306122449	0	0.142857143	0	0	0	0.571428571	0	0	0	0	0	0	0	0	0	0.020408163	0	0	0.87755102	0	0
AC015849.2	0	0	0	0	0	0	0	0	0	0	0	0	0	0	0	0	0	3.06122449	0	1.102040816	0	0	0	0	0	7.12244898	0	0	0.510204082	0	0	0.142857143	0	0	0	0	0	0.632653061	1.306122449	1.489795918	0	0	0	0	0	0	0	0	0
AC015871.1	0	0	0	0	0	0.510204082	1.040816327	0.469387755	0	0	0	0	1.428571429	0	0	0	0	0	0	0	0	0	0	0	0	0	0.918367347	0	0	0	0	0	0.265306122	0	0	0	0	0	0	0	0	0	0	0	0	0	0.87755102	0	0
AC015884.1	0	0	0	0	0	0	0	0	0	0	0	0	0	0	0	0	0	0	0	0	0	0	0	0	0	0	0	0	0	0	0	0	0	0	0	0	0	0	0	0	0	0	0	0	0	0	0	0	0
AC015922.5	0	0	0	0	0	0	0	0	0	0	0	0	0	0	0	0	0	0	0	0	0	0	0	0	0	0	0	0	0	0	0	0	0	0	0	0	0	0	0	0	0	0	0	0	0	0	0	0	0
AC015922.6	0	0	0	0	0	0	0	0	0	0	0	0	0	0	0	0	0	0	0	0	0	0	0	0	0	0	0	0	0	0	0	0	0	0	0	0	0	0	0	0	0	0	0	0	0	0	0	0	0
AC015922.7	0	0	0	0	0	0	0	0	0	0	0	0	0	0	0	0	0	0	0	0	0	0	0	0	0	0	0	0	0	0	0	0	0	0	0	0	0	0	0	0	0	0	0	0	0	0	0	0	0
AC015923.1	0	0	0	0	0	0	0	0	0	0	0	0	0	0	0	0	0	0	0	0	0	0	0	0	0	0	0	0	0	0	0	0	0	0	0	0	0	0	0	0	0	0	0	0	0	0	0	0	0
AC015933.2	0	0	0	0	0	0	0	0	0	0	0	0	0	0	0	0	0	0	0	0	0	0	0	0	0	0	0	0	0	0	0	0	0	0	0	0	0	0	0	0	0	0	0	0	0	0	0	0	0
AC015936.3	0	0	0	0	0	0	0	0	0	0	0	0	0	0	0	0	0	0	0	0	0	0	0	0	0	0	0	0	0	0	0	0	0	0	0	0	0	0	0	0	0	0	0	0	0	0	0	0	0
AC015969.3	0.408163265	0	0.510204082	0.163265306	2.530612245	0	0	1.387755102	0	1.040816327	0	0.142857143	0	0	0	0	0	0	1.87755102	1.102040816	1.040816327	0	0.836734694	0.734693878	0	0	0	0	0.510204082	0	1.693877551	0.142857143	0	3.285714286	0	0	0	0	1.306122449	3.346938776	0	1.285714286	0	1.693877551	0.102040816	0	6.530612245	0.306122449	0.040816327
AC015971.1	0	0	0	0	0	0	0	0	0	0	0	0	0	0	0	0	0	0	0	0	0	0	0	0	0	0	0	0	0	0	0	0	0	0	0	0	0	0	0	0	0	0	0	0	0	0	0	0	0
AC015971.2	0.408163265	0	0	0	1.571428571	0	0	0	0.510204082	0	1.102040816	0	1.428571429	0	0	0	0	0	0	0	0	0	0	0	0	1.142857143	0.918367347	0	0.510204082	0	0	0	0	0	0	0	0	0	0.530612245	0	0.265306122	3.163265306	1.163265306	0	0	0	0	0	0
AC015977.5	0	0	0	0	0	0	0	0	0	0	0	0	0	0	0	0	0	0	0	0	0	0	0	0	0	0	0	0	0	0	0	0	0	0	0	0	0	0	0	0	0	0	0	0	0	0	0	0	0
AC015977.6	0	0	0	0	0	0	0	0	0	0	0	0	0	0	0	0	0	0	0	0	0	0	0	0	0	0	0	0	0	0	0	0	0	0	0	0	0	0	0	0	0	0	0	0	0	0	0	0	0
AC015987.1	0	0	0	0	0	0	0	0	0	0.326530612	0	0	0	0	0	0	1.142857143	0	0	0	0	2.081632653	0.836734694	0	0.918367347	0	0	0	0	0	0	0	0.265306122	0	0	0	0	0	0	0	0	0	0	0	0	0	0	0	0
AC015987.2	0	0	0	0	0	0	0	0	0	0	0	0	0	0	0	0	0	0	0	0	0	0	0	0	0	0	0	0	0	0	0	0	0	0	0	0	0	0	0	0	0	0	0	0	0	0	0	0	0
AC015989.1	0	0	0	0	0	0	0	0	0	0	0	0	0	0	0	0	0	0	0	0	0	0	0	0	0	0	0	0	0	0	0	0	0	0	0	0	0	0	0	0	0	0	0	0	0	0	0	0	0
AC015989.2	0	0	0	0	0	0	0	0	0	0	0	0	0	0	0	0	0	0	0	0	0	0	0	0	0	0	0	0	0	0	0	0	0	0	0	0	0	0	0	0	0	0	0	0	0	0	0	0	0
AC016113.1	0	0	0	0	0	0	0	0	0	0	0	0	0	0	0	0	0	0	0	0	0	0	0	0	0	0	0	0	0	0	0	0	0	0	0	0	0	0	0	0	0	0	0	0	0	0	0	0	0
AC016178.1	0	0	0	0	0	0	0	0	0	0	0	0	0	0	0	0	0	0	0	0	0	0	0	0	0	0	0	0	0	0	0	0	0	0	0	0	0	0	0	0	0	0	0	0	0	0	0	0	0
AC016178.2	0	0	0	0	0	0	0	0	0	0	0	0	0	0	0	0	0	0	0	0	0	0	0	0	0	0	0	0	0	0	0	0	0	0	0	0	0	0	0	0	0	0	0	0	0	0	0	0	0
AC016194.1	0	0	0	0	0	0	0	0	0	0	0	0	0	0	0	0	0	0	0	0	0	0	0	0	0	0	0	0	0	0	0	0	0	0	0	0	0	0	0	0	0	0	0	0	0	0	0	0	0
AC016251.1	0	0	0	0	0	0	0	0	0	0	0	0	0	0	0	0	0	0	0	0	0	0	0	0	0	0	0	0	0	0	0	0	0	0	0	0	0	0	0	0	0	0	0	0	0	0	0	0	0
AC016292.1	0	0	0	0	0	0	0	0	0	0	0	0	0	0	0	0	0	0	0	0	0	0	0	0	0	0	0	0	0	0	0	0	0	0	0	0	0	0	0	0	0	0	0	0	0	0	0	0	0
AC016292.3	0	0	0	0	0	0	0	0	0	0	0	0	0	0	0	0	0	0	0	0	0	0	0	0	0	0	0	0	0	0	0	0	0	0	0	0	0	0	0	0	0	0	0	0	0	0	0	0	0
AC016405.1	0	0	0	0	0	0	0	0	0	0	0	0	0	0	0	0	0	0	0	0	0	0	0	0	0	0	0	0	0	0	0	0	0	0	0	0	0	0	0	0	0	0	0	0	0	0	0	0	0
AC016405.2	0	0	0	0	0	0	0	0	0	0	0	0	0	0	0	0	0	0	0	0	0	0	0	0	0	0	0	0	0	0	0	0	0	0	0	0	0	0	0	0	0	0	0	0	0	0	0	0	0
AC016543.1	0	0	0	0	0	0	0	0	0	0	0	0	0	0	0	0	0	0	0	0	0	0	0	0	0	0	0	0	0	0	0	0	0	0	0	0	0	0	0	0	0	0	0	0	0	0	0	0	0
AC016553.1	0	0	0	0	0	0	0	0	0	0	0	0	0	0	0	0	0	0	0	0	0	0	0	0	0	0	0	0	0	0	0	0	0	0	0	0	0	0	0	0	0	0	0	0	0	0	0	0	0
AC016559.1	0	0	0	0	0	0	0	0	0	0	0	0	0	0	0	0	0	0	0	0	0	0	0	0	0	0	0	0	0	0	0	0	0	0	0	0	0	0	0	0	0	0	0	0	0	0	0	0	0
AC016561.1	0	0	0	0	0	0	0	0	0	0	0	0	0	0	0	0	0	0	0	0	0	0	0	0	0	0	0	0	0	0	0	0	0	0	0	0	0	0	0	0	0	0	0	0	0	0	0	0	0
AC016575.1	0	0	0	0	0	0	0	0	0	0	0	0	0	0	0	0	0	0	0	0	0	0	0	0	0	0	0	0	0	0	0	0	0	0	0	0	0	0	0	0	0	0	0	0	0	0	0	0	0
AC016582.2	0	0	0	0	0	0	0	0	0	0	0	0	0	0	0	0	0	0	0	0	0	0	0	0	0	0	0	0	0	0	0	0	0	0	0	0	0	0	0	0	0	0	0	0	0	0	0	0	0
AC016586.1	41.89795918	21.97959184	59.28571429	55.16326531	91.69387755	50.08163265	44.40816327	25	41.48979592	31.89795918	37.69387755	43.59183673	83.97959184	55.18367347	47.79591837	33.02040816	45.12244898	44.14285714	32.79591837	35.30612245	19	46.3877551	36.75510204	45.83673469	36.12244898	29.36734694	35.83673469	43.3877551	32.12244898	56.48979592	34.73469388	41.55102041	28.91836735	39.79591837	33.2244898	50.44897959	34.83673469	18.30612245	42.65306122	42.32653061	35.20408163	65.59183673	53.87755102	33.91836735	51	68.69387755	30.79591837	36.26530612	49.36734694
AC016597.1	0	0	0	0	0	0	0	0	0	0	0	0	0	0	0	0	0	0	0	0	0	0	0	0	0	0	0	0	0	0	0	0	0	0	0	0	0	0	0	0	0	0	0	0	0	0	0	0	0
AC016626.1	0	0	0	0	0	0	0	0	0	0	0	0	0	0	0	0	0	0	0	0	0	0	0	0	0	0	0	0	0	0	0	0	0	0	0	0	0	0	0	0	0	0	0	0	0	0	0	0	0
AC016626.2	0	0	0	0	0	0	0	0	0	0	0	0	0	0	0	0	0	0	0	0	0	0	0	0	0	0	0	0	0	0	0	0	1.306122449	0	0.367346939	0	0	0	0	0	0	0	0	0	0	0	0	0	0
AC016629.3	0	0	0	0	0	0	0	0	0	0	0	0.755102041	0	0	0	3.673469388	0	4.530612245	0	0	0	0	0	0	0	0	0	0	0.510204082	0	0.469387755	0.142857143	0	0	0	0	0.653061225	2.040816327	0	0.571428571	0.775510204	0	0	0	0	0	0	0	0
AC016629.7	0	0	0	0	0	0	0	0	0	0	0	0	0	0	0	0	0	0	0	0	0	0	0	0	0	0	0	0	0	0	0	0	0	0	0	0	0	0	0	0	0	0	0	0	0	0	0	0	0
AC016629.8	1.142857143	1.714285714	2.142857143	0.836734694	1.571428571	0.510204082	1.040816327	0.469387755	5.081632653	1.816326531	2.755102041	3.285714286	1.428571429	2.775510204	3.020408163	0	4.326530612	3.06122449	5.87755102	4.857142857	0	0	0	0.734693878	0	0	2.530612245	4.979591837	0	4.857142857	2.591836735	4.326530612	1.306122449	4.530612245	4.469387755	3.469387755	0.653061225	2.836734694	1.306122449	1.489795918	0.265306122	0	2.040816327	4.265306122	1.734693878	3.142857143	6.551020408	4	2.918367347
AC016644.1	0	0	0	0	0	0	0	0	0	0	0	0	0	0	0	0	0	0	0	0	0	0	0	0	0	0	0	0	0	0	0	0	0	0	0	0	0	0	0	0	0	0	0	0	0	0	0	0	0
AC016670.1	0	0	0	0	0	0	0	0	0	0	0	0	0	0	0	0	0	0	0	0	0	0	0	0	0	0	0	0	0	0	0	0	0	0	0	0	0	0	0	0	0	0	0	0	0	0	0	0	0
AC016682.1	0	0	0	0	0	0	0	0	0	0	0	0	0	0	0	0	0	0	0	0	0	0	0	0	0	0	0	0	0	0	0	0	0	0	0	0	0	0	0	0	0	0	0	0	0	0	0	0	0
AC016683.5	0	0	0	0	0	0	0	0	0	0	0	0	0	0	0	0	0	0	0	0	0	0	0	0	0	0	0	0	0	0	0	0.142857143	0	0	0	0	0	0	0	0	0	0	0	0	0	0	0	0	0
AC016691.2	0	0	0	0	0	0	0	0	0	0	0	0	0	0	0	0	0	0	0	0	0	0	0	0	0	0	0	0	0	0	0	0	0	0	0	0	0	0	0	0	0	0	0	0	0	0	0	0	0
AC016694.2	0	0	0	0	0	0	0	0	0	0	0	0	0	0	0	0	0	0	0	0	0	0	0	0	0	0	0	0	0	0	0	0	0	0	0	0	0	0	0	0	0	0	0	0	0	0	0	0	0
AC016696.1	0	0	0	0	0	0	0	0	0	0	0	0	0	0	0	0	0	0	0	0	0	0	0	0	0	0	0	0	0	0	0	0	0	0	0	0	0	0	0	0	0	0	0	0	0	0	0	0	0
AC016697.1	0	0	0	0	0	0	0	0	0	0	0	0	0	0	0	0	0	0	0	0	0	0	0	0	0	0	0	0	0	0	0	0	0	0	0	0	0	0	0	0	0	0	0	0	0	0	0	0	0
AC016697.2	0	0	0	0	0	0	0	0	0	0	0	0	0	0	0	0	0	0	0	0	0	0	0	0	0	0	0	0	0	0	0	0	0	0	0	0	0	0	0	0	0	0	0	0	0	0	0	0	0
AC016697.3	0	0	0	0	0	0	0	0	0	0	0	0	0	0	0	0	0	0	0	0	0	0	0	0	0	0	0	0	0	0	0	0	0	0	0	0	0	0	0	0	0	0	0	0	0	0	0	0	0
AC016700.2	0	0.673469388	0	0.163265306	0	0	0.367346939	0.469387755	1.387755102	0.326530612	0.367346939	1.489795918	1.448979592	0	0	3.673469388	0	1.775510204	0	0	0	2.081632653	0	0	0.918367347	0	0.93877551	0	0	3.428571429	0	0.142857143	0.265306122	0.571428571	1.428571429	0	2.448979592	0	2.040816327	0	0	0	1.183673469	0.775510204	0	0	4.714285714	0	0.040816327
AC016700.3	0	0	0	0	0	0	0	0	0	0	0	0	0	0	0	0	0	0	0	0	0	0	0	0	2.530612245	0	0	0	0	0	0	0	0	0	0	0	0	0	0	0	0.265306122	1.285714286	0	0	0.102040816	0	0	0.306122449	0
AC016700.4	0	0	0	0	0	0	0	0	0	0	0	0	0	0	0	0	0	0	0	0	0	0	0	0	0	0	0	0	0	0	0	0	0	0	0	0	0	0	0	0	0	0	0	0	0	0	0	0	0
AC016700.5	0	0	0.510204082	0	0.612244898	1.367346939	3.469387755	1.387755102	2.326530612	0	0.367346939	0	0	0	0	0	1.142857143	0	0	0	1.040816327	0	0	0	0.918367347	0	1.775510204	3.163265306	0	0.142857143	0.469387755	1.040816327	0.265306122	0.571428571	1.428571429	0	0	1.326530612	1.306122449	0	2.673469388	0	2.979591837	0.775510204	0.102040816	0	0.87755102	1.224489796	2.285714286
AC016700.6	0	0	0	0	0	0	0	0	0	0	0	0	0	0	0	0	0	0	0	0	0	0	0	0	0	0	0	0	0	0	0	0	0	0	0	0	0	0	0	0	0	0	0	0	0	0	0	0	0
AC016706.1	0	0	0	0	0	0	0	0	0	0	0	0	0	0	0	0	0	0	0	0	0	0	0	0	0	0	0	0	0	0	0	0	0	0	0	0	0	0	0	0	0	0	0	0	0	0	0	0	0
AC016708.2	0	0	0	0	0	0	0	0	0	0	0	0	0	0	0	0	0	0	0	0	0	0	0	0	0	0	0	0	0	0	0	0	0	0	0	0	0	0	0	0	0	0	0	0	0	0	0	0	0
AC016710.1	0	0	0	0	0	0	0	0	0	0	0	0	0	0	0	0	0	0	0	0	0	0	0	0	0	0	0	0	0	0	0	0	0	0	0	0	0	0	0	0	0	0	0	0	0	0	0	0	0
AC016712.1	0	0	0	0	0	0	0	0	0	0	0	0	0	0	0	0	0	0	0	0	0	0	0	0	0	0	0	0	0	0	0	0	0	0	0	0	0	0	0	0	0	0	0	0	0	0	0	0	0
AC016712.2	0	0	0	0	0	0	0	0	0	0	0	0	0	0	0	0	0	0	0	0	0	0	0	0	0	0	0	0	0	0	0	0	0	0	0	0	0	0	0	0	0	0	0	0	0	0	0	0	0
AC016716.1	0	0	0	0	0	0	0	0	0	0	0	0	0	0	0	0	0	0	0	0	0	0	0	0	0	0	0	0	0	0	0	0	0	0	0	0	0	0	0	0	0	0	0	0	0	0	0	0	0
AC016716.2	0	0	0	0	0	0	0	0	0	0	0	0	0	0	0	0	0	0	0	0	0	0	0	0	0	0	0	0	0	0	0	0	0	0	0	0	0	0	0	0	0	0	0	0	0	0	0	0	0
AC016717.1	0	0	0	0	0	0	0	0	0	0	0	0	0	0	0	0	0	0	0	0	0	0	0	0	0	0	0	0	0	0	0	0	0	0	0	0	0	0	0	0	0	0	0	0	0	0	0	0	0
[truncated: 55,774 more rows]
