# Supplementary material for: Whole-Blood Gene Expression Profiles Correlate with Response to Immune Checkpoint Inhibitors in Patients with Metastatic Renal Cell Carcinoma
Source: Cancers (Basel). 2022 Dec 15;14(24):6207. doi: 10.3390/cancers14246207 (PMC9776722; doi:10.3390/cancers14246207)
Supplement: Supplementary file 1 [file cancers-14-06207-s001.zip › Supplementary File_for_revision_20221215_v2/Table_S3.csv]

Patient_ID	Histology	Treatment	Response	Age	Sex	KPS	IMDC
RCC_01	Clear+Sar	Nivo	CR	76	m	90	int
RCC_02	Clear+Sar	Nivo	PD	73	m	90	int
RCC_03	Clear+Sar	Nivo	SD	48	m	90	int
RCC_04	Clear	Nivo	CR	61	m	80	favor
RCC_05	Clear	Nivo	SD	71	m	100	favor
RCC_06	Clear	Nivo	PD	63	f	50	poor
RCC_07	Clear	Nivo	PD	69	m	80	poor
RCC_08	Clear+Sar	Ipi+Nivo	PR	68	m	80	poor
RCC_09	Clear	Ipi+Nivo	PD	81	m	90	int
RCC_10	Clear	Ipi+Nivo	PD	71	f	50	poor
RCC_11	Clear	Nivo	PR	71	m	90	favor
RCC_12	Sarcomatoid	Ipi+Nivo	PR	50	f	80	poor
RCC_13	Clear	Nivo	PR	46	f	100	poor
RCC_14	Clear	Ipi+Nivo	CR	66	m	100	int
RCC_15	Clear	Ipi+Nivo	PD	79	f	60	int
RCC_16	Clear	Nivo	PR	64	m	100	int
RCC_17	Clear	Ipi+Nivo	PR	67	m	100	int
RCC_18	Clear	Ipi+Nivo	PR	68	m	100	int
RCC_19	Clear	Nivo	PD	66	f	70	int
RCC_20	Clear	Nivo	SD	65	m	90	int
RCC_21	Clear	Nivo	SD	57	m	100	int
RCC_22	Clear	Ipi+Nivo	PR	75	m	100	int
RCC_23	Clear	Nivo	SD	53	m	80	poor
RCC_24	Clear	Ipi+Nivo	SD	68	m	100	int
RCC_25	Clear	Ipi+Nivo	SD	65	f	70	poor
RCC_26	Clear+Sar	Nivo	SD	57	m	90	favor
RCC_27	Clear	Ipi+Nivo	SD	62	f	100	int
RCC_28	Clear	Nivo	SD	72	f	100	favor
RCC_29	Clear	Ipi+Nivo	SD	59	m	100	int
RCC_30	Clear	Ipi+Nivo	SD	60	m	100	poor
RCC_31	Clear	Nivo	SD	87	m	90	int
RCC_32	Clear	Ipi+Nivo	PR	59	m	100	favor
RCC_33	Clear	Ipi+Nivo	PR	60	m	100	int
RCC_34	Xp11	Nivo	PD	72	m	100	int
RCC_35	Clear	Nivo	PR	53	m	100	int
RCC_36	Clear	Ipi+Nivo	PR	82	m	100	int
RCC_37	Clear	Nivo	PD	72	m	50	poor
RCC_38	Clear	Nivo	SD	63	m	100	favor
RCC_39	Clear	Nivo	PD	84	f	100	int
RCC_40	Clear	Ipi+Nivo	PR	70	m	100	int
RCC_41	Clear	Nivo	CR	66	m	100	favor
RCC_42	Clear	Nivo	SD	77	m	100	int
RCC_43	Clear	Ipi+Nivo	PD	78	m	90	poor
RCC_44	Sarcomatoid	Ipi+Nivo	PD	61	m	90	int
RCC_45	Papillary	Ipi+Nivo	CR	64	m	100	poor
RCC_46	Clear	Ipi+Nivo	PR	70	m	100	int
RCC_47	Clear	Ipi+Nivo	PD	68	m	100	int
RCC_48	Clear	Ipi+Nivo	PD	68	m	100	int
RCC_49	Sarcomatoid	Ipi+Nivo	SD	70	m	100	favor
