# Supplementary material for: Whole-Blood Gene Expression Profiles Correlate with Response to Immune Checkpoint Inhibitors in Patients with Metastatic Renal Cell Carcinoma
Source: Cancers (Basel). 2022 Dec 15;14(24):6207. doi: 10.3390/cancers14246207 (PMC9776722; doi:10.3390/cancers14246207)
Supplement: Supplementary file 1 [file cancers-14-06207-s001.zip › Supplementary File_for_revision_20221215_v2/Table_S4.xlsx]

## Sheet: Sheet1
Feature.ID	fold.change	P.value	FDR.P.value
AC018470.4	-10.6173	3.43e-05	0.0684299
ADAMTS2	-12.7066	3.44e-05	0.0684299
ANXA3	-2.64026	5.66e-05	0.0962137
AP3B2	-21.0814	1.47e-05	0.0368782
C19orf59	-4.10618	1.47e-07	0.002218
CAPN13	-14.8372	1.93e-06	0.009269
CD177	-32.2271	1.92e-09	0.0001108
DSC2	-2.75678	1.02e-05	0.0282978
ELANE	-4.4387	2.53e-05	0.0584408
FAM20A	-3.7428	4.82e-05	0.0885918
FAM83A	-8.60723	5.18e-06	0.0186965
FAM89A	-2.51327	5.34e-05	0.0934801
FCGR1A	-3.73908	5.65e-07	0.004078
FSTL4	-15.3013	5.04e-07	0.004078
GALNT14	-5.42216	1.55e-07	0.002218
HP	-4.54673	1.92e-05	0.0461648
ITGA7	-8.59993	1.92e-07	0.002218
KCNMA1	-11.3861	7.65e-06	0.0232553
KLF14	-18.9082	1.03e-05	0.0282978
MUC20	2.42839	2.63e-05	0.0585107
MYO10	-7.17103	1.46e-07	0.002218
NAIP	-2.4115	1.41e-06	0.008142
NECAB1	-3.89566	5.11e-06	0.0186965
NLRC4	-2.1735	1.25e-05	0.0328401
OLFM4	-9.31625	3.41e-05	0.0684299
RETN	-3.91927	4.82e-06	0.0186965
RP11-1149M10.2	-4.40328	3.74e-05	0.0719969
RP11-1319K7.1	-2.88179	5.91e-06	0.0197422
S100A12	-2.94826	4.91e-05	0.0885918
SH3PXD2B	-4.67401	2.42e-06	0.0107721
SLC1A2	-21.8806	1.57e-06	0.008233
SLC1A3	-8.50374	3.95e-07	0.003798
SOCS3	-2.7102	6.15e-06	0.0197422
ZDHHC19	-22.2119	7.26e-07	0.004661
