# Supplementary material for: Whole-Blood Gene Expression Profiles Correlate with Response to Immune Checkpoint Inhibitors in Patients with Metastatic Renal Cell Carcinoma
Source: Cancers (Basel). 2022 Dec 15;14(24):6207. doi: 10.3390/cancers14246207 (PMC9776722; doi:10.3390/cancers14246207)
Supplement: Supplementary file 1 [file cancers-14-06207-s001.zip › Supplementary File_for_revision_20221215_v2/Table_S5.xlsx]

## Sheet: Sheet1
Feature.ID	fold.change	P.value	FDR.P.value
ABCA13	-2.40415	0.00813708	1
ABCC13	-2.18547	0.0129065	1
AC002117.1	-3.34167	0.0179307	1
AC003102.3	-2.13202	0.0348413	1
AC005264.2	-3.3661	0.0297507	1
AC005484.5	-2.63086	0.0423008	1
AC005779.2	-2.45176	0.0392974	1
AC005944.2	-2.57265	0.018221	1
AC006129.1	-2.17845	0.028208	1
AC007228.5	4.00239	0.0489735	1
AC007950.1	-2.64613	0.0418983	1
AC008073.9	-2.8139	0.011868	1
AC008592.4	-3.72599	0.0356687	1
AC009229.5	-5.89325	0.0209714	1
AC011530.4	-4.35906	0.0351967	1
AC011742.3	-2.15627	0.0381152	1
AC011747.3	2.40729	0.00481644	1
AC018470.4	-10.6173	3.43e-05	0.0684299
AC027228.1	-2.78741	0.0133729	1
AC061992.2	-4.06814	0.0104711	1
AC062028.1	3.41318	0.0472727	1
AC068580.6	-2.80562	0.0486015	1
AC068831.10	-3.52945	0.0404555	1
AC069363.1	-2.65251	0.0396421	1
AC079807.4	-5.03449	0.00197025	0.761308
AC092171.4	4.35612	0.0487038	1
AC097359.1	-3.42799	0.0342804	1
AC097495.2	-2.48759	0.0312879	1
AC102953.4	-3.33539	0.0212465	1
AC104809.4	2.04011	0.0213212	1
AC116366.6	-2.12539	0.0129124	1
ADAM6	9.48977	0.0319434	1
ADAMTS2	-12.7066	3.43e-05	0.0684299
AHSP	-2.16919	0.018093	1
AKAP5	4.6605	0.0488468	1
AL022341.1	3.6593	0.0496216	1
AL162389.1	-2.02861	0.0450165	1
ALAS2	-2.18981	0.0238933	1
ALPK2	-2.31966	0.0126133	1
ALPL	-2.52429	0.000184546	0.169235
ANKRD20A7P	-2.48241	0.0465499	1
ANXA3	-2.64026	5.66e-05	0.0962137
ANXA8L2	-4.45489	0.0152765	1
AP000347.4	2.14536	0.0440805	1
AP3B2	-21.0814	1.47e-05	0.0368782
APLP1	-4.15717	0.0160717	1
APOL4	-2.07247	0.0276348	1
ARHGEF25	3.91725	0.00717786	1
ART1	-2.85965	0.0107005	1
ASAH2	2.20087	0.0328068	1
ATOH8	-2.01217	0.0267071	1
ATP13A3	-2.03376	0.0173941	1
ATP2C2	-3.36893	0.00173601	0.706298
AZU1	-3.31483	8.82e-05	0.116993
BAALC	-4.26766	0.0377096	1
BCAM	-2.22328	0.0264195	1
BCL2L2	-2.39384	0.0102489	1
BEX1	-3.59612	0.000506931	0.336631
BFSP2	-2.91682	0.0422193	1
BTNL9	2.45503	0.0329919	1
C16orf95	2.26762	0.00643925	1
C17orf107	-3.28543	0.0499347	1
C19orf59	-4.10618	1.47e-07	0.00221786
C19orf67	-2.38511	0.00274339	0.869265
C1orf105	-4.28196	0.03203	1
C1orf173	5.33889	0.00212712	0.797986
C3orf67	-3.21009	0.0152975	1
C3orf70	-2.44687	0.04584	1
C4BPB	3.27287	0.00225558	0.809389
C4orf45	-3.25823	0.026722	1
C6orf183	-2.15032	0.0453312	1
CA1	-4.05956	8.19e-05	0.115343
CA15P2	-4.2652	0.00983354	1
CACNA1E	-2.24512	0.00163878	0.691073
CACNG6	2.35152	0.0322381	1
CADM2	-3.06043	0.0301946	1
CADPS	-4.75628	0.0154404	1
CAMP	-2.36715	0.00632219	1
CAPN13	-14.8372	1.93e-06	0.00926877
CAPN8	4.43241	0.00917319	1
CASP5	-2.2314	0.000325388	0.24735
CCDC11	-2.06158	0.0438008	1
CCDC144NL	3.26999	0.0268119	1
CCDC151	-2.54497	0.0216234	1
CCDC162P	-2.00231	0.0455599	1
CCDC74A	3.98922	0.0198933	1
CCL2	3.30124	0.0118765	1
CCM2L	-2.81619	0.0105022	1
CD177	-32.2271	1.92e-09	0.000110756
CD200R1L	5.1601	0.00286503	0.887749
CDKN3	-2.13625	0.000319543	0.246146
CEACAM6	-3.6166	0.00406863	1
CEACAM8	-2.29099	0.0309263	1
CITF22-92A6.1	-2.20877	0.036008	1
CLRN1-AS1	-8.08807	0.00455931	1
CMTM1	-2.32443	0.0126801	1
CNBD2	3.35809	0.00929905	1
CNDP1	3.96562	0.0300278	1
COL24A1	-2.23424	0.00139815	0.625481
COL5A3	2.02139	0.0499853	1
COLCA2	-5.01147	0.0155749	1
COMMD3-BMI1	2.15045	0.00793505	1
CPHL1P	-3.78322	0.0298529	1
CPNE4	2.61573	0.0105843	1
CRYGN	-4.19138	0.0128206	1
CRYM	-2.1996	0.0285009	1
CTA-392E5.1	-3.83074	0.0209292	1
CTB-114C7.3	-5.94408	6.69e-05	0.104431
CTB-27N1.1	-2.79492	0.000504619	0.336631
CTB-4E7.1	-2.76094	0.00257612	0.855866
CTC-471F3.4	2.81118	0.015914	1
CTC-471J1.8	-3.00453	0.0222212	1
CTC-490G23.2	-3.12232	0.00408336	1
CTCFL	-8.59557	0.00455153	1
CTD-2116N20.1	3.959	0.0172543	1
CTD-2530H12.2	-4.0777	0.0107301	1
CTD-2545G14.7	10.6165	0.0327587	1
CTD-2547L16.1	-2.29222	0.0283192	1
CTSG	-3.62811	0.000820915	0.478636
CXorf31	-2.03755	0.0328702	1
CXorf36	-4.54867	0.0308634	1
CYP19A1	-3.67811	0.021096	1
CYP1B1-AS1	-2.68273	0.00100713	0.533805
CYSTM1	-2.44244	0.000247327	0.207085
DDX11L2	-2.05948	0.0227322	1
DEFA1	-2.59092	0.0135053	1
DEFA1B	-6.24061	0.00157821	0.682448
DEFA3	-6.01351	0.000123689	0.133296
DEFA4	-2.83678	0.00510122	1
DEPDC1	-2.45717	0.017546	1
DGKK	2.2586	0.0113392	1
DISC1-IT1	3.99272	0.0197083	1
DLL3	5.24195	0.016751	1
DMRTC2	-3.15893	0.0161602	1
DNAH11	2.02972	0.0359355	1
DNER	-3.51666	0.0141393	1
DOC2B	-3.9398	0.000180262	0.168227
DPPA4	-2.14173	0.0317746	1
DPY19L2P3	3.00236	0.00494331	1
DSC2	-2.75678	1.02e-05	0.0282978
DUSP5P1	-4.26438	0.00190526	0.753922
DYTN	-3.78588	0.013039	1
DZIP1L	-2.02589	0.00357962	0.961886
E2F8	-3.31183	0.0116692	1
EDNRB	-4.58839	0.0204203	1
EFCAB2	-2.02352	0.000180397	0.168227
ELANE	-4.4387	2.53e-05	0.0584408
ELOVL2	5.58499	9.2e-05	0.116993
EME1	3.72433	0.00792064	1
EPB41L4B	-33.8181	0.000265995	0.211236
FABP2	-3.91597	0.0464066	1
FAM110B	-2.00814	0.000953406	0.516879
FAM166A	-2.25709	0.00713435	1
FAM194A	3.53642	0.0338246	1
FAM20A	-3.7428	4.82e-05	0.0885918
FAM217A	2.28998	0.0325803	1
FAM21B	2.63177	0.0321614	1
FAM24B	2.72938	0.00285258	0.887749
FAM27E2	4.19385	0.0444219	1
FAM83A	-8.60723	5.18e-06	0.0186965
FAM89A	-2.51327	5.34e-05	0.0934801
FAM9C	3.09417	0.0366632	1
FCGR1A	-3.73908	5.65e-07	0.00407805
FCGR1B	-2.67038	0.000123471	0.133296
FFAR3	-2.86435	0.0273765	1
FGF13	-3.12189	0.00998798	1
FLVCR2	-2.00253	0.00340252	0.947566
FOXD4	-2.0575	0.012832	1
FOXE1	2.16422	0.0161253	1
FSTL4	-15.3013	5.04e-07	0.00407805
GABRD	-3.81145	0.0223324	1
GAL	-6.13103	0.00636818	1
GALNT14	-5.42216	1.55e-07	0.00221786
GALNT16	4.29745	0.00535059	1
GEMIN8P4	4.3862	0.0443004	1
GLDN	-2.89159	0.00501114	1
GLTPD2	-2.05325	0.00075541	0.449921
GPR42	-5.38358	0.0027685	0.869265
GPR84	-2.77604	0.0366609	1
GYG1	-2.28632	0.000124591	0.133296
H19	-2.06477	0.0268068	1
HCAR1	-2.85948	0.0206577	1
HEPACAM2	-2.31396	0.00914553	1
HERC2P10	7.99396	0.000117735	0.133296
HEYL	-2.76577	0.0220182	1
HOXA10	-6.06718	0.00637026	1
HP	-4.54673	1.92e-05	0.0461648
HPGD	-2.23491	0.000142395	0.141838
HPSE	-2.28361	0.000199146	0.174322
HSD17B14	-3.41596	0.0134991	1
HSD3B7	-2.33998	0.00197606	0.761308
HSPA12A	-4.25655	0.00736946	1
IFIT1B	-2.36762	0.0167203	1
IGF2	-2.91739	0.00242598	0.849431
IGHV1-2	-3.07376	0.00700733	1
IGHV3-36	-2.5009	0.0352155	1
IGKV1-39	3.50005	0.0180964	1
IGKV1-6	2.41281	0.0384872	1
IGKV2D-28	2.68589	0.0472701	1
IGLV3-12	4.08477	0.0268438	1
IGLV7-46	-2.85345	0.00672744	1
IL9R	3.05599	0.00013792	0.13979
INHBB	-2.81925	0.000189037	0.170115
INSL6	2.34173	0.038401	1
INTS4L1	2.19577	0.0464875	1
ITGA7	-8.59993	1.92e-07	0.00221786
ITGB4	-3.69529	7.93e-05	0.11453
ITGB8	2.35546	0.00697339	1
ITLN1	-2.70066	0.00649645	1
KAL1	-4.5719	0.00304902	0.912701
KCNB1	-2.10278	0.00587891	1
KCNMA1	-11.3861	7.65e-06	0.0232553
KLF14	-18.9082	1.03e-05	0.0282978
KREMEN1	-2.57577	9.17e-05	0.116993
KRT1	-2.60763	0.00897697	1
KRT7	3.14306	0.0475705	1
L1TD1	-2.12301	0.0359748	1
LAD1	-7.30572	0.00105722	0.545348
LCN2	-2.9364	0.00336562	0.947566
LCNL1	-3.218	0.0426465	1
LILRA5	-2.36129	0.000127493	0.133921
LINC00266-1	2.70286	0.0351121	1
LINC00449	-2.8123	0.0483299	1
LINC00471	2.5927	0.0308574	1
LINC00534	-2.3242	0.0141118	1
LINC00664	-3.09584	0.0103533	1
LINC00884	-3.29795	0.00363832	0.973133
LINC01160	-2.51928	0.0163058	1
LL22NC03-86G7.1	3.08693	0.0237489	1
LOXL1	-2.55595	0.00312081	0.91989
LRIT3	2.53952	0.00349493	0.961488
LRP1B	2.37662	0.013087	1
LRRIQ4	-3.75708	0.026907	1
LTF	-2.67025	0.0164304	1
LY86-AS1	-2.89967	0.0321342	1
LYVE1	-3.0291	0.00264497	0.864882
MARCH10	-3.79369	0.0313704	1
METTL12	2.72764	0.0117243	1
METTL7B	-7.86837	0.000842909	0.478636
MGP	-3.45769	0.0305034	1
MID1IP1-AS1	-3.8197	0.0314882	1
MIR31HG	-3.77693	0.0315511	1
MIS18A-AS1	-2.67135	0.0206132	1
MKRN3	-2.70764	0.00137163	0.62396
MLNR	-2.89695	0.0199992	1
MMP8	-4.99711	0.000432276	0.297308
MPO	-2.1917	0.0029042	0.887749
MPPED2	2.40243	0.0148976	1
MROH6	-2.21186	0.00011853	0.133296
MS4A4A	-2.18146	0.0030777	0.913897
MT-ATP8	2.13246	0.00055893	0.362821
MT-ND6	2.1493	0.00130954	0.606599
MT1L	-2.24515	0.019819	1
MUC20	2.42839	2.63e-05	0.0585107
MUC4	2.14255	0.0093035	1
MUC8	2.83224	0.0195526	1
MYO10	-7.17103	1.46e-07	0.00221786
MYO18B	2.16288	0.0411041	1
MYO1A	3.1151	0.00123578	0.595148
MYZAP	-3.05947	0.00706822	1
NAIP	-2.4115	1.41e-06	0.00814169
NECAB1	-3.89566	5.11e-06	0.0186965
NGFR	-3.0425	0.032723	1
NLRC4	-2.1735	1.25e-05	0.0328401
NMNAT2	-5.85606	6.37e-05	0.102183
NPHP1	2.0147	0.0350392	1
NR5A1	-6.17974	0.00200299	0.761308
NRCAM	2.11291	0.00635155	1
NRN1	-3.17074	0.00818958	1
NRXN3	-2.29452	0.00993037	1
NTSR1	-2.20058	0.0025925	0.855866
NUPR1	-5.40796	0.00472941	1
NYX	-4.19579	0.0219237	1
OLFM4	-9.31625	3.41e-05	0.0684299
OOSP1	-3.71699	0.0356188	1
OPLAH	-2.49825	0.000884676	0.493249
OR1L3	-3.81285	0.037328	1
OR2T11	3.04416	0.0461868	1
OSGEPL1-AS1	-2.07834	0.0336976	1
OSM	-2.0372	0.00089646	0.493249
OTOF	2.13209	0.0229862	1
OVCH1-AS1	-2.4449	0.0237882	1
PAGE2B	-3.07482	0.00872917	1
PBK	-3.56093	0.0137706	1
PCDH17	3.66422	0.0316557	1
PCGF2	-2.01761	0.0390971	1
PCOLCE2	-13	6.22e-05	0.102183
PCSK9	-2.71703	0.0317919	1
PFKFB1	-2.0448	0.0360237	1
PHYHIP	-11.0072	0.00416764	1
PLA2G12B	-3.75707	0.0338704	1
PLA2G2F	-3.18765	0.0299716	1
PLB1	-2.37923	0.000112677	0.133296
PLEK2	-2.11368	0.00302363	0.912701
PLP1	-2.36867	0.0231753	1
PPIEL	2.55492	0.0372079	1
PPP1R14D	-6.21008	0.00275451	0.869265
PRDX2	-2.09202	0.00329519	0.947131
PRICKLE2	2.32914	0.0448342	1
PRTN3	-3.94522	0.000133717	0.137951
PTGFR	-4.26187	0.00178594	0.721531
PTPN14	-2.14376	0.0220739	1
PTPRG	2.39917	0.0295095	1
PVRL4	-5.38663	0.000716729	0.431329
RASAL2-AS1	-2.95943	0.0498504	1
RBPMSLP	4.2114	0.0132997	1
RETN	-3.91927	4.82e-06	0.0186965
RGS7	-2.37065	0.0353726	1
RHAG	-2.00471	0.0262825	1
RHCE	-2.15308	0.00982995	1
RNASE3	-2.41789	0.00252251	0.852565
RP1-137K2.2	4.85931	0.0163073	1
RP1-249H1.4	-2.88266	0.000659345	0.405238
RP1-68D18.4	-3.58704	0.0182335	1
RP1-80N2.2	-2.40219	0.0214095	1
RP1-90G24.10	-2.32967	0.0176747	1
RP11-1084J3.4	3.38358	0.023222	1
RP11-10J21.4	-3.86185	0.0153947	1
RP11-112J1.2	-4.28932	0.033915	1
RP11-1149M10.2	-4.40328	3.74e-05	0.0719969
RP11-126O22.1	14.1268	0.0022554	0.809389
RP11-1280N14.3	-4.35318	0.00409816	1
RP11-128M1.1	-7.69518	0.00988478	1
RP11-1319K7.1	-2.88179	5.91e-06	0.0197422
RP11-132N15.3	-2.50573	0.0121525	1
RP11-138E9.2	-5.55599	0.0346831	1
RP11-139J15.7	2.57443	0.0356782	1
RP11-141C7.3	-2.55866	0.0102517	1
RP11-153M7.3	-2.02187	0.0462559	1
RP11-154H12.3	-3.84604	0.0141728	1
RP11-158I9.5	-3.79333	0.0478411	1
RP11-159D12.5	-2.99509	0.0391528	1
RP11-176D17.3	-2.86413	0.0488397	1
RP11-216L13.19	-3.86042	0.00545501	1
RP11-218E20.3	-3.56716	0.00530334	1
RP11-219G17.4	-2.83525	0.00468589	1
RP11-227D13.1	3.67264	0.0374511	1
RP11-239E10.2	-6.14157	0.0127017	1
RP11-23D24.2	2.46384	0.0117367	1
RP11-24C3.2	-3.90773	0.00340778	0.947566
RP11-281P23.1	2.38021	0.0073768	1
RP11-290F20.2	-3.90834	0.00980367	1
RP11-295K3.1	2.3245	0.00645637	1
RP11-316M21.6	-2.51078	0.048419	1
RP11-321E2.3	-4.77148	0.00998833	1
RP11-321G12.1	-4.58554	0.033235	1
RP11-340I6.8	-4.90549	0.00409932	1
RP11-343N15.1	2.25828	0.0174411	1
RP11-35G9.5	-2.29785	0.0432547	1
RP11-361D15.2	-2.99536	0.0479394	1
RP11-363L24.3	-3.79201	0.0308889	1
RP11-381O7.3	-2.40444	0.0430792	1
RP11-3N2.13	-2.53318	0.0382387	1
RP11-403B2.7	-2.02507	0.0399857	1
RP11-403I13.9	-3.34492	0.0221342	1
RP11-432B6.3	-5.64592	0.0156682	1
RP11-444D3.1	3.3573	0.0187752	1
RP11-445P17.3	-2.88328	0.000373175	0.272904
RP11-45M22.4	3.47974	0.0178284	1
RP11-497H16.7	-2.18308	0.00407593	1
RP11-512M8.5	-8.72311	7.47e-05	0.110655
RP11-522I20.3	-2.33224	0.00199592	0.761308
RP11-525K10.3	-3.79385	0.0315108	1
RP11-535M15.2	3.03283	0.0120445	1
RP11-540B6.3	5.06084	0.0369437	1
RP11-543C4.1	-2.05031	0.0496919	1
RP11-552D4.1	-4.24668	0.00158524	0.682448
RP11-576N17.4	-6.42461	0.00674712	1
RP11-589F5.4	-2.64781	0.0115839	1
RP11-589M4.1	-3.76237	0.030396	1
RP11-58E21.5	-2.23784	0.0048897	1
RP11-613M10.8	-3.72162	0.0134426	1
RP11-63D14.1	-3.73944	0.0326592	1
RP11-65J21.4	-2.97747	0.0454371	1
RP11-673E1.1	-4.5574	0.00356458	0.961886
RP11-704M14.1	2.2712	0.0150652	1
RP11-706O15.3	2.51054	0.0181056	1
RP11-77C3.3	-3.78924	0.0299133	1
RP11-782C8.1	-3.76054	0.0375303	1
RP11-7F17.3	-2.71669	0.0116512	1
RP11-81K2.1	4.82471	0.0275712	1
RP11-848G14.5	-2.71331	0.0086901	1
RP11-909N17.3	-5.7866	0.0178655	1
RP11-98D18.9	-2.97444	0.0236969	1
RP13-644M16.4	5.75555	0.0201605	1
RP1L1	-4.54716	0.00811211	1
RP4-622L5.7	-2.07825	0.0463854	1
RP4-794H19.4	3.77802	0.0401937	1
RP5-1158E12.3	2.11804	0.0217923	1
RP5-1172N10.2	-3.30975	0.0369132	1
RP5-828H9.1	3.54215	0.0346966	1
RPL6P27	-3.0159	0.021746	1
RSPO3	-8.12049	0.00401707	1
RUNX1T1	-2.65676	0.0100461	1
RYR2	-2.1955	0.00232182	0.828014
S100A12	-2.94826	4.91e-05	0.0885918
S100A5	3.00658	0.00693806	1
S100A8	-2.22724	0.00105335	0.545348
S100A9	-2.06014	0.000222239	0.188815
S1PR2	2.65892	0.0436832	1
SBF2-AS1	-2.06183	0.0313996	1
SCN4B	3.11897	0.0143808	1
SEPT7P9	-2.05725	0.0110917	1
SERINC4	-2.38252	0.0329983	1
SFTPD	2.48826	0.0253153	1
SH3PXD2B	-4.67401	2.42e-06	0.0107721
SHISA2	3.12105	0.0433138	1
SHISA8	-4.50142	0.0229584	1
SHROOM2	-4.66529	0.00208274	0.786444
SHROOM4	-2.04163	0.0168432	1
SIGLEC12	-2.92431	0.0039448	1
SIGLEC18P	-2.433	0.0332362	1
SLC14A1	-2.06443	0.00395654	1
SLC1A2	-21.8806	1.57e-06	0.00823251
SLC1A3	-8.50374	3.94e-07	0.00379825
SLC35G3	2.84169	0.0235626	1
SLC51A	-6.62228	0.000702361	0.427132
SLC9A4	-3.78611	0.0316611	1
SLPI	-3.29504	0.0001104	0.133296
SNAI1	-2.242	0.015233	1
SNHG7	-2.03154	0.000346246	0.256457
SNORA76_3	-2.90847	0.000265796	0.211236
SNX7	5.08329	0.0105307	1
SOCS3	-2.7102	6.15e-06	0.0197422
SPATC1	-2.20514	0.0273171	1
SPC25	-2.32163	0.0353523	1
SPDYE4	-2.21762	0.032934	1
SYCP2L	3.88861	0.000180536	0.168227
SYP-AS1	-4.33111	0.0145692	1
TAS2R39	-4.42766	0.00353166	0.961886
TAS2R40	-2.70615	0.000116714	0.133296
TCEA1P2	-3.21025	0.041863	1
TCEAL2	-3.1924	0.0489751	1
TDRD9	-2.80286	0.000221855	0.188815
TGIF2-C20orf24	2.95625	0.0158884	1
TICRR	-2.33884	0.0153417	1
TLR5	-2.13814	9.32e-05	0.116993
TMEM119	-3.14285	0.000653246	0.405238
TMEM158	-3.45454	0.00126279	0.595148
TMEM189-UBE2V1	4.83204	0.040381	1
TMEM45A	-2.14117	0.0264771	1
TMTC1	-3.01586	0.0126908	1
TRAV25	2.41258	0.014437	1
TRAV30	2.30742	0.0318316	1
TRIM9	-2.14634	0.000337003	0.252853
TRPV4	-2.02681	0.0116084	1
TSPO2	-2.24456	0.0357656	1
TSTA3	-2.3244	0.000191396	0.170115
TUSC3	6.77879	0.0145195	1
ULK4P1	-2.45982	0.0464056	1
VIT	2.70387	0.00116625	0.580844
VNN1	-2.07375	0.00274145	0.869265
VSIG10L	-2.33893	0.00251079	0.852565
XCR1	-2.83725	0.00250676	0.852565
XX-FW83128A1.2	-3.79165	0.0311134	1
ZDHHC19	-22.2119	7.26e-07	0.00466102
ZMAT4	2.73579	0.00308466	0.913897
ZNF385B	-3.57448	0.0467686	1
ZNF608	-2.69687	0.000159793	0.15647
ZSCAN10	2.53079	9.07e-05	0.116993
