# Supplementary material for: Whole-Blood Gene Expression Profiles Correlate with Response to Immune Checkpoint Inhibitors in Patients with Metastatic Renal Cell Carcinoma
Source: Cancers (Basel). 2022 Dec 15;14(24):6207. doi: 10.3390/cancers14246207 (PMC9776722; doi:10.3390/cancers14246207)
Supplement: Supplementary file 1 [file cancers-14-06207-s001.zip › Supplementary File_for_revision_20221215_v2/Table_S6.xlsx]

## Sheet: Figure3A
Term_ID	Term_name	Description
GO:0055065	metal ion homeostasis	Any process involved in the maintenance of an internal steady state of metal ions within an organism or cell.
GO:0050727	regulation of inflammatory response	Any process that modulates the frequency, rate or extent of the inflammatory response, the immediate defensive reaction (by vertebrate tissue) to infection or injury caused by chemical or physical agents.
GO:0050900	leukocyte migration	The movement of a leukocyte within or between different tissues and organs of the body.
GO:0051873	killing by host of symbiont cells	Any process mediated by an organism that results in the death of cells in the symbiont organism. The symbiont is defined as the smaller of the organisms involved in a symbiotic interaction.
R-HSA-6799990	Metal sequestration by antimicrobial proteins	Metals are necessary for all forms of life including microorganisms, evidenced by the fact that metal cations are constituents of approximately 40% of all proteins crystallized to date (Waldron KJ et al. 2009; Foster AW et al. 2014; Guengerich FP 2014, 2015). The ability of microorganisms to maintain the intracellular metal quota is essential and allows microorganisms to adapt to a variety of env…
GO:0006954	inflammatory response	The immediate defensive reaction (by vertebrate tissue) to infection or injury caused by chemical or physical agents. The process is characterized by local vasodilation, extravasation of plasma into intercellular spaces and accumulation of white blood cells and macrophages.
R-HSA-6798695	Neutrophil degranulation	Neutrophil degranulation
M5885	NABA MATRISOME ASSOCIATED	Ensemble of genes encoding ECM-associated proteins including ECM-affilaited proteins, ECM regulators and secreted factors
GO:0070777	D-aspartate transport	Granules form during neutrophil differentiation. Granule subtypes can be distinguished by their content but overlap in structure and composition. The differences are believed to be a consequence of changing protein expression and differential timing of granule formation during the terminal processes of neutrophil differentiation, rather than sorting (Le Cabec et al. 1996).
R-HSA-1474244	Extracellular matrix organization	Extracellular matrix organization
GO:2000194	regulation of female gonad development	The classical granule subsets are Azurophil or primary granules (AG), secondary granules (SG) and gelatinase granules (GG). Neutrophils also contain exocytosable storage cell organelles, storage vesicles (SV), formed by endocytosis they contain many cell-surface markers and extracellular, plasma proteins (Borregaard et al. 1992). Ficolin-1-rich granules (FG) are like GGs highly exocytosable but g…
GO:0051047	positive regulation of secretion	Any process that activates or increases the frequency, rate or extent of the controlled release of a substance from a cell or a tissue.
GO:0098900	regulation of action potential	Any process that modulates the frequency, rate or extent of action potential creation, propagation or termination. This typically occurs via modulation of the activity or expression of voltage-gated ion channels.
GO:0051797	regulation of hair follicle development	Any process that modulates the frequency, rate or extent of hair follicle development.
GO:0034762	regulation of transmembrane transport	Any process that modulates the frequency, rate or extent of the directed movement of a solute from one side of a membrane to the other.
WP98	Prostaglandin synthesis and regulation	Prostaglandin synthesis and regulation
GO:0060707	trophoblast giant cell differentiation	The process in which a relatively unspecialized cell acquires specialized features of a trophoblast giant cell of the placenta. Trophoblast giant cells are the cell of the placenta that line the maternal decidua.
GO:0033690	positive regulation of osteoblast proliferation	activation of osteoblast proliferation | stimulation of osteoblast proliferation | up regulation of osteoblast proliferation | up-regulation of osteoblast proliferation | upregulation of osteoblast proliferation
GO:0007160	cell-matrix adhesion	The binding of a cell to the extracellular matrix via adhesion molecules.
GO:0002250	adaptive immune response	An immune response mediated by cells expressing specific receptors for antigen produced through a somatic diversification process, and allowing for an enhanced secondary response to subsequent exposures to the same antigen (immunological memory).

## Sheet: Figure3B
Term_ID	Term_name	Description
GO:0038095	GOBP_FC_EPSILON_RECEPTOR_SIGNALING_PATHWAY	A series of molecular signals initiated by the binding of the Fc portion of immunoglobulin E (IgE) to an Fc-epsilon receptor on the surface of a signal-receiving cell, and ending with regulation of a downstream cellular process, e.g. transcription. The Fc portion of an immunoglobulin is its C-terminal constant region.
GO:0030449	GOBP_REGULATION_OF_COMPLEMENT_ACTIVATION	Any process that modulates the frequency, rate or extent of complement activation.
GO:0019724	GOBP_B_CELL_MEDIATED_IMMUNITY	Any process involved with the carrying out of an immune response by a B cell, through, for instance, the production of antibodies or cytokines, or antigen presentation to T cells.
GO:0002920	GOBP_REGULATION_OF_HUMORAL_IMMUNE_RESPONSE	Any process that modulates the frequency, rate, or extent of a humoral immune response.
GO:0002460	GOBP_ADAPTIVE_IMMUNE_RESPONSE_BASED_ON_SOMATIC_RECOMBINATION_OF_IMMUNE_RECEPTORS_BUILT_FROM_IMMUNOGLOBULIN_SUPERFAMILY_DOMAINS	An immune response mediated by lymphocytes expressing specific receptors for antigen produced through a somatic diversification process that includes somatic recombination of germline gene segments encoding immunoglobulin superfamily domains. Recombined receptors for antigen encoded by immunoglobulin superfamily domains include T cell receptors and immunoglobulins (antibodies) produced by B cells…
GO:0002449	GOBP_LYMPHOCYTE_MEDIATED_IMMUNITY	Any process involved in the carrying out of an immune response by a lymphocyte.
GO:0002455	GOBP_HUMORAL_IMMUNE_RESPONSE_MEDIATED_BY_CIRCULATING_IMMUNOGLOBULIN	An immune response dependent upon secreted immunoglobulin. An example of this process is found in Mus musculus.
GO:0006956	GOBP_COMPLEMENT_ACTIVATION	Any process involved in the activation of any of the steps of the complement cascade, which allows for the direct killing of microbes, the disposal of immune complexes, and the regulation of other immune processes; the initial steps of complement activation involve one of three pathways, the classical pathway, the alternative pathway, and the lectin pathway, all of which lead to the terminal comp…
GO:0006688	GOBP_GLYCOSPHINGOLIPID_BIOSYNTHETIC_PROCESS	The chemical reactions and pathways resulting in the formation of glycosphingolipid, a compound with residues of sphingoid and at least one monosaccharide.
GO:0046467	GOBP_MEMBRANE_LIPID_BIOSYNTHETIC_PROCESS	The chemical reactions and pathways resulting in the formation of membrane lipids, any lipid found in or associated with a biological membrane.
GO:0006672	GOBP_CERAMIDE_METABOLIC_PROCESS	The chemical reactions and pathways involving ceramides, any N-acylated sphingoid.
GO:0006643	GOBP_MEMBRANE_LIPID_METABOLIC_PROCESS	The chemical reactions and pathways involving membrane lipids, any lipid found in or associated with a biological membrane.
GO:0006665	GOBP_SPHINGOLIPID_METABOLIC_PROCESS	The chemical reactions and pathways involving sphingolipids, any of a class of lipids containing the long-chain amine diol sphingosine or a closely related base (a sphingoid).
GO:0051321	GOBP_MEIOTIC_CELL_CYCLE	Progression through the phases of the meiotic cell cycle, in which canonically a cell replicates to produce four offspring with half the chromosomal content of the progenitor cell via two nuclear divisions.
GO:0021510	GOBP_SPINAL_CORD_DEVELOPMENT	The process whose specific outcome is the progression of the spinal cord over time, from its formation to the mature structure. The spinal cord primarily conducts sensory and motor nerve impulses between the brain and the peripheral nervous tissues.
GO:0002253	GOBP_ACTIVATION_OF_IMMUNE_RESPONSE	Any process that initiates an immune response.
GO:0002764	GOBP_IMMUNE_RESPONSE_REGULATING_SIGNALING_PATHWAY	The cascade of processes by which a signal interacts with a receptor, causing a change in the level or activity of a second messenger or other downstream target, and ultimately leading to the activation, perpetuation, or inhibition of an immune response.
GO:0008037	GOBP_CELL_RECOGNITION	The process in which a cell in an organism interprets its surroundings.
GO:0070085	GOBP_GLYCOSYLATION	The covalent attachment and further modification of carbohydrate residues to a substrate molecule.
GO:0006493	GOBP_PROTEIN_O_LINKED_GLYCOSYLATION	A protein glycosylation process in which a carbohydrate or carbohydrate derivative unit is added to a protein via the hydroxyl group of peptidyl-serine, peptidyl-threonine, peptidyl-hydroxylysine, or peptidyl-hydroxyproline, or via the phenol group of peptidyl-tyrosine, forming an O-glycan.
GO:0009101	GOBP_GLYCOPROTEIN_BIOSYNTHETIC_PROCESS	The chemical reactions and pathways resulting in the formation of glycoproteins, a protein that contains covalently bound glycose (i.e. monosaccharide) residues; the glycose occurs most commonly as oligosaccharide or fairly small polysaccharide but occasionally as monosaccharide.
GO:0002758	GOBP_INNATE_IMMUNE_RESPONSE_ACTIVATING_SIGNAL_TRANSDUCTION	A series of molecular signals generated as a consequence of a pathogen or microbial effector binding to a plant 'resistance-gene' receptor to activate a plant immune response, usually plant-type hypersensitive response.
GO:0002218	GOBP_ACTIVATION_OF_INNATE_IMMUNE_RESPONSE	Any process that initiates an innate immune response. Innate immune responses are defense responses mediated by germline encoded components that directly recognize components of potential pathogens. Examples of this process include activation of the hypersensitive response of Arabidopsis thaliana and activation of any NOD or TLR signaling pathway in vertebrate species.
GO:0002833	GOBP_POSITIVE_REGULATION_OF_RESPONSE_TO_BIOTIC_STIMULUS	Any process that activates or increases the frequency, rate, or extent of a response to biotic stimulus.
GO:0045088	GOBP_REGULATION_OF_INNATE_IMMUNE_RESPONSE	Any process that modulates the frequency, rate or extent of the innate immune response, the organism's first line of defense against infection.
GO:0016266	GOBP_O_GLYCAN_PROCESSING	The stepwise addition of carbohydrate or carbohydrate derivative residues to the initially added O-linked residue (usually GalNAc) to form a core O-glycan structure.
GO:0046887	GOBP_POSITIVE_REGULATION_OF_HORMONE_SECRETION	Any process that activates or increases the frequency, rate or extent of the regulated release of a hormone from a cell.
GO:0044060	GOBP_REGULATION_OF_ENDOCRINE_PROCESS	Any process that modulates the frequency, rate or extent of an endocrine process, a process involving the secretion of or response to endocrine hormones. An endocrine hormone is a hormone released into the circulatory system.
GO:0060986	GOBP_ENDOCRINE_HORMONE_SECRETION	The regulated release of a hormone into the circulatory system.
GO:0050886	GOBP_ENDOCRINE_PROCESS	The process that involves the secretion of or response to endocrine hormones. An endocrine hormone is a hormone released into the circulatory system.
GO:0045444	GOBP_FAT_CELL_DIFFERENTIATION	The process in which a relatively unspecialized cell acquires specialized features of an adipocyte, an animal connective tissue cell specialized for the synthesis and storage of fat.
GO:0042594	GOBP_RESPONSE_TO_STARVATION	Any process that results in a change in state or activity of a cell or an organism (in terms of movement, secretion, enzyme production, gene expression, etc.) as a result of a starvation stimulus, deprivation of nourishment.
GO:0062012	GOBP_REGULATION_OF_SMALL_MOLECULE_METABOLIC_PROCESS	Any process that modulates the rate, frequency or extent of a small molecule metabolic process.
