# Supplementary material for: Whole-Blood Gene Expression Profiles Correlate with Response to Immune Checkpoint Inhibitors in Patients with Metastatic Renal Cell Carcinoma
Source: Cancers (Basel). 2022 Dec 15;14(24):6207. doi: 10.3390/cancers14246207 (PMC9776722; doi:10.3390/cancers14246207)
Supplement: Supplementary file 1 [file cancers-14-06207-s001.zip › Supplementary File_for_revision_20221215_v2/Table_S7.xlsx]

## Sheet: Sheet1
Feature.ID	fold.change	P.value	FDR.P.value
ABCA1	-2.63938	0.00150888	0.889518
ABCA13	-2.99141	0.00394724	1
AC002511.1	-2.23793	0.00472595	1
AC005264.2	-3.69242	0.0434524	1
AC006372.4	-3.32348	0.0390969	1
AC007879.5	5.42527	0.00168675	0.937006
AC008592.4	-5.09827	0.0477342	1
AC009229.5	-10.2684	0.00967121	1
AC009499.1	-4.47344	0.0359704	1
AC010733.4	-3.56499	0.0406975	1
AC011530.4	-7.45133	0.0168283	1
AC011747.3	4.81532	0.00206618	1
AC018470.4	-14.3475	0.000604087	0.57213
AC027612.4	-6.1386	0.0425143	1
AC061992.2	-6.65345	0.0126265	1
AC073236.3	3.00323	0.024126	1
AC079807.4	-5.35074	0.0429601	1
AC092594.1	2.82152	0.0213873	1
AC097359.1	-7.2829	0.0188164	1
AC098820.3	-2.38616	0.036969	1
AC102953.4	-4.18286	0.0246738	1
AC116366.6	-2.25011	0.017224	1
AC131056.3	2.6003	0.0340297	1
AC137932.6	7.09384	0.0158527	1
AC137934.1	-2.37507	0.00217493	1
AC138783.12	2.60867	0.0196717	1
AC139099.3	-4.38279	0.029774	1
ACOT11	2.24485	0.00758298	1
ADAMTS2	-22.2042	2.74e-05	0.0897441
ADM	-2.46779	0.0086876	1
AICDA	-9.41981	0.00298421	1
AK8	3.62086	0.0275024	1
AKR7A3	3.85276	0.011561	1
ALOX15	3.16519	0.000274276	0.377279
ALPL	-3.59491	0.00119416	0.800889
ANKRD34B	-2.17653	0.00844053	1
ANXA3	-3.73712	0.000767078	0.651712
ANXA8L2	-6.36633	0.0176095	1
AP001057.1	-5.19086	0.0459425	1
AP3B2	-34.1846	0.000567803	0.565581
APCDD1	-2.68053	0.00427049	1
APLP1	-5.25974	0.0412474	1
ARHGEF10	-2.40395	0.0130934	1
ARHGEF25	12.9479	0.00148335	0.883481
ART1	-4.00063	0.023111	1
ASPH	-2.07339	0.00256612	1
ATOH8	-3.4373	0.000384821	0.436504
ATP13A3	-3.04006	0.000131346	0.220717
ATP2C2	-6.84762	4.25e-05	0.122822
ATP8A2	2.02417	0.0309037	1
AZU1	-2.00123	0.016729	1
BACE2	2.02256	0.00165564	0.936894
BARHL1	-2.66444	0.0370318	1
BASP1	-2.05009	0.0338968	1
BCAT1	-2.00364	0.00558928	1
BMP3	-4.27183	0.00308767	1
BMPR1B	-8.36331	0.00671049	1
BOLA2B	-2.14829	0.0321576	1
BSN-AS2	-4.95494	0.0335963	1
BSND	-3.26926	0.00784325	1
BSPRY	-2.06993	0.0391291	1
C16orf95	2.92595	0.0229453	1
C19orf59	-6.22497	2.21e-05	0.0849324
C19orf67	-2.15694	0.0467621	1
C1orf106	-5.33875	0.0429616	1
C4BPB	5.37785	0.0130802	1
C4orf45	-5.60074	0.0146848	1
C5orf17	-2.88765	0.0311005	1
C8B	-6.45188	0.0478897	1
C9orf106	-2.77756	0.00212261	1
CA1	-2.39266	0.0407042	1
CA15P2	-4.53546	0.0195116	1
CACNA1E	-3.25694	0.000933088	0.709306
CACNG6	3.02705	0.0176297	1
CADM2	-13.3866	0.000904599	0.696819
CADPS	-6.14384	0.0445274	1
CAPN13	-27.7616	2.8e-05	0.0897441
CASC2	-2.2861	0.0321634	1
CASP5	-3.45152	0.0011487	0.780751
CASR	-4.39365	0.0304416	1
CBS	-2.00465	0.0339274	1
CCDC144NL	7.91373	0.040082	1
CCDC24	-2.46785	0.029561	1
CCL2	3.65883	0.0337821	1
CCL3L3	4.45301	0.0383557	1
CCM2L	-2.84647	0.0436488	1
CCNA1	-3.01163	0.0410647	1
CD177	-52.6418	7.13e-07	0.0137321
CD274	-2.10722	0.0262019	1
CD34	7.31631	0.0483102	1
CD63	-2.12296	0.00124764	0.800889
CDC25C	2.83907	0.0488259	1
CDKN3	-2.02809	0.0298621	1
CEACAM22P	4.32986	0.0102229	1
CITF22-92A6.1	-3.57553	0.0176714	1
CLC	2.0662	0.00599187	1
CLCN1	-3.20432	0.00473012	1
CLEC1B	-2.37864	0.0115545	1
CLRN1-AS1	-14.4018	0.00878022	1
COL24A1	-3.06563	0.000391007	0.436504
COL26A1	-5.3938	0.00967254	1
COL4A1	6.29629	0.00674259	1
COL4A2	-2.59008	0.0348641	1
CPNE4	2.82562	0.0412053	1
CR1	-2.35314	0.0118228	1
CR848007.2	-6.30929	0.0165066	1
CREB3L1	-6.27492	0.0279755	1
CST7	-2.30264	0.00423097	1
CTB-111H14.1	-2.26292	0.023159	1
CTB-114C7.3	-6.4257	0.00124017	0.800889
CTB-27N1.1	-2.69826	0.00868891	1
CTB-4E7.1	-2.67986	0.0410266	1
CTC-236F12.4	-2.57487	0.0159111	1
CTC-471F3.4	4.67142	0.00937569	1
CTC-490G23.2	-4.07016	0.0108198	1
CTC-513N18.6	8.72433	0.0171412	1
CTCFL	-24.8905	0.00170962	0.940667
CTD-2284J15.1	2.61445	0.0444	1
CTD-2288F12.1	-4.39618	0.0453318	1
CTD-2313F11.1	-3.5987	0.013357	1
CTD-2545G14.7	47.2487	0.0102229	1
CTD-3232M19.2	-2.19696	0.0462776	1
CTSG	-3.2263	0.00213988	1
CXorf31	-2.84509	0.0124539	1
CYP19A1	-11.4795	0.00476527	1
CYP1B1	-2.39753	0.00099129	0.721759
CYP1B1-AS1	-3.80595	0.00174574	0.942586
CYS1	-4.33044	0.0292726	1
CYSTM1	-3.22952	0.000994	0.721759
DACH1	-2.31206	0.0134036	1
DEFA1	-3.14675	0.0115005	1
DEFA1B	-12.8536	5.16e-05	0.135426
DEFA4	-3.0897	0.00328751	1
DEPDC1	-2.63886	0.0336393	1
DGKK	2.78758	0.0372273	1
DMD	-3.64041	0.011773	1
DNAH17	-2.36416	0.00496468	1
DNAH8	-2.41011	0.0338794	1
DOC2B	-4.17781	0.00279509	1
DPY19L2P3	4.78318	0.0193994	1
DSC2	-4.44851	1.21e-05	0.0582744
DSE	-2.05736	0.00633345	1
DZIP1L	-2.31332	0.00638322	1
EDA2R	-2.61019	0.03374	1
EDNRB	-7.49973	0.0127268	1
EEF1A1P6	-2.22273	0.0292329	1
EEF1A1P7	-2.45319	0.034679	1
EFCAB2	-2.80729	0.000111773	0.212928
EFNA1	-2.2771	0.0123377	1
EGFL7	-2.23264	0.00123334	0.800889
ELANE	-2.77799	0.00853998	1
ELOVL2	10.7948	0.000321678	0.412985
EMILIN2	-2.31708	0.00111407	0.775462
EMR4P	2.1809	0.00190229	0.990099
EPB41L4B	-72.7128	0.000360766	0.436504
ESYT3	2.63809	0.0165556	1
FABP2	-11.8479	0.0111521	1
FABP3	-2.12087	0.036826	1
FAM110B	-2.5587	0.000729593	0.629116
FAM132B	-2.0707	0.0140662	1
FAM172BP	-3.32628	0.038391	1
FAM189A1	2.1303	0.0404405	1
FAM20A	-5.61236	5.99e-05	0.144237
FAM21FP	-2.15222	0.0119701	1
FAM24B	2.9123	0.026409	1
FAM3D	-3.10244	0.0376322	1
FAM83A	-9.66265	0.000400442	0.436504
FAM89A	-3.79451	2.33e-06	0.0322721
FAM90A20P	-2.75053	0.0446616	1
FAT1	2.35993	0.0409851	1
FCER1G	-2.2012	0.00789245	1
FCGR1A	-6.3072	4.94e-06	0.0328279
FCGR1B	-3.79061	0.00194664	1
FCGR1C	-3.14197	0.021593	1
FEZ1	2.54243	0.0111641	1
FGF13	-5.39263	0.00485404	1
FGF23	-5.22579	0.01929	1
FLVCR2	-2.75018	0.00176296	0.943067
FOXD4	-2.44127	0.0473363	1
FSD1	2.39749	0.0443131	1
FSTL4	-31.4979	5.34e-06	0.0328279
GALNT14	-9.21446	4.93e-06	0.0328279
GALNT16	10.2763	0.00511226	1
GATSL1	14.0651	0.012233	1
GCKR	-6.42781	0.0270145	1
GNAT2	-2.01854	0.016639	1
GOLGA8H	-3.08989	0.00511931	1
GPNMB	-2.45843	0.0164674	1
GPR22	7.34191	0.0442394	1
GPR42	-9.91455	0.00269653	1
GRB10	-2.27845	0.0149112	1
GS1-421I3.2	2.72564	0.023151	1
GSG1L	-4.48169	0.0309266	1
GYG1	-2.89043	0.000477743	0.484222
H19	-2.43455	0.0441149	1
HAS1	-2.28599	0.00502918	1
HBZ	17.0884	0.0169528	1
HEPACAM2	-2.61215	0.0316393	1
HERC2P10	8.01625	0.00506148	1
HLA-DQA2	2.77454	0.00561701	1
HLA-L	-2.52526	0.0198461	1
HNRNPA1P52	-2.42519	0.0157508	1
HP	-6.74611	0.000345013	0.433314
HPGD	-3.70922	0.000114254	0.212928
HPSE	-3.07983	0.00019913	0.310928
HRH4	2.00282	0.00622937	1
HS2ST1	-2.58143	0.000377438	0.436504
HSD3B7	-3.48203	0.000296088	0.392355
HSPA12A	-8.52301	0.00258424	1
ICAM5	-2.34831	0.0377294	1
IGFBP2	-3.12125	0.0305264	1
IGHG4	-2.68912	0.00233513	1
IGHV3OR16-13	-6.13388	0.00866883	1
IGKV2-24	-2.4648	0.0205902	1
IGKV2D-28	3.96116	0.0252687	1
IGLV5-45	-2.17267	0.0339624	1
IGLV7-43	-2.4868	0.0241243	1
IGLV7-46	-3.69537	0.00203986	1
IL5RA	2.46275	0.000869332	0.687999
IL9R	3.36908	0.00299216	1
INCA1	-2.25668	0.0249168	1
INHBB	-3.49752	0.000268383	0.377279
ITGA7	-17.7321	3.28e-06	0.0322721
ITGB4	-6.82745	9.08e-05	0.190128
KAL1	-9.68174	0.000829417	0.680149
KCNB1	-2.8705	0.00542353	1
KCNH4	-4.37216	0.0200513	1
KCNH7	-2.20727	0.013972	1
KCNMA1	-15.5437	1.54e-05	0.063571
KCTD21-AS1	-2.11553	0.0474193	1
KIF2C	-2.25873	0.00688499	1
KIT	2.4229	0.0038546	1
KLF14	-44.3248	4.17e-05	0.122822
KLHDC8B	-2.07944	1.54e-05	0.063571
KLHL2	-2.19946	0.00437385	1
KREMEN1	-3.45826	0.00142599	0.858161
KY	-2.34855	0.0398527	1
LA16c-358B7.3	2.96106	0.0463828	1
LAD1	-9.37968	0.00974849	1
LCN2	-3.17471	0.00951653	1
LGALS9C	-2.65388	0.0268812	1
LILRA3	15.0446	0.011387	1
LILRA5	-2.87903	0.000700303	0.613009
LILRA6	-2.14262	0.0234407	1
LILRP1	-2.71689	0.0137088	1
LILRP2	8.36582	0.0417834	1
LINC00449	-6.28515	0.0131807	1
LINC00470	-4.96247	0.0155129	1
LINC00593	-2.12648	0.0426711	1
LINC00656	-2.50963	0.0344078	1
LINC00664	-4.7807	0.00924294	1
LINC00683	-2.82714	0.0328096	1
LINC00843	2.56535	0.0136545	1
LINC00884	-5.73726	0.00203064	1
LINC00996	2.11709	0.0247122	1
LINC01094	-2.44843	0.00886925	1
LOH12CR2	-2.42662	0.039996	1
LOXL1	-2.94007	0.0276842	1
LPAR6	2.81702	0.0362627	1
LRG1	-2.33635	0.0215238	1
LRP1B	3.18633	0.0218599	1
LTA4H	-2.07443	0.000456136	0.470578
LTF	-3.57184	0.00459393	1
LY86-AS1	-5.29466	0.0323576	1
LY96	-2.22287	0.0126293	1
LYVE1	-3.2677	0.0136779	1
MED6P1	-4.17883	0.015726	1
MEIS2	3.26767	0.0366514	1
METTL7B	-12.2279	0.000682374	0.613009
MGP	-5.42379	0.0440413	1
MID1IP1-AS1	-7.33989	0.0185475	1
MKRN3	-3.669	0.000969126	0.721759
MLNR	-4.37543	0.0191856	1
MLTK	-2.18369	0.00262396	1
MMP8	-8.42674	0.000130879	0.220717
MMRN1	-2.03608	0.0240866	1
MORC2-AS1	2.20571	0.0302885	1
MROH6	-3.32833	0.000632294	0.589186
MS4A4A	-3.26573	0.000903161	0.696819
MT-ATP6	2.32983	0.0106555	1
MT-ATP8	2.44747	0.00705274	1
MT-ND4	2.15788	0.0206429	1
MT-ND4L	2.16504	0.0195909	1
MT-ND5	2.20566	0.0219138	1
MT-ND6	2.37431	0.0200682	1
MT1E	-2.06483	0.00782725	1
MT1L	-3.82705	0.00349277	1
MUC20	3.1248	0.000121363	0.219109
MYBPC2	-3.45751	0.0468036	1
MYO10	-11.978	5.68e-06	0.0328279
MYOZ3	-2.00923	0.00917265	1
NACAD	-2.22869	0.0444169	1
NAIP	-3.334	0.000133715	0.220717
NAV2	2.11315	0.0339396	1
NBPF13P	2.07165	0.0179883	1
NECAB1	-6.25402	0.000106786	0.212736
NEGR1	4.00429	0.00351856	1
NFASC	2.48523	0.0208572	1
NHLRC1	2.10656	0.0225674	1
NLRC4	-3.11658	0.000248953	0.359569
NMNAT2	-7.38045	0.00083656	0.680149
NR5A1	-6.48483	0.0189132	1
NRCAM	2.53005	0.0215533	1
NSUN7	-2.41819	0.00764965	1
NTSR1	-2.52135	0.00946785	1
NUP62CL	3.07281	0.0192052	1
NUPR1	-4.84509	0.0195309	1
NUTM2F	-2.1754	0.0159371	1
OLFM4	-26.0008	5.43e-08	0.00313768
OLR1	-2.48471	0.026029	1
OOSP1	-6.18836	0.043647	1
OPLAH	-3.79589	0.0016095	0.920648
OR1L3	-6.35574	0.0187176	1
OR56B4	-3.5705	0.0476617	1
OSM	-2.88208	0.000676923	0.613009
P2RX6	2.40552	0.0439801	1
P2RY4	2.64417	0.0344729	1
P2RY6	2.54609	0.000690522	0.613009
PABPN1L	9.5315	0.00271258	1
PAQR5	7.92763	0.0411896	1
PCOLCE2	-22.7219	5.81e-05	0.144237
PCP4L1	-2.25175	0.0327513	1
PGM5P1	-3.08681	0.0252383	1
PHOX2A	-3.19355	0.0139275	1
PLA2G2D	-5.24346	0.042809	1
PLB1	-3.19758	0.00155456	0.90719
PLCB4	-3.05413	0.0486821	1
PLEKHG1	-3.06243	0.00200974	1
PLIN5	-2.00259	0.0256376	1
PLP1	-3.68933	0.0282302	1
PNLDC1	-2.87177	0.0317969	1
PPARG	-3.10289	0.00207089	1
PRKG2	-2.31407	0.0419224	1
PRTN3	-3.76623	0.00214086	1
PVRL2	-2.75504	0.00593987	1
PVRL4	-8.73352	0.000383943	0.436504
RAB15	2.98565	0.00312515	1
RAB20	-2.3531	0.00403215	1
RAB38	-2.34237	0.0318503	1
RASA4DP	2.46178	0.0239524	1
RETN	-4.75356	9.21e-05	0.190128
RGL4	-2.04468	0.0482684	1
RGPD1	-4.26297	0.00239044	1
RIMS2	-5.27206	0.04264	1
RP1-249H1.4	-3.85745	0.00135006	0.83868
RP1-40G4P.1	-2.70565	0.023602	1
RP1-69D17.4	-4.37995	0.0302899	1
RP1-80N2.2	-2.43714	0.0167532	1
RP11-112J1.2	-6.21607	0.045646	1
RP11-1149M10.2	-5.26962	0.000588313	0.566476
RP11-1220K2.2	-2.28859	0.0168084	1
RP11-126O22.1	22.4683	0.0121659	1
RP11-1280N14.3	-5.56313	0.0158828	1
RP11-128M1.1	-12.8048	0.0121438	1
RP11-1319K7.1	-4.26251	0.000143144	0.229719
RP11-131K5.1	-6.35016	0.0446284	1
RP11-138E9.2	-9.633	0.0258862	1
RP11-1415C14.3	-3.76695	0.0130485	1
RP11-141C7.3	-3.89885	0.00327015	1
RP11-153M7.3	-3.68759	0.00173424	0.942586
RP11-15A1.3	-2.43931	0.0184255	1
RP11-195B21.3	-4.83254	0.0351476	1
RP11-218E20.3	-6.87189	0.00330726	1
RP11-219G17.4	-4.0246	0.00418554	1
RP11-239E10.2	-19.4636	0.00157781	0.911546
RP11-23D24.2	3.48787	0.0399359	1
RP11-261C10.3	-2.01763	0.00538093	1
RP11-262H14.3	-4.34431	0.0182852	1
RP11-277L2.3	2.70588	0.0473017	1
RP11-290F20.2	-5.06504	0.00920417	1
RP11-295G20.2	-2.3472	0.0192647	1
RP11-295K3.1	2.60764	0.0440936	1
RP11-316M21.6	-3.6907	0.0213762	1
RP11-317J10.2	-2.95152	0.0303186	1
RP11-321E2.3	-6.22089	0.0292853	1
RP11-326C3.14	-2.70842	0.0147636	1
RP11-326I11.4	-3.82115	0.0145591	1
RP11-343N15.1	2.53477	0.0459228	1
RP11-361D15.2	-4.46731	0.0343625	1
RP11-367F23.2	-4.96974	0.0289411	1
RP11-390P2.4	-3.04799	0.0178775	1
RP11-403B2.7	-2.54448	0.0273451	1
RP11-403I13.9	-4.3449	0.0257709	1
RP11-403P17.5	-2.60441	0.0365072	1
RP11-407N17.3	-4.19943	0.0293601	1
RP11-423O2.5	-7.32048	0.0169367	1
RP11-424I19.2	-2.39252	0.0314578	1
RP11-42I10.1	-2.91799	0.0141503	1
RP11-430C1.1	8.47389	0.000245884	0.359569
RP11-444D3.1	4.64828	0.0383558	1
RP11-445P17.3	-3.14117	0.00167033	0.936894
RP11-44F14.4	3.21629	0.0423555	1
RP11-464F9.1	-2.0197	0.0190993	1
RP11-497H16.7	-3.84192	0.00024379	0.359569
RP11-512M8.5	-5.9584	0.00567314	1
RP11-51F16.8	-8.34722	3.35e-06	0.0322721
RP11-531H8.2	-3.43863	0.0476993	1
RP11-540O11.1	-2.29345	0.0331272	1
RP11-545E17.3	-2.85257	0.022105	1
RP11-552D4.1	-9.48425	0.0032914	1
RP11-576N17.4	-6.45172	0.0478782	1
RP11-58E21.4	3.31218	0.0168613	1
RP11-597D13.7	-2.19812	0.0397746	1
RP11-613M10.8	-5.28761	0.0120148	1
RP11-618I10.1	3.66836	0.0393412	1
RP11-618P17.4	-6.34826	0.018115	1
RP11-632K20.2	-2.19077	0.00465483	1
RP11-65E22.2	-2.27712	0.0270592	1
RP11-65J3.1	-2.51494	0.0101439	1
RP11-671J11.4	3.2519	0.0221649	1
RP11-673E1.1	-6.42517	0.0190831	1
RP11-701P16.5	-2.46897	0.0313441	1
RP11-704M14.1	3.42114	0.00114301	0.780751
RP11-706O15.3	4.98384	0.00535742	1
RP11-70C1.1	-2.45078	0.0490952	1
RP11-77C3.3	-6.20367	0.0455459	1
RP11-7F17.3	-2.86886	0.0317694	1
RP11-848G14.5	-4.01565	0.00740149	1
RP11-863K10.7	-2.15208	0.0269569	1
RP11-875O11.1	2.13902	0.0418408	1
RP11-909N17.3	-10.0083	0.0067101	1
RP11-977G19.10	-7.87814	0.0299701	1
RP13-516M14.2	-2.34632	0.0281858	1
RP1L1	-8.3137	0.00534814	1
RP4-669P10.16	5.56264	0.00575294	1
RP5-1000K24.2	-2.2532	0.0113864	1
RP5-1158E12.3	3.4154	0.0152715	1
RP5-1160K1.6	-5.09831	0.0477294	1
RPL6P27	-3.93927	0.0384201	1
RSPO3	-12.8047	0.0121392	1
RYR2	-2.246	0.0123298	1
S100A12	-3.21501	0.00139146	0.853244
S100A8	-2.13723	0.0224277	1
S100A9	-2.38291	0.00255791	1
SERPINA1	-2.44067	0.00201672	1
SERPINB1	-2.09996	0.00265826	1
SH3PXD2B	-9.79915	2.67e-07	0.0077093
SHISA8	-7.80988	0.00972087	1
SHISA9	-5.27208	0.0428307	1
SHROOM4	-2.71927	0.0167563	1
SIGLEC10	-2.33751	0.0050184	1
SIGLEC12	-4.39173	0.00269947	1
SIGLEC18P	-3.52704	0.0291865	1
SIGLEC8	2.0941	0.0173333	1
SIPA1L2	-2.5689	0.00226373	1
SLC12A1	8.11466	0.00305916	1
SLC14A1	-2.13594	0.0180673	1
SLC1A2	-43.3079	4.9e-05	0.134919
SLC1A3	-15.0904	6.54e-06	0.0343295
SLC22A14	-2.91297	0.0206352	1
SLC24A2	-3.24703	0.0282388	1
SLC28A3	-2.38967	0.0448181	1
SLC35G3	4.97862	0.0413606	1
SLC51A	-6.80983	0.00803378	1
SLC6A20	-2.20579	0.0337481	1
SLC7A8	2.14857	0.00378356	1
SLC9A4	-6.60147	0.0256731	1
SLCO2B1	-5.00845	0.00989244	1
SLPI	-4.51617	0.000298818	0.392355
SMPDL3A	-2.28241	0.00407268	1
SNAI1	-2.47371	0.0353913	1
SNHG7	-2.56184	0.0010699	0.753799
SNORA76_3	-3.25812	0.00496404	1
SOCS3	-4.28157	6.36e-05	0.147026
SPATC1	-3.77362	0.0044908	1
ST3GAL4	-2.24669	0.00767164	1
SV2B	5.7864	0.0315667	1
SYCE1L	-8.51252	0.00286966	1
SYCP2L	3.56915	0.00538093	1
SYP-AS1	-5.23597	0.0428212	1
TARM1	-5.17256	0.0178884	1
TAS2R39	-6.08834	0.0108106	1
TAS2R40	-3.72475	0.00132806	0.833977
TBC1D27	2.41718	0.0440984	1
TCEAL3	2.13381	0.0121914	1
TDRD9	-3.99279	8.22e-05	0.182627
TG	-2.13314	0.00775996	1
TIMP1	-2.20978	0.0087113	1
TKTL1	2.70415	0.00741418	1
TLCD2	-3.11439	0.0147926	1
TLR5	-2.96051	0.000823101	0.680149
TMEM108	3.09354	0.0051846	1
TMEM119	-5.43523	0.00177991	0.9434
TMEM132D	-2.40948	0.0382253	1
TMEM158	-2.96069	0.0268789	1
TMEM189-UBE2V1	15.0777	0.0155452	1
TMEM190	-6.25944	0.00675302	1
TMTC1	-4.26926	0.020338	1
TRBV24-1	2.18044	0.0408196	1
TRBV25-1	-2.57686	0.0315672	1
TRBV7-3	-2.2955	0.049394	1
TRIM40	2.76459	0.0414584	1
TRIM9	-3.54749	0.000396497	0.436504
TTC23	2.489	0.00106845	0.753799
UBXN10-AS1	-5.57097	0.0135582	1
UGCG	-2.29484	0.00084764	0.680149
UNC5C	-5.21581	0.042961	1
UQCR11_1	-2.55065	0.000447618	0.470186
USH2A	-2.28053	0.0401176	1
UTS2R	-6.12941	0.0434614	1
VGF	-4.33925	0.0303059	1
VNN1	-2.79907	0.00217521	1
VNN2	-2.17456	0.0128952	1
VSIG10L	-2.9858	0.000584001	0.566476
VWCE	2.20089	0.03107	1
WASF1	-2.35145	0.00313284	1
WNK2	3.29641	0.0106054	1
XCR1	-4.33627	0.00246981	1
Z83844.1	-5.29159	0.0412134	1
ZDHHC19	-44.8811	2.56e-05	0.0897441
ZMAT4	2.55708	0.0126986	1
ZNF254	-2.12004	0.00391895	1
ZNF334	-3.41957	0.0261837	1
ZNF35	2.06895	0.0260593	1
ZNF366	-2.25571	0.008	1
ZNF438	-2.10451	0.0060411	1
ZNF608	-2.60043	0.0029232	1
ZSCAN10	2.43735	0.00977699	1
