# Supplementary material for: Whole-Blood Gene Expression Profiles Correlate with Response to Immune Checkpoint Inhibitors in Patients with Metastatic Renal Cell Carcinoma
Source: Cancers (Basel). 2022 Dec 15;14(24):6207. doi: 10.3390/cancers14246207 (PMC9776722; doi:10.3390/cancers14246207)
Supplement: Supplementary file 1 [file cancers-14-06207-s001.zip › Supplementary File_for_revision_20221215_v2/Table_S8.xlsx]

## Sheet: Sheet1
Feature.ID	fold.change	P.value	FDR.P.value
ABCC13	-2.45464	0.0339513	1
ABHD15	-2.20027	0.0197345	1
AC003102.3	-3.40413	0.0135364	1
AC005077.12	10.9558	0.0193747	1
AC006946.15	3.03773	0.0304926	1
AC007050.18	4.49559	0.0482948	1
AC007349.7	-9.5562	0.0173304	1
AC007381.2	-8.19835	0.0379714	1
AC008073.9	-4.47758	0.0394028	1
AC009495.2	-2.99335	0.0198071	1
AC011747.4	-2.61933	0.0246674	1
AC022007.5	10.7574	0.0115224	1
AC026202.3	-2.92903	0.0368542	1
AC027228.1	-5.83438	0.0080685	1
AC032027.1	-9.44967	0.021554	1
AC093484.4	8.62481	0.0207235	1
AC104653.1	-2.32392	0.0116039	1
AC104809.4	4.42549	0.000306276	1
ACCS	2.17187	0.00226234	1
ACSM3	-2.05336	0.0379614	1
ACTL7A	4.1797	0.0342866	1
ADAM29	6.01095	0.0339854	1
ADAMTS13	2.15094	0.0326166	1
ADAMTS2	-8.26571	0.0130749	1
AL133493.2	6.56464	0.0103936	1
ALPK2	-3.52369	0.0344023	1
AMN	2.51216	0.0208194	1
ANKRD20A7P	-4.31461	0.0165671	1
ANKRD22	-2.07224	0.0396926	1
ANKS1B	-2.73625	0.046078	1
AP3B2	-5.62406	0.0321737	1
ARG1	-2.52674	0.0212622	1
ARHGEF10	2.57049	0.0198477	1
ASAH2	3.03383	0.0442253	1
ATL1	2.00658	0.00817298	1
AUNIP	2.13397	0.0159783	1
AZU1	-3.78459	0.00754072	1
B4GALNT4	4.57427	0.01441	1
BCAR3	2.15947	0.0334711	1
BEND7	-2.16879	0.00348521	1
BEX1	-3.93397	0.00447351	1
BHLHA15	6.82737	0.0194424	1
BX470102.3	-2.45663	0.0099166	1
C10orf82	11.9431	0.0241774	1
C10orf91	-3.72022	0.0410642	1
C14orf142	2.53691	0.0398053	1
C17orf104	-2.56624	0.0248589	1
C17orf107	-10.1372	0.0285426	1
C1orf226	-2.86635	0.0114965	1
C2CD4D	-2.53479	0.0151693	1
C3orf20	2.76145	0.00695527	1
C3orf67	-5.64739	0.0289564	1
CA1	-4.30161	0.00555114	1
CA8	4.93597	0.00361999	1
CALCRL	2.39684	0.0156788	1
CAMP	-2.60315	0.0461463	1
CAPN14	-3.04427	0.00135403	1
CAPN8	4.71509	0.0309391	1
CARD14	-2.17988	0.0122725	1
CARD17	-3.03895	0.0152485	1
CBX3P2	-2.62416	0.00281829	1
CCDC150	-3.19016	0.00821432	1
CCDC151	-3.42804	0.0223335	1
CCDC173	-2.21709	0.0409358	1
CD177	-6.86087	0.00205593	1
CD1E	2.08084	0.0482925	1
CD200R1L	4.48593	0.048743	1
CDKN1C	2.00478	0.000901472	1
CDKN3	-2.17426	0.0129209	1
CDO1	-12.8639	0.00332359	1
CEACAM6	-3.9957	0.0160385	1
CHRND	-2.07417	0.0486041	1
CKAP2L	-3.08284	0.00297572	1
CLDN5	2.14576	0.00574848	1
CLEC18A	-2.34894	0.00920666	1
CLIP3	5.28335	0.00720608	1
CMTM1	-6.88378	0.0146961	1
CNTD1	2.03232	0.0158617	1
COL5A3	2.87597	0.0109834	1
COLCA2	-9.14259	0.0389371	1
COMMD3-BMI1	8.37025	1.93e-08	0.00111618
CORO7-PAM16	3.4683	3.57e-05	0.515169
CPEB1	7.54613	0.0413983	1
CR1L	-2.17187	0.0241074	1
CRYGN	-10.2622	0.00919694	1
CSTF2T	-9.72658	0.0125047	1
CTB-114C7.3	-5.62778	0.0360161	1
CTB-27N1.1	-3.1458	0.0125951	1
CTC-429P9.2	-7.08818	0.0401669	1
CTD-2210P24.4	-8.17899	0.0391331	1
CTD-2278I10.6	-16.6974	0.027147	1
CTD-2319I12.1	5.0525	0.0498389	1
CTD-2323K18.1	4.99205	0.0278565	1
CTD-2370N5.3	-2.68379	0.00860845	1
CTD-2509G16.2	8.73061	0.0202932	1
CTD-2547L16.1	-4.22059	0.0200123	1
CTD-3064M3.4	2.57185	0.0185819	1
CTSG	-3.22822	0.0471823	1
CXorf36	-7.7701	0.0196052	1
DACT3-AS1	-11.5051	0.03099	1
DCLK2	-2.93907	0.0220013	1
DDX11L2	-3.62922	0.014244	1
DEFA3	-9.17629	0.00447971	1
DES	3.56022	0.0315744	1
DLGAP3	2.25665	0.0275801	1
DLL3	7.59367	0.0378438	1
DMC1	-3.04031	0.0223984	1
DNAH11	2.90401	0.022598	1
DNER	-6.05662	0.0212001	1
DPCD	-2.12693	0.0162551	1
DPPA4	-4.39559	0.0128088	1
DSEL	-3.05642	0.00151621	1
DUSP5P1	-4.63134	0.015937	1
E2F8	-4.30189	0.0196497	1
EFCAB1	-6.29958	0.0111204	1
ELANE	-5.31922	0.00229593	1
ELOVL4	2.46525	0.0341538	1
EME1	5.15766	0.0065485	1
EMP1	2.08002	0.0156501	1
ETV3L	7.58202	0.0377604	1
FAM166A	-2.63777	0.0280253	1
FAM21B	5.43455	0.00937021	1
FAM225B	-10.7954	0.0131191	1
FAM229B	3.56812	0.0275807	1
FAM27A	7.62234	0.0392088	1
FAM83A	-7.32192	0.00105479	1
FAM9C	4.96156	0.0354404	1
FANK1	-2.3132	0.0307943	1
FAT1	-2.62552	0.0268988	1
FCER1A	2.44355	0.0116377	1
FGFR2	2.8841	0.00801449	1
FOLR3	-3.59542	0.0009952	1
FOXE1	2.38608	0.0427719	1
FSBP	-3.53787	0.0481792	1
FSCN3	-3.90654	0.0193956	1
FZD5	-2.10469	0.00998486	1
GAL	-6.46118	0.0489582	1
GATA2	3.22824	0.00468698	1
GJC2	-2.19473	0.0296245	1
GLTPD2	-2.70723	0.00275568	1
GNB3	5.38627	0.0458065	1
GNG4	8.66478	0.020947	1
GPM6A	5.55188	0.0101922	1
GPR126	2.85178	0.0122675	1
GPR173	-9.44954	0.00262167	1
GPR83	4.44891	0.0484989	1
GPR84	-10.5366	0.0167574	1
GRAMD2	5.93532	0.0249768	1
GRIK5	3.00033	0.0464875	1
GYPE	-2.44667	0.027895	1
HBEGF	4.83486	9.76e-06	0.241962
HDC	4.43175	0.00457996	1
HERC2P10	6.93263	0.00581318	1
HIPK4	-5.63928	0.0331353	1
HIST1H3G	-2.09197	0.000960147	1
HMGN3-AS1	-2.69341	0.00415184	1
HMGN5	-4.06967	0.031191	1
HP	-2.62205	0.0386753	1
HPGDS	4.0335	0.0124657	1
hsa-mir-1199	-2.00314	0.0487908	1
HYDIN	4.88118	0.0156052	1
HYLS1	-2.03409	0.0258422	1
IFI44L	2.11878	0.0191584	1
IGF2	-3.89037	0.0142095	1
IGHG1	3.71823	6.94e-05	0.802441
IGHG2	2.56004	0.0165198	1
IGHG4	4.16131	0.00281559	1
IGHV1-2	-8.83348	0.00104824	1
IGHV2-70	3.07274	0.0231214	1
IGHV3-30	2.54153	0.0462719	1
IGHV3-36	-5.18765	0.0331241	1
IGHV4OR15-8	4.56986	0.0219054	1
IGHV5-51	2.40778	0.0116425	1
IGKV1-8	-3.13739	0.0136045	1
IGKV3D-15	5.71544	0.00501228	1
IGLV3-21	2.56765	8.75e-05	0.842687
IL18RAP	-2.01532	0.0157072	1
ILDR2	-2.51563	0.029934	1
INHBE	-6.27998	0.00950459	1
IRGC	-4.51305	0.0483701	1
IRX3	9.71766	0.0227657	1
ITGB8	5.78563	1.26e-05	0.241962
ITLN1	-2.918	0.0340866	1
KALRN	2.02381	0.00703916	1
KCNC4-AS1	5.43525	0.0296162	1
KCNE1L	-3.19839	0.0112664	1
KIAA0754	-9.20367	0.0243622	1
KIAA1211	2.20785	0.0376744	1
KIF15	-2.00261	0.0168709	1
KIF26A	3.2983	0.0314548	1
KM-PA-2	-11.8931	0.0098556	1
KRT1	-2.85303	0.0345654	1
L1TD1	-3.45056	0.00796558	1
LA16c-329F2.1	9.95623	0.0175954	1
LAMA5	2.11334	0.00264022	1
LAMP3	2.21465	0.0466152	1
LDHAL6A	6.53522	0.0154378	1
LILRA3	-26.1997	0.000363113	1
LINC00086	-2.08571	0.0324554	1
LINC00304	2.1957	0.042812	1
LINC00471	4.54981	0.0230122	1
LINC00520	-8.16224	0.0375554	1
LINC00534	-2.99027	0.0200276	1
LINC00598	7.71278	0.0428669	1
LINC00958	19.4582	0.0275024	1
LINC01108	-4.82687	0.0232849	1
LL0XNC01-116E7.2	-3.93319	0.00679382	1
LOX	6.90815	0.00635845	1
LUM	18.9566	0.00546699	1
LYG1	-3.67138	0.00258236	1
MAPK8IP2	-4.2887	0.00886644	1
MEF2B	-2.37477	0.0154979	1
MEG3	4.95102	0.00965522	1
MELK	-2.45861	0.0123795	1
MIR29A	-2.84195	0.0286195	1
MIS18A-AS1	-9.22053	0.0258557	1
MMP9	-2.30358	0.0481159	1
MPPED2	3.27406	0.0466829	1
MS4A2	4.39488	0.00206579	1
MUC20	2.00087	0.0222825	1
MUC4	2.97691	0.0275245	1
MUC8	3.17327	0.0436461	1
MYBPH	2.54776	0.0294114	1
MYCT1	2.10129	0.0202138	1
MYO18B	7.79408	0.000763248	1
MYO1A	4.58783	0.0121294	1
MYO1H	-2.32529	0.0116828	1
NAPA-AS1	-2.48011	0.0275638	1
NEBL	2.69386	0.0192152	1
NLGN4Y	5.1601	0.0122516	1
NOS1AP	-2.81501	0.00747044	1
NPHP1	2.82967	0.0412915	1
NQO1	-2.00585	0.000260689	1
NRN1	-9.05461	0.000276358	1
NRXN3	-2.84165	0.00985223	1
NT5DC4	3.29662	0.000459397	1
NTN4	2.55566	0.0404487	1
NTRK1	4.21072	0.00976194	1
NXN	-2.43149	0.00121506	1
OAS3	2.01248	0.00761118	1
OLFM1	-2.35942	0.0123704	1
OR2L13	15.2346	0.00119688	1
OR6K3	7.58217	0.0377491	1
OR7D2	-14.8928	0.00546879	1
ORM1	-2.24928	0.0310429	1
OSGEPL1-AS1	-3.84158	0.00334266	1
OTOF	4.28837	0.000936907	1
PARPBP	-2.57711	0.00072113	1
PCDH17	4.23811	0.0297772	1
PCGF2	-3.64625	0.00970957	1
PDE7B	2.16936	0.0454156	1
PFDN4	-2.67826	0.00321962	1
PFKFB1	-4.48459	0.00767666	1
PGF	2.14118	0.0354722	1
PGLYRP1	-2.40239	0.00787216	1
PHYHIP	-14.8844	0.0170985	1
PIRT	8.75409	0.0203668	1
PLEK2	-2.08628	0.0247505	1
PLEKHA7	2.00061	0.0232014	1
PLEKHH1	-3.32754	0.0321323	1
PLEKHH3	3.16489	0.00835059	1
PLLP	-2.07903	0.0411966	1
PLS3	4.14249	0.0473338	1
PLSCR4	-2.49344	0.0249669	1
PMFBP1	-2.29524	0.0180825	1
PMS2P2	-4.50886	0.0239973	1
PODN	2.37023	0.0475081	1
POLE2	-2.5597	0.00172643	1
POLR2J2_2	-12.4334	0.000243555	1
PPP1R17	4.06719	0.0131876	1
PRDX2	-2.38444	0.021131	1
PRSS35	8.82839	0.0221682	1
PRTN3	-3.79406	0.0174593	1
PTGER3	4.59516	0.0128313	1
PTGFR	-8.05753	0.00873969	1
PTK7	2.06594	0.00791689	1
PTPN14	-2.94553	0.0430698	1
PTPRG	6.42038	0.0103973	1
PTRF	3.09505	0.0209095	1
RAB6B	-2.05391	0.0199707	1
RAD21-AS1	-7.46853	0.0451284	1
RAET1K	7.72286	0.0436163	1
RAMP3	-2.00989	0.00832738	1
RAPGEF4	-6.25341	0.0190785	1
RASAL2-AS1	-5.05957	0.049652	1
RBKS	-2.62024	0.0209032	1
RELN	-2.96924	0.0321551	1
RETN	-3.07049	0.0056149	1
RGL3	2.38598	0.0259075	1
RNASE3	-2.60451	0.0100895	1
RNF17	-5.83342	0.0183883	1
RP1-68D18.4	-11.809	0.00879661	1
RP1-90G24.10	-3.21665	0.0164295	1
RP1-90L6.3	-3.45092	0.00735735	1
RP11-1018N14.5	4.75499	0.0495662	1
RP11-111F5.4	-2.36276	0.0266785	1
RP11-1149M10.2	-3.55193	0.00648464	1
RP11-120M18.2	2.84419	0.0303471	1
RP11-1280N14.3	-2.46106	0.0253056	1
RP11-12L8.1	-8.14644	0.0379209	1
RP11-132N15.3	-6.82493	0.00581813	1
RP11-137H2.4	3.72028	0.0292564	1
RP11-165J3.6	-2.87699	0.0367009	1
RP11-195E2.1	-4.82409	0.0478481	1
RP11-216L13.19	-9.28606	0.0205915	1
RP11-24C3.2	-5.30403	0.0351912	1
RP11-262H14.3	4.75582	0.0221496	1
RP11-274B18.2	-2.06675	0.0056178	1
RP11-274B18.4	-2.31786	0.0229624	1
RP11-281P23.1	3.81059	0.00370631	1
RP11-287D1.3	-2.51848	0.00962403	1
RP11-291B21.2	-2.31395	0.00736932	1
RP11-304L19.5	-2.40463	0.00814158	1
RP11-340I6.8	-8.03466	0.0406933	1
RP11-348F1.3	-2.93341	0.00900573	1
RP11-358M11.3	7.55801	0.041634	1
RP11-365O16.3	-3.3564	0.0267076	1
RP11-38J22.6	2.37059	0.0113986	1
RP11-399K21.14	-5.65037	0.028721	1
RP11-403A21.1	7.5212	0.0414111	1
RP11-432B6.3	-10.9075	0.0289212	1
RP11-466P24.6	4.15854	0.0306726	1
RP11-468E2.6	8.98538	0.0361391	1
RP11-474N8.5	12.085	0.0034352	1
RP11-47I22.3	3.61219	0.0333991	1
RP11-512M8.5	-16.4537	0.00122983	1
RP11-522I20.3	-2.94804	0.00471577	1
RP11-536K7.3	2.83315	0.0455926	1
RP11-589F5.4	-11.7987	0.0059662	1
RP11-58E21.5	-2.79954	0.0191524	1
RP11-620J15.3	-2.14155	0.00885582	1
RP11-632K21.6	-7.10855	0.0379197	1
RP11-678G14.3	-2.0249	0.020654	1
RP11-689P11.2	-2.80683	0.0366116	1
RP11-752G15.6	-2.29731	0.0250213	1
RP11-764K9.4	-2.51918	0.030766	1
RP11-793H13.10	2.03249	0.0375671	1
RP11-815M8.1	7.57422	0.0380936	1
RP11-81K2.1	7.57884	0.0377541	1
RP11-848G14.2	2.85832	0.000102103	0.842687
RP11-933H2.4	-5.56589	0.0271914	1
RP11-94A24.1	-8.03468	0.0406913	1
RP13-104F24.1	-2.25594	0.0114782	1
RP13-578N3.3	-7.43646	0.0454382	1
RP13-766D20.2	4.03006	0.0444587	1
RP3-327A19.5	2.34145	0.0474346	1
RP4-576H24.2	-2.00036	0.0347664	1
RP4-622L5.7	-3.81213	0.0472089	1
RP6-65G23.3	-7.98787	0.0400807	1
RPL9P7	-2.5716	0.0440328	1
RPS17	-6.51293	0.00117699	1
RSU1P1	-13.8573	0.0111536	1
RTDR1	-2.41083	0.0240283	1
RUNX1T1	-4.54102	0.0115001	1
S100A12	-2.61428	0.00326182	1
S100A8	-2.09281	0.00801413	1
SCN4B	4.91016	0.0141394	1
SCUBE1	5.92908	0.0144783	1
SEC14L5	2.30304	0.040721	1
SEMA3B	-2.55467	0.00666729	1
SEMA3G	2.01478	0.0351447	1
SEPT7P9	-2.46811	0.0222792	1
SFTPD	5.17498	0.00706648	1
SGOL1-AS1	-3.35296	0.0322164	1
SHROOM2	-14.8655	0.00357123	1
SHROOM2P1	-8.03246	0.0412258	1
SIGLEC1	2.34338	0.0183473	1
SLC44A3	14.2635	0.0010737	1
SLC44A5	-16.4996	0.0155993	1
SLC45A3	2.0889	0.0192116	1
SLC51A	-7.76863	0.00716541	1
SLIT1	4.28025	0.0434535	1
SLPI	-2.223	0.0352943	1
SNORA76_3	-2.56429	0.00740283	1
SNX7	7.64675	0.0441667	1
SPP1	-3.12117	0.0257039	1
STRIP2	2.00384	0.0428104	1
SULT1A2	-2.12888	0.0123703	1
SYCP2L	4.47433	0.00568475	1
SYS1-DBNDD2	8.60224	0.0406031	1
TAC4	-2.36265	0.00926763	1
TACSTD2	-2.88867	0.0176458	1
TCEAL2	-7.99065	0.0436253	1
TDRD15	-9.23534	0.0181507	1
TENM4	-6.74929	0.0172857	1
TGIF2-C20orf24	6.77441	0.0036157	1
TLR8-AS1	-4.02913	0.0255563	1
TMEM132E	-2.66796	0.0199607	1
TMEM158	-3.10344	0.038797	1
TMEM56	-2.33521	0.00595623	1
TNFRSF13B	3.6068	0.00364556	1
TP63	2.61841	0.0219401	1
TRAV10	2.23703	0.0448215	1
TRAV25	2.69446	0.0249817	1
TRAV5	-2.5753	0.03055	1
TRBV11-1	-2.66593	0.0378299	1
TRDV2	-4.02314	0.0308756	1
TRIM54	7.5396	0.0394323	1
TRPV4	-2.29111	0.0164194	1
TSSC2	3.90882	0.0425503	1
TSTA3	-2.41496	0.012811	1
TTLL10	9.79289	0.0102307	1
TUSC1	2.79016	0.0422184	1
TUSC3	24.1405	0.00195109	1
UBBP4	-2.78057	0.020237	1
UBOX5-AS1	-2.18125	0.0175055	1
UROC1	-8.22484	0.0377457	1
VIT	3.7577	0.0136005	1
VWDE	3.43788	0.0123511	1
WBP5	-2.9188	0.0373259	1
WDR78	-2.61414	0.00910971	1
XCL1	-2.07346	0.0498338	1
XKR3	-7.44651	0.00105136	1
XPNPEP2	2.34686	0.0351146	1
XXbac-BPG249D20.9	3.25671	0.0137715	1
ZDHHC19	-4.62506	0.0376194	1
ZFP2	-2.36758	0.0365353	1
ZNF182	2.00867	0.00831911	1
ZNF208	-2.91686	0.0276232	1
ZNF286B	-2.4969	0.0479517	1
ZNF32	-2.88421	0.0482593	1
ZNF385B	-11.9844	0.0239152	1
ZNF608	-2.85531	0.011634	1
ZSCAN10	2.56901	0.0111784	1
ZSCAN30	-2.4123	0.0127835	1
