# Supplementary material for: Whole-Blood Gene Expression Profiles Correlate with Response to Immune Checkpoint Inhibitors in Patients with Metastatic Renal Cell Carcinoma
Source: Cancers (Basel). 2022 Dec 15;14(24):6207. doi: 10.3390/cancers14246207 (PMC9776722; doi:10.3390/cancers14246207)
Supplement: Supplementary file 1 [file cancers-14-06207-s001.zip › Supplementary File_for_revision_20221215_v2/Table_S9.xlsx]

## Sheet: Sheet1
gene
ADAMTS2
AP3B2
ARHGEF10
AZU1
CA1
CD177
CDKN3
CTB-114C7.3
CTB-27N1.1
CTSG
ELANE
FAM83A
FAT1
HERC2P10
HP
IGHG4
LILRA3
MUC20
PRTN3
RETN
RP11-1149M10.2
RP11-1280N14.3
RP11-262H14.3
RP11-512M8.5
S100A12
S100A8
SLC51A
SLPI
SNORA76_3
SYCP2L
TMEM158
ZDHHC19
ZNF608
ZSCAN10
